# Supplementary material for: Identification of a Novel Eight-Gene Risk Model for Predicting Survival in Glioblastoma: A Comprehensive Bioinformatic Analysis
Source: Cancers (Basel). 2023 Jul 31;15(15):3899. doi: 10.3390/cancers15153899 (PMC10417140; doi:10.3390/cancers15153899)
Supplement: Supplementary file 1 [file cancers-15-03899-s001.zip]

Archive with 3 entries (3 files):
- cancers-2467678-Supplementary Figures.pdf
- Supplementary Table S1.xlsx
- Supplementary Table S2.xlsx
