# Supplementary material for: Identification of a Novel Eight-Gene Risk Model for Predicting Survival in Glioblastoma: A Comprehensive Bioinformatic Analysis
Source: Cancers (Basel). 2023 Jul 31;15(15):3899. doi: 10.3390/cancers15153899 (PMC10417140; doi:10.3390/cancers15153899)
Supplement: Supplementary file 1 [file cancers-15-03899-s001.zip › Supplementary Table S1.xlsx]

## Sheet: TCGA-GBM versus GTEx
GENE	LOG FOLD CHANGE	P VALUE	ADJUSTED P VALUE	UP/DOWNREGULATED
A1BG	-4.0909	2.25853e-127	8.84006e-127	downregulated
A2M	3.75416	0	0	upregulated
A2ML1	2.52684	2.80861e-37	5.75545e-37	upregulated
A4GALT	1.95356	8.59025e-58	2.09421e-57	upregulated
AACS	-1.62816	6.42597e-178	3.38309e-177	downregulated
AADAT	3.2798	1.1352e-239	8.32892e-239	upregulated
AAGAB	1.29471	2.05079e-220	1.3624e-219	upregulated
AAK1	-2.50663	0	0	downregulated
AAMDC	1.14358	3.41541e-60	8.47197e-60	upregulated
AAR2	1.70255	0	0	upregulated
AARSD1	-5.89107	0	0	downregulated
AASDHPPT	-1.42624	0	0	downregulated
AASS	3.6838	0	0	upregulated
AATBC	-1.29169	8.27063e-11	1.26461e-10	downregulated
AATK	-3.62264	0	0	downregulated
ABALON	-2.97357	9.44363e-53	2.20639e-52	downregulated
ABCA1	4.35381	0	0	upregulated
ABCA10	-4.50255	1.62115e-142	6.96185e-142	downregulated
ABCA11P	-2.49278	1.37236e-118	5.09998e-118	downregulated
ABCA13	1.53599	0.00242136	0.00317568	upregulated
ABCA17P	-1.91331	8.4341e-54	1.99035e-53	downregulated
ABCA2	-1.66348	3.98246e-156	1.85352e-155	downregulated
ABCA5	-3.5576	0	0	downregulated
ABCA7	-2.9406	1.69525e-266	1.42604e-265	downregulated
ABCA8	1.7067	1.09758e-51	2.54328e-51	upregulated
ABCA9	-2.66437	7.7521e-90	2.38407e-89	downregulated
ABCB4	3.22861	1.40302e-80	4.03985e-80	upregulated
ABCB6	-6.16073	0	0	downregulated
ABCB9	-1.68961	4.08834e-144	1.77175e-143	downregulated
ABCC10	-1.66495	3.22631e-300	3.2343e-299	downregulated
ABCC2	-2.06526	6.44747e-24	1.15933e-23	downregulated
ABCC3	6.76113	4.78823e-196	2.79063e-195	upregulated
ABCC4	4.7606	1.33298e-219	8.81595e-219	upregulated
ABCC5	-2.60345	0	0	downregulated
ABCC6	2.2787	1.59811e-30	3.07461e-30	upregulated
ABCC6P1	2.50182	1.18258e-29	2.25588e-29	upregulated
ABCC6P2	3.04414	7.01952e-57	1.69827e-56	upregulated
ABCC8	-5.55735	0	0	downregulated
ABCC9	3.35622	3.21685e-79	9.17718e-79	upregulated
ABCD1	3.21693	2.43981e-292	2.35778e-291	upregulated
ABCD3	1.47299	1.72705e-255	1.37002e-254	upregulated
ABCD4	-1.06035	6.36861e-139	2.68168e-138	downregulated
ABCF3	-1.08837	0	0	downregulated
ABCG2	1.50308	4.89345e-60	1.21275e-59	upregulated
ABCG4	-5.26199	0	0	downregulated
ABHD12B	1.9664	1.21717e-24	2.20534e-24	upregulated
ABHD14A	-3.44753	0	0	downregulated
ABHD15	3.53661	3.37732e-231	2.37393e-230	upregulated
ABHD16A	-6.10828	0	0	downregulated
ABHD17A	-1.92755	0	0	downregulated
ABHD17AP3	1.37144	1.96129e-13	3.11233e-13	upregulated
ABHD17AP4	-1.80005	6.54265e-20	1.12748e-19	downregulated
ABHD17AP5	1.20666	6.29038e-08	9.16224e-08	upregulated
ABHD17AP6	-1.38122	3.11317e-26	5.72822e-26	downregulated
ABHD17C	1.83453	8.43905e-183	4.56816e-182	upregulated
ABHD4	2.74133	0	0	upregulated
ABHD5	1.52148	3.18077e-185	1.74942e-184	upregulated
ABHD8	-1.26123	4.45781e-189	2.49304e-188	downregulated
ABI3	5.14422	0	0	upregulated
ABI3BP	3.29915	7.34031e-65	1.88435e-64	upregulated
ABL1	1.46886	7.44732e-207	4.5813e-206	upregulated
ABL2	-1.05933	8.53831e-89	2.60464e-88	downregulated
ABLIM1	-3.7752	0	0	downregulated
ABLIM2	-1.47281	1.28564e-137	5.3699e-137	downregulated
ABLIM3	-2.98218	0	0	downregulated
ABRA	-2.38579	7.95611e-09	1.17826e-08	downregulated
ABRACL	4.05308	0	0	upregulated
ABTB1	-3.693	0	0	downregulated
AC000067.1	3.11848	9.79529e-52	2.27139e-51	upregulated
AC000123.2	1.1331	8.02678e-16	1.31875e-15	upregulated
AC000123.3	-2.32959	9.92057e-68	2.60468e-67	downregulated
AC002044.1	2.90806	8.84826e-27	1.63932e-26	upregulated
AC002401.1	-1.99165	1.73981e-22	3.08087e-22	downregulated
AC002456.2	-4.04863	5.785e-93	1.8175e-92	downregulated
AC002480.2	2.68191	5.21853e-32	1.01807e-31	upregulated
AC003092.1	1.80996	0.000260735	0.000351119	upregulated
AC003956.1	2.33279	8.59338e-28	1.60842e-27	upregulated
AC004057.1	4.25008	7.74237e-143	3.33001e-142	upregulated
AC004069.1	2.96083	1.35347e-61	3.39015e-61	upregulated
AC004069.2	-2.99735	1.30924e-53	3.08281e-53	downregulated
AC004448.5	-6.30947	9.10669e-269	7.76911e-268	downregulated
AC004637.1	-1.41582	9.16004e-10	1.37614e-09	downregulated
AC004837.4	1.10181	0.00969039	0.012449	upregulated
AC004947.2	3.34727	5.87487e-63	1.48674e-62	upregulated
AC005009.1	-3.39059	1.4698e-85	4.37464e-85	downregulated
AC005034.2	1.63346	8.57558e-09	1.26924e-08	upregulated
AC005083.1	3.15789	6.51049e-53	1.52429e-52	upregulated
AC005224.2	-3.63971	3.07249e-90	9.47263e-90	downregulated
AC005387.2	-1.00751	3.84502e-17	6.4146e-17	downregulated
AC005498.3	3.32119	1.10352e-106	3.79688e-106	upregulated
AC005730.2	3.79466	7.138e-113	2.55297e-112	upregulated
AC005740.3	-3.86241	1.56121e-107	5.3983e-107	downregulated
AC005740.4	2.5296	3.296e-43	7.10454e-43	upregulated
AC005753.1	-1.25725	3.40944e-24	6.14692e-24	downregulated
AC005776.1	1.21419	3.09484e-10	4.68549e-10	upregulated
AC005785.2	-1.94072	2.37069e-91	7.35578e-91	downregulated
AC006130.3	3.60334	5.61204e-103	1.88863e-102	upregulated
AC006538.1	-1.37907	2.94838e-95	9.40499e-95	downregulated
AC007098.1	3.46825	4.87696e-69	1.29111e-68	upregulated
AC007238.1	2.36298	1.1672e-45	2.57064e-45	upregulated
AC007292.3	-2.43908	6.69955e-37	1.36936e-36	downregulated
AC007365.1	2.40467	9.70922e-16	1.59258e-15	upregulated
AC007387.2	-1.13151	0.00311076	0.00406477	downregulated
AC007389.3	2.98477	1.57443e-61	3.94051e-61	upregulated
AC007405.4	1.25943	4.83702e-08	7.06152e-08	upregulated
AC007560.1	3.1308	1.43407e-118	5.32843e-118	upregulated
AC007731.1	3.21241	1.10636e-71	2.98754e-71	upregulated
AC007792.1	-1.95437	3.2502e-22	5.73723e-22	downregulated
AC007879.2	2.08606	2.01242e-17	3.37245e-17	upregulated
AC007881.4	1.66007	1.02516e-14	1.65942e-14	upregulated
AC008060.5	-3.63378	2.38181e-84	7.01969e-84	downregulated
AC008278.2	1.20427	0.00301771	0.0039455	upregulated
AC008592.4	1.39482	1.29822e-05	1.80623e-05	upregulated
AC008694.2	2.07741	6.37659e-18	1.07515e-17	upregulated
AC008937.3	2.03074	1.8526e-24	3.35038e-24	upregulated
AC008991.1	1.33109	0.000136969	0.000185978	upregulated
AC009120.3	-1.2264	1.08532e-49	2.47067e-49	downregulated
AC009120.5	-5.07848	2.1195e-174	1.09135e-173	downregulated
AC009120.6	-6.95616	0	0	downregulated
AC009227.2	-2.27879	3.9802e-28	7.47168e-28	downregulated
AC009228.1	-3.25797	2.1333e-66	5.54612e-66	downregulated
AC009237.11	-5.47936	3.04739e-195	1.76589e-194	downregulated
AC009237.14	4.33796	3.44741e-146	1.51253e-145	upregulated
AC009237.8	-1.10107	6.79658e-28	1.27329e-27	downregulated
AC009303.2	-4.25743	2.41775e-122	9.19505e-122	downregulated
AC009403.2	-5.23662	7.29925e-196	4.2463e-195	downregulated
AC009474.1	3.09757	4.68169e-51	1.08045e-50	upregulated
AC009961.3	2.19365	4.65906e-47	1.03801e-46	upregulated
AC010240.2	1.47789	2.40821e-08	3.53495e-08	upregulated
AC010240.3	1.84481	9.32766e-07	1.32856e-06	upregulated
AC010468.1	-1.71297	1.4193e-13	2.25789e-13	downregulated
AC010642.2	2.09075	5.82214e-41	1.23079e-40	upregulated
AC010729.1	3.24609	5.79594e-46	1.28016e-45	upregulated
AC010729.2	2.30642	2.5224e-26	4.64736e-26	upregulated
AC010731.2	-1.72056	1.37279e-12	2.1533e-12	downregulated
AC010884.1	-1.76226	2.49529e-17	4.17538e-17	downregulated
AC010894.3	-2.26455	1.82707e-28	3.44285e-28	downregulated
AC010904.1	3.01194	4.40324e-66	1.14115e-65	upregulated
AC010976.2	-1.8005	1.73986e-23	3.11113e-23	downregulated
AC011239.2	1.46626	2.44694e-12	3.82523e-12	upregulated
AC011625.1	2.42296	4.20382e-19	7.17604e-19	upregulated
AC011998.1	1.80461	5.39286e-13	8.49967e-13	upregulated
AC012066.1	-2.13667	5.50323e-24	9.89862e-24	downregulated
AC012306.2	6.39119	0	0	upregulated
AC012368.1	3.23854	2.86255e-86	8.56344e-86	upregulated
AC012462.3	3.27907	2.63588e-31	5.11136e-31	upregulated
AC013460.1	-3.02732	1.31484e-54	3.12339e-54	downregulated
AC013791.1	2.33026	1.83437e-07	2.6507e-07	upregulated
AC015849.2	-3.74528	1.14805e-71	3.09972e-71	downregulated
AC015987.1	2.26274	2.29792e-18	3.89456e-18	upregulated
AC016582.2	3.56738	1.42298e-111	5.05454e-111	upregulated
AC016716.1	3.47212	3.60694e-43	7.77328e-43	upregulated
AC016717.1	-3.32103	2.34684e-63	5.9526e-63	downregulated
AC016735.1	2.51956	3.57282e-23	6.37288e-23	upregulated
AC016747.3	-1.50998	1.21976e-23	2.1855e-23	downregulated
AC016831.3	-1.56639	6.36876e-09	9.44564e-09	downregulated
AC016831.5	-1.04923	0.00842166	0.0108404	downregulated
AC016894.1	1.58988	4.11066e-14	6.59927e-14	upregulated
AC017074.1	1.48644	6.96827e-06	9.74867e-06	upregulated
AC017074.2	-2.0952	1.84562e-22	3.26771e-22	downregulated
AC017104.4	2.97603	5.45696e-54	1.29011e-53	upregulated
AC018647.3	-4.12898	6.63143e-111	2.34729e-110	downregulated
AC018712.2	-1.02768	0.000200233	0.000270461	downregulated
AC018816.1	1.2183	0.00155693	0.00205405	upregulated
AC019080.1	2.5768	3.36642e-47	7.50621e-47	upregulated
AC019129.1	2.71504	3.37265e-46	7.46258e-46	upregulated
AC019186.1	-2.60102	7.25201e-47	1.61313e-46	downregulated
AC020915.2	4.79152	3.35666e-228	2.33e-227	upregulated
AC020951.1	-1.66044	1.43279e-16	2.37289e-16	downregulated
AC022182.1	-1.24424	4.87156e-10	7.35091e-10	downregulated
AC022182.2	2.26198	3.9482e-13	6.23687e-13	upregulated
AC024560.2	1.70651	3.30609e-31	6.4032e-31	upregulated
AC024560.3	-3.33016	0	0	downregulated
AC025171.1	4.15934	2.41217e-162	1.16402e-161	upregulated
AC025918.2	-1.40481	4.81212e-07	6.89591e-07	downregulated
AC026471.6	1.65102	1.60125e-29	3.04801e-29	upregulated
AC027601.1	-1.80837	5.96098e-23	1.06089e-22	downregulated
AC027612.1	1.54715	2.98164e-05	4.11449e-05	upregulated
AC034228.3	-2.03552	5.43493e-21	9.47805e-21	downregulated
AC034243.1	2.80401	1.03858e-33	2.06171e-33	upregulated
AC058791.1	-2.57982	4.63401e-38	9.57005e-38	downregulated
AC061992.2	4.2749	2.72752e-90	8.41372e-90	upregulated
AC068057.1	3.31637	2.25978e-97	7.32596e-97	upregulated
AC068196.1	-1.89097	1.64608e-16	2.72491e-16	downregulated
AC068489.1	2.08232	1.58929e-07	2.29909e-07	upregulated
AC068580.5	-3.34577	6.10043e-68	1.60433e-67	downregulated
AC068831.6	-1.32188	1.0468e-19	1.79947e-19	downregulated
AC073052.1	-1.1301	0.0055955	0.00724608	downregulated
AC073325.2	5.27141	6.06618e-148	2.68904e-147	upregulated
AC074286.1	-2.25184	5.79547e-29	1.09718e-28	downregulated
AC078882.1	2.66342	1.67991e-47	3.75589e-47	upregulated
AC078899.1	2.9851	4.94203e-69	1.30819e-68	upregulated
AC078942.1	2.26875	1.82616e-23	3.26493e-23	upregulated
AC079250.1	3.76496	2.16929e-244	1.63523e-243	upregulated
AC079610.1	4.54472	6.94914e-167	3.44672e-166	upregulated
AC079610.2	1.9131	7.39492e-26	1.35362e-25	upregulated
AC079807.1	4.30744	4.41364e-167	2.19157e-166	upregulated
AC079834.1	2.89567	1.35803e-55	3.2555e-55	upregulated
AC079922.2	3.47378	5.36711e-112	1.9107e-111	upregulated
AC083843.1	-3.54582	3.01586e-84	8.8778e-84	downregulated
AC083843.2	2.46709	3.5597e-33	7.03196e-33	upregulated
AC083899.1	2.57545	2.2207e-46	4.9215e-46	upregulated
AC084809.2	-1.36775	9.66268e-10	1.45126e-09	downregulated
AC087163.2	-3.35535	3.98934e-75	1.10443e-74	downregulated
AC087650.1	2.58257	9.37593e-46	2.0672e-45	upregulated
AC090286.2	-2.28644	5.0041e-28	9.38742e-28	downregulated
AC090616.2	-1.65769	9.44342e-20	1.62422e-19	downregulated
AC091132.1	-1.61427	5.00353e-13	7.88941e-13	downregulated
AC091153.4	-1.84898	1.25369e-17	2.10588e-17	downregulated
AC092066.1	-5.9599	2.3261e-256	1.85979e-255	downregulated
AC092171.4	-2.738	0	0	downregulated
AC092484.1	2.3473	0.000130742	0.0001776	upregulated
AC092535.3	-1.89049	9.67154e-19	1.64579e-18	downregulated
AC092687.3	4.73948	5.88926e-184	3.21449e-183	upregulated
AC093323.3	-7.31504	0	0	downregulated
AC093382.1	-2.71924	1.65032e-48	3.72036e-48	downregulated
AC093627.7	3.95117	5.11126e-100	1.68671e-99	upregulated
AC093642.1	-2.68194	1.03587e-38	2.15021e-38	downregulated
AC093690.1	-1.62575	4.86925e-14	7.80868e-14	downregulated
AC093702.1	2.14571	4.47626e-07	6.41667e-07	upregulated
AC093787.1	2.32616	1.15226e-11	1.78488e-11	upregulated
AC096921.2	1.28804	4.89736e-05	6.72267e-05	upregulated
AC097359.2	1.57729	4.67489e-44	1.01524e-43	upregulated
AC097533.1	1.4872	2.64492e-08	3.87884e-08	upregulated
AC098614.2	2.80661	3.71703e-86	1.11107e-85	upregulated
AC099552.3	-2.259	4.69444e-13	7.40571e-13	downregulated
AC099850.1	1.10366	5.0431e-24	9.07465e-24	upregulated
AC103563.7	2.29058	2.80628e-19	4.80218e-19	upregulated
AC104297.1	1.67889	1.74512e-14	2.81582e-14	upregulated
AC104653.1	2.58055	5.66912e-50	1.29411e-49	upregulated
AC107057.1	2.94548	2.61003e-06	3.68594e-06	upregulated
AC108059.1	1.8473	1.72202e-09	2.57713e-09	upregulated
AC108448.2	1.38326	1.26792e-13	2.01822e-13	upregulated
AC108448.3	2.24814	1.08472e-13	1.72896e-13	upregulated
AC108463.1	4.83229	3.00714e-165	1.47868e-164	upregulated
AC108463.2	2.20774	2.7735e-24	5.00605e-24	upregulated
AC112220.2	3.39208	1.60926e-94	5.10995e-94	upregulated
AC112497.1	-4.33935	1.69323e-128	6.67436e-128	downregulated
AC114763.1	1.50854	1.87424e-08	2.75533e-08	upregulated
AC116609.3	1.34025	0.00658922	0.00851164	upregulated
AC117490.2	2.35711	7.34613e-30	1.40399e-29	upregulated
AC124944.3	-3.32398	4.68028e-72	1.26736e-71	downregulated
AC130469.1	3.02048	8.02722e-46	1.77106e-45	upregulated
AC133785.1	2.09735	2.32938e-22	4.11801e-22	upregulated
AC135050.5	3.01229	5.34792e-83	1.55964e-82	upregulated
AC135178.7	2.25358	9.79972e-31	1.88847e-30	upregulated
AC138035.2	-1.24419	0.000439184	0.000588405	downregulated
AC138649.1	1.09222	0.00229286	0.00301087	upregulated
AC140912.1	2.20687	2.08485e-28	3.92628e-28	upregulated
AC141586.5	-3.67444	7.67771e-89	2.34307e-88	downregulated
AC144530.1	1.91887	1.10692e-57	2.69531e-57	upregulated
AC156455.1	2.03309	4.88382e-20	8.42853e-20	upregulated
AC159540.1	-1.86758	2.62169e-17	4.38524e-17	downregulated
ACAA1	-1.00622	3.31431e-205	2.02708e-204	downregulated
ACAA2	1.71045	5.42758e-136	2.24262e-135	upregulated
ACAD11	-6.54858	1.66887e-306	1.71863e-305	downregulated
ACADS	1.40583	2.25807e-136	9.35612e-136	upregulated
ACADSB	-2.11258	0	0	downregulated
ACAN	4.00598	7.44086e-34	1.47855e-33	upregulated
ACAP3	-3.49812	0	0	downregulated
ACBD4	-1.18912	1.86538e-121	7.05697e-121	downregulated
ACD	-1.49483	0	0	downregulated
ACE	2.0437	2.89497e-83	8.4549e-83	upregulated
ACER3	1.11758	5.47289e-120	2.05061e-119	upregulated
ACHE	-1.93253	2.38411e-156	1.11124e-155	downregulated
ACKR1	-3.35002	1.75421e-186	9.68881e-186	downregulated
ACKR2	1.55052	4.35861e-09	6.48031e-09	upregulated
ACKR3	5.00017	0	0	upregulated
ACKR4	1.29998	0.0012986	0.0017168	upregulated
ACLY	1.45677	2.84226e-300	2.85058e-299	upregulated
ACO2	-1.67699	0	0	downregulated
ACOT1	1.40146	3.08801e-58	7.55468e-58	upregulated
ACOT12	1.21683	0.00250168	0.00327987	upregulated
ACOT2	1.20357	1.54234e-110	5.44551e-110	upregulated
ACOT6	-1.18148	9.17188e-07	1.30679e-06	downregulated
ACOT9	1.34616	1.9728e-192	1.12793e-191	upregulated
ACOX1	1.14806	1.63932e-195	9.51183e-195	upregulated
ACOX2	1.71546	2.39479e-81	6.92148e-81	upregulated
ACOX3	1.6393	3.3276e-222	2.23529e-221	upregulated
ACOXL	1.70904	3.57065e-13	5.64407e-13	upregulated
ACP5	5.3056	3.62752e-118	1.34269e-117	upregulated
ACP7	-6.08156	4.57875e-263	3.7887e-262	downregulated
ACR	-1.38385	2.36492e-10	3.58675e-10	downregulated
ACRBP	-1.24481	1.46678e-53	3.45229e-53	downregulated
ACRV1	1.58729	1.40569e-15	2.30115e-15	upregulated
ACSBG2	-1.81886	4.0948e-19	6.99208e-19	downregulated
ACSF2	-1.0335	1.15412e-90	3.56759e-90	downregulated
ACSF3	-1.32055	2.13232e-99	7.00758e-99	downregulated
ACSL6	-3.96064	0	0	downregulated
ACSM1	-2.39273	1.7227e-28	3.24728e-28	downregulated
ACSM5	1.71905	1.36803e-40	2.88322e-40	upregulated
ACSS3	2.26605	1.57818e-91	4.90223e-91	upregulated
ACTA1	-2.42065	7.54402e-69	1.9941e-68	downregulated
ACTA2	2.53725	1.4605e-122	5.5621e-122	upregulated
ACTB	2.10115	0	0	upregulated
ACTBP1	2.80659	3.97987e-58	9.73124e-58	upregulated
ACTBP11	4.13468	4.27185e-158	2.01345e-157	upregulated
ACTBP12	1.36522	0.000224044	0.000302184	upregulated
ACTBP2	6.04678	0	0	upregulated
ACTBP7	4.15768	1.61846e-165	7.97242e-165	upregulated
ACTBP8	2.96759	8.71206e-68	2.28819e-67	upregulated
ACTBP9	3.1295	1.37114e-77	3.86512e-77	upregulated
ACTG1	2.88551	0	0	upregulated
ACTG1P1	2.11995	2.64668e-39	5.51649e-39	upregulated
ACTG1P10	-2.57048	1.45656e-37	2.99363e-37	downregulated
ACTG1P12	1.012	1.23647e-05	1.72119e-05	upregulated
ACTG1P14	2.8433	6.69766e-75	1.85123e-74	upregulated
ACTG1P15	-1.34439	1.03166e-12	1.62049e-12	downregulated
ACTG1P18	-1.20449	0.000754948	0.00100553	downregulated
ACTG1P23	2.87121	5.33484e-62	1.34018e-61	upregulated
ACTG1P24	1.25583	5.89915e-06	8.26438e-06	upregulated
ACTG1P9	2.33802	1.22565e-35	2.47631e-35	upregulated
ACTG2	2.47747	2.73805e-56	6.59993e-56	upregulated
ACTL6A	2.33807	0	0	upregulated
ACTL6B	-3.33032	2.34995e-155	1.08577e-154	downregulated
ACTN1	2.47443	2.3651e-237	1.71829e-236	upregulated
ACTN2	1.71425	1.19081e-79	3.40856e-79	upregulated
ACTN3	-1.62478	8.56495e-13	1.34659e-12	downregulated
ACTN4	1.2884	2.24816e-200	1.3379e-199	upregulated
ACTN4P1	2.47062	1.47484e-41	3.13323e-41	upregulated
ACTR3B	-1.71332	0	0	downregulated
ACTR3C	-1.11544	2.29635e-07	3.31076e-07	downregulated
ACVR1	1.53617	1.25501e-190	7.09706e-190	upregulated
ACVR2A	-1.14074	1.51169e-95	4.83596e-95	downregulated
ACVR2B	-2.062	9.57884e-156	4.44148e-155	downregulated
ACVRL1	2.48931	3.10759e-149	1.38665e-148	upregulated
ACY1	-6.75415	0	0	downregulated
ACY3	2.59515	2.83278e-64	7.23792e-64	upregulated
ADA	3.1336	3.17532e-154	1.45745e-153	upregulated
ADAM11	-5.16543	0	0	downregulated
ADAM12	4.47419	2.09017e-155	9.66345e-155	upregulated
ADAM1B	-2.28139	1.6107e-40	3.3934e-40	downregulated
ADAM20	-2.32208	2.10951e-29	4.01036e-29	downregulated
ADAM20P1	-4.99253	8.23669e-172	4.18409e-171	downregulated
ADAM22	-2.71573	0	0	downregulated
ADAM28	3.79051	1.95879e-114	7.06935e-114	upregulated
ADAM32	-1.46661	4.59307e-14	7.36843e-14	downregulated
ADAM33	1.6521	2.71537e-39	5.65861e-39	upregulated
ADAMDEC1	5.05802	2.56396e-84	7.55253e-84	upregulated
ADAMTS10	1.99856	7.16257e-103	2.4097e-102	upregulated
ADAMTS12	3.74562	8.63832e-51	1.98903e-50	upregulated
ADAMTS13	-1.89257	1.25683e-186	6.95205e-186	downregulated
ADAMTS14	3.23786	7.20638e-68	1.89407e-67	upregulated
ADAMTS15	5.26851	3.67264e-151	1.65872e-150	upregulated
ADAMTS16	-4.79759	2.85726e-195	1.65614e-194	downregulated
ADAMTS17	1.35865	6.20974e-11	9.50993e-11	upregulated
ADAMTS18	-4.51722	0	0	downregulated
ADAMTS2	1.05472	7.64394e-16	1.25613e-15	upregulated
ADAMTS3	4.69015	1.20377e-85	3.58476e-85	upregulated
ADAMTS4	2.35606	1.31454e-74	3.62394e-74	upregulated
ADAMTS5	-1.60314	1.13669e-70	3.04397e-70	downregulated
ADAMTS6	3.7644	4.1148e-103	1.38664e-102	upregulated
ADAMTS7	2.68594	6.41558e-60	1.58927e-59	upregulated
ADAMTS7P1	-2.48455	2.91259e-34	5.80511e-34	downregulated
ADAMTS7P4	1.3909	4.76011e-05	6.53627e-05	upregulated
ADAMTS8	2.24905	9.27155e-48	2.07791e-47	upregulated
ADAMTS9	3.01358	1.78482e-83	5.22223e-83	upregulated
ADAMTSL1	1.10588	1.00479e-08	1.48519e-08	upregulated
ADAMTSL4	1.86571	3.633e-52	8.45525e-52	upregulated
ADAMTSL5	-1.16039	1.20624e-08	1.78011e-08	downregulated
ADAP1	-3.457	0	0	downregulated
ADAP2	3.82183	6.68782e-259	5.40926e-258	upregulated
ADARB1	-3.49852	0	0	downregulated
ADARB2	-1.82343	9.66246e-46	2.12974e-45	downregulated
ADAT1	1.55207	5.57289e-166	2.75124e-165	upregulated
ADAT2	-1.33126	8.40308e-64	2.13894e-63	downregulated
ADAT3	-1.2775	3.74498e-48	8.4194e-48	downregulated
ADCK2	1.12976	1.386e-147	6.13171e-147	upregulated
ADCK5	-1.67532	1.49849e-251	1.16791e-250	downregulated
ADCY1	-3.27943	0	0	downregulated
ADCY10	-2.26331	5.03385e-22	8.86817e-22	downregulated
ADCY10P1	-2.34943	8.02821e-159	3.80081e-158	downregulated
ADCY6	-1.26594	2.59681e-162	1.25258e-161	downregulated
ADCY7	3.35989	3.04018e-92	9.49258e-92	upregulated
ADCY8	1.54229	5.22387e-58	1.27562e-57	upregulated
ADCYAP1	-1.38762	3.6648e-27	6.81414e-27	downregulated
ADCYAP1R1	1.38034	2.95112e-69	7.82573e-69	upregulated
ADD1	-1.16847	0	0	downregulated
ADD2	-1.82703	1.81645e-281	1.65757e-280	downregulated
ADGRA3	2.29595	1.24368e-217	8.12407e-217	upregulated
ADGRB1	1.01027	1.3175e-16	2.1826e-16	upregulated
ADGRB3	-1.46624	1.10967e-179	5.90771e-179	downregulated
ADGRD1	1.20828	3.56234e-11	5.47778e-11	upregulated
ADGRE1	4.08311	1.39621e-76	3.90319e-76	upregulated
ADGRE2	3.9827	1.20408e-109	4.21845e-109	upregulated
ADGRE4P	2.89092	5.43281e-45	1.18935e-44	upregulated
ADGRE5	3.92875	7.80913e-308	8.09439e-307	upregulated
ADGRF3	-1.95465	1.15476e-23	2.07037e-23	downregulated
ADGRF4	-2.60266	4.20503e-39	8.74984e-39	downregulated
ADGRF5	1.74955	9.17609e-108	3.17733e-107	upregulated
ADGRG1	4.07847	0	0	upregulated
ADGRG3	2.16924	1.7069e-18	2.89574e-18	upregulated
ADGRG5	1.87877	3.28091e-21	5.73284e-21	upregulated
ADGRG6	2.79303	1.58437e-53	3.72787e-53	upregulated
ADGRG7	1.941	0.00143707	0.00189738	upregulated
ADGRL1	-1.74722	2.29029e-278	2.06293e-277	downregulated
ADGRL2	1.63568	2.26283e-49	5.13598e-49	upregulated
ADGRL4	2.47056	2.53388e-158	1.19581e-157	upregulated
ADH1B	-2.21117	2.22683e-20	3.86013e-20	downregulated
ADH5	1.82716	0	0	upregulated
ADH5P4	3.9241	1.69357e-138	7.1084e-138	upregulated
ADHFE1	-1.84403	8.64552e-117	3.17055e-116	downregulated
ADI1	1.40556	1.67901e-130	6.72058e-130	upregulated
ADIG	2.32549	1.48471e-15	2.42889e-15	upregulated
ADIPOR2	1.04585	1.24622e-141	5.32914e-141	upregulated
ADK	1.42396	6.94688e-141	2.96043e-140	upregulated
ADM	4.30925	4.26227e-173	2.18007e-172	upregulated
ADM2	2.80042	8.39962e-16	1.3794e-15	upregulated
ADM5	-1.96891	1.38233e-51	3.2011e-51	downregulated
ADNP2	1.2034	3.63183e-157	1.70242e-156	upregulated
ADORA1	1.61694	8.92955e-88	2.70362e-87	upregulated
ADORA2A	-5.83097	9.88171e-220	6.53937e-219	downregulated
ADORA2B	1.30807	1.14201e-50	2.62603e-50	upregulated
ADORA3	4.66028	1.50708e-281	1.37639e-280	upregulated
ADPRH	3.00384	1.07527e-190	6.08527e-190	upregulated
ADRA1D	4.63131	2.6495e-88	8.0537e-88	upregulated
ADRA2A	-1.98645	7.09612e-56	1.70587e-55	downregulated
ADRA2B	1.23526	3.54555e-09	5.27922e-09	upregulated
ADRA2C	-1.62104	4.079e-31	7.88987e-31	downregulated
ADRB1	1.73414	4.03745e-42	8.62348e-42	upregulated
ADRB2	3.50672	9.08775e-93	2.85072e-92	upregulated
ADSL	-2.43611	2.69445e-181	1.44659e-180	downregulated
AEBP1	5.79205	0	0	upregulated
AEN	2.39929	3.64777e-245	2.76751e-244	upregulated
AF038458.3	-2.92464	1.53332e-69	4.07525e-69	downregulated
AF131215.2	-5.71578	9.33442e-224	6.33529e-223	downregulated
AF131215.6	4.52071	2.6702e-176	1.39294e-175	upregulated
AF131216.5	-5.06303	3.68312e-153	1.68152e-152	downregulated
AF186192.1	-1.9686	9.24034e-58	2.25245e-57	downregulated
AF213884.2	-2.46641	1.14929e-33	2.28065e-33	downregulated
AF230666.2	-1.55458	9.3597e-11	1.42976e-10	downregulated
AFAP1	-2.22803	5.41699e-189	3.02339e-188	downregulated
AFAP1L1	2.57921	1.31444e-145	5.74776e-145	upregulated
AFAP1L2	-1.13237	8.08846e-47	1.79757e-46	downregulated
AFF1	1.09109	5.96335e-86	1.77918e-85	upregulated
AFF2	-4.14806	2.62368e-163	1.27381e-162	downregulated
AFF3	-2.7172	0	0	downregulated
AFG3L1P	-2.67854	0	0	downregulated
AFG3L2	-1.35179	2.47667e-250	1.92156e-249	downregulated
AFMID	-1.322	2.24028e-164	1.09507e-163	downregulated
AFP	1.22227	0.0282902	0.0357256	upregulated
AFTPH	-1.4333	0	0	downregulated
AGA	2.57474	0	0	upregulated
AGAP10P	-1.93075	1.77578e-20	3.08185e-20	downregulated
AGAP12P	-3.43556	4.89936e-78	1.38424e-77	downregulated
AGAP13P	-1.61205	2.77365e-31	5.37759e-31	downregulated
AGAP2	-2.24467	5.75576e-59	1.41527e-58	downregulated
AGAP3	-1.88568	0	0	downregulated
AGAP4	-2.66093	2.45258e-205	1.50085e-204	downregulated
AGAP5	-5.18267	1.267e-189	7.11607e-189	downregulated
AGAP6	-6.85547	0	0	downregulated
AGAP7P	-2.7435	7.99926e-14	1.27712e-13	downregulated
AGAP9	-2.50409	1.79354e-185	9.87424e-185	downregulated
AGBL3	1.05475	4.21418e-24	7.58921e-24	upregulated
AGBL4	1.91558	2.14647e-19	3.67875e-19	upregulated
AGER	-1.29824	9.88439e-66	2.55394e-65	downregulated
AGGF1P2	-1.47328	2.9524e-10	4.47105e-10	downregulated
AGK	-1.43438	0	0	downregulated
AGMAT	3.40888	5.64404e-79	1.60748e-78	upregulated
AGMO	5.24259	1.09981e-147	4.86753e-147	upregulated
AGO3	-1.03679	8.96035e-51	2.06254e-50	downregulated
AGO4	-1.01736	1.5788e-136	6.55257e-136	downregulated
AGPAT2	2.28967	1.09335e-181	5.88694e-181	upregulated
AGPAT5	2.24096	0	0	upregulated
AGR3	2.74917	4.38056e-08	6.39976e-08	upregulated
AGRN	3.86493	0	0	upregulated
AGT	1.53388	2.71073e-85	8.05302e-85	upregulated
AGTPBP1	-1.01401	8.05625e-102	2.68964e-101	downregulated
AGTR1	2.29754	1.75715e-16	2.90749e-16	upregulated
AGTRAP	4.58021	0	0	upregulated
AHCY	2.40782	0	0	upregulated
AHCYL1	1.20332	5.08935e-64	1.29813e-63	upregulated
AHCYL2	1.40723	3.48849e-112	1.2435e-111	upregulated
AHDC1	-1.05128	2.2556e-90	6.96374e-90	downregulated
AHI1	-2.78323	0	0	downregulated
AHR	3.13805	8.08282e-142	3.45974e-141	upregulated
AHRR	-1.60969	6.03313e-11	9.24327e-11	downregulated
AIF1	4.3714	1.2942e-273	1.13497e-272	upregulated
AIF1L	1.55743	5.74578e-74	1.57736e-73	upregulated
AIFM1	-1.51074	3.03314e-234	2.16757e-233	downregulated
AIFM3	-4.03217	0	0	downregulated
AIM2	1.97535	1.95926e-27	3.65239e-27	upregulated
AIMP2	1.96651	0	0	upregulated
AIRE	2.1524	2.68669e-12	4.19766e-12	upregulated
AJ011931.1	-2.85602	1.17783e-47	2.63628e-47	downregulated
AJ011932.1	4.07271	1.99052e-97	6.45869e-97	upregulated
AJUBA	3.92689	4.85681e-137	2.02291e-136	upregulated
AK1	-2.75946	0	0	downregulated
AK4P1	2.22888	6.54412e-43	1.40732e-42	upregulated
AK4P3	1.35617	2.56884e-07	3.70002e-07	upregulated
AK5	1.29433	3.85197e-18	6.50907e-18	upregulated
AK7	2.22511	1.47635e-12	2.3146e-12	upregulated
AK8	2.28802	2.35777e-77	6.63541e-77	upregulated
AKAIN1	-8.36346	0	0	downregulated
AKAP12	-1.00822	5.21834e-33	1.02893e-32	downregulated
AKAP13	3.35462	5.46092e-208	3.37613e-207	upregulated
AKAP14	1.74454	2.3671e-11	3.64944e-11	upregulated
AKAP17A	7.29813	0	0	upregulated
AKAP3	1.769	1.51365e-38	3.13788e-38	upregulated
AKAP8L	-3.01881	0	0	downregulated
AKAP9	-1.59254	1.31739e-164	6.44802e-164	downregulated
AKIP1	1.0202	1.43544e-134	5.88631e-134	upregulated
AKIRIN1	1.6755	0	0	upregulated
AKIRIN2	1.05021	1.13553e-181	6.10817e-181	upregulated
AKNA	2.79508	6.16958e-165	3.02904e-164	upregulated
AKNAD1	3.23558	4.3373e-57	1.05094e-56	upregulated
AKR1A1	1.49804	1.02575e-260	8.37861e-260	upregulated
AKR1B10	2.02323	6.32761e-05	8.66569e-05	upregulated
AKR1B1P2	1.18407	0.000333319	0.000447891	upregulated
AKR1B1P3	1.79169	2.78319e-13	4.40747e-13	upregulated
AKR1B1P7	1.32651	3.76529e-06	5.29895e-06	upregulated
AKR1C2	-1.48007	7.51668e-18	1.26623e-17	downregulated
AKR1C3	1.4367	2.2634e-29	4.30107e-29	upregulated
AKR7A2	1.52219	3.44927e-289	3.28204e-288	upregulated
AKR7L	-2.56998	2.95225e-131	1.18681e-130	downregulated
AKT2	-1.36497	2.97287e-252	2.32517e-251	downregulated
AKT3	-1.59534	1.57614e-271	1.36929e-270	downregulated
AL132640.1	1.38601	2.75866e-06	3.89288e-06	upregulated
AL133243.1	-3.13096	2.43832e-64	6.23291e-64	downregulated
AL133243.2	1.22067	4.8672e-39	1.01239e-38	upregulated
AL133243.3	1.88015	6.06892e-21	1.05779e-20	upregulated
AL162151.3	-4.3036	3.98698e-85	1.18287e-84	downregulated
AL353662.1	3.4495	5.52609e-93	1.7364e-92	upregulated
AL355480.1	3.99787	7.55123e-96	2.42264e-95	upregulated
AL355480.3	3.23113	2.00104e-50	4.59232e-50	upregulated
AL450992.2	-4.62044	1.79439e-145	7.83725e-145	downregulated
ALAS2	1.53831	4.09171e-08	5.98167e-08	upregulated
ALB	-2.63204	3.76238e-28	7.06755e-28	downregulated
ALCAM	2.76865	3.76656e-229	2.62845e-228	upregulated
ALDH18A1	1.10013	4.32597e-157	2.02695e-156	upregulated
ALDH1A1	-1.97004	5.50036e-82	1.5947e-81	downregulated
ALDH1A3	-1.68735	9.00576e-28	1.68517e-27	downregulated
ALDH1B1	2.97562	0	0	upregulated
ALDH1L2	-1.46605	1.16279e-93	3.67235e-93	downregulated
ALDH3A1	2.73154	7.58102e-22	1.33292e-21	upregulated
ALDH3B1	3.21652	3.83906e-141	1.63948e-140	upregulated
ALDH4A1	2.47105	2.04038e-237	1.48285e-236	upregulated
ALDH7A1	1.20977	1.34322e-83	3.93326e-83	upregulated
ALDH7A1P1	3.90726	1.91271e-128	7.5368e-128	upregulated
ALDH8A1	-3.10905	1.33883e-137	5.59101e-137	downregulated
ALDH9A1	1.75964	0	0	upregulated
ALDOA	-5.50206	0	0	downregulated
ALDOAP1	1.53007	1.26525e-10	1.92813e-10	upregulated
ALDOAP2	2.96499	3.18704e-67	8.33623e-67	upregulated
ALDOB	-1.98357	3.60787e-23	6.43488e-23	downregulated
ALG14	1.47544	5.20692e-66	1.34865e-65	upregulated
ALG1L12P	1.07174	1.46656e-15	2.39956e-15	upregulated
ALG1L15P	1.9734	7.09513e-23	1.26132e-22	upregulated
ALG1L2	1.95764	4.62222e-22	8.14427e-22	upregulated
ALG1L6P	4.69955	2.41365e-199	1.43028e-198	upregulated
ALG1L8P	1.77184	7.0636e-15	1.14597e-14	upregulated
ALG3	1.5091	7.52156e-264	6.24926e-263	upregulated
ALG5	1.96442	2.16521e-244	1.63271e-243	upregulated
ALG8	1.51141	0	0	upregulated
ALG9	-1.03621	3.84663e-65	9.89647e-65	downregulated
ALK	3.96276	5.74716e-86	1.71491e-85	upregulated
ALKAL2	2.47642	3.01556e-28	5.67041e-28	upregulated
ALKBH2	1.59813	9.67238e-242	7.17218e-241	upregulated
ALKBH6	-4.12805	0	0	downregulated
ALOX12B	-2.64377	1.43277e-41	3.04445e-41	downregulated
ALOX12P2	1.7038	7.49615e-08	1.09085e-07	upregulated
ALOX15B	4.86951	4.47205e-75	1.23776e-74	upregulated
ALOX5AP	5.88071	0	0	upregulated
ALOXE3	-4.38196	7.45942e-133	3.03043e-132	downregulated
ALPK1	1.91245	1.07323e-50	2.46837e-50	upregulated
ALPK2	2.18441	4.26e-06	5.98646e-06	upregulated
ALPK3	2.53731	5.61791e-89	1.71541e-88	upregulated
ALPL	1.42356	9.47163e-53	2.21269e-52	upregulated
ALS2	-3.49158	0	0	downregulated
ALS2CL	-3.75112	0	0	downregulated
ALX3	1.77853	7.58626e-09	1.12394e-08	upregulated
ALX4	2.01764	5.59208e-06	7.8401e-06	upregulated
ALYREF	1.86406	0	0	upregulated
AMACR	-3.62798	1.74334e-179	9.27023e-179	downregulated
AMBP	-1.39477	2.2171e-07	3.19711e-07	downregulated
AMDHD1	-1.30001	1.62495e-28	3.06381e-28	downregulated
AMDHD2	-1.41171	1.09198e-172	5.5763e-172	downregulated
AMER2	-1.42549	4.52745e-83	1.32088e-82	downregulated
AMER3	-5.15573	0	0	downregulated
AMFR	1.37003	0	0	upregulated
AMIGO1	-1.38336	9.82093e-253	7.69744e-252	downregulated
AMIGO2	3.88248	1.8321e-116	6.70224e-116	upregulated
AMMECR1	1.11914	7.31043e-32	1.42417e-31	upregulated
AMN	-1.34076	5.28819e-09	7.85348e-09	downregulated
AMOT	2.30834	5.91391e-116	2.15249e-115	upregulated
AMPD3	1.70506	2.12655e-69	5.64454e-69	upregulated
AMPH	-2.37754	6.82478e-216	4.41027e-215	downregulated
AMT	-8.61168	0	0	downregulated
AMY2A	-1.7002	3.97035e-07	5.69659e-07	downregulated
AMY2B	-3.88293	0	0	downregulated
AMZ1	1.0949	4.56988e-15	7.43239e-15	upregulated
ANAPC11	1.32503	1.4859e-147	6.56716e-147	upregulated
ANAPC4	-1.74104	0	0	downregulated
ANAPC5	-1.25754	0	0	downregulated
ANG	2.2074	1.73292e-83	5.0717e-83	upregulated
ANGPT1	1.64689	4.18266e-43	9.00964e-43	upregulated
ANGPT2	3.77536	3.28797e-212	2.07713e-211	upregulated
ANGPTL1	4.99982	6.44881e-119	2.40132e-118	upregulated
ANGPTL2	1.31355	1.1361e-89	3.48817e-89	upregulated
ANGPTL4	3.63967	4.61674e-96	1.48352e-95	upregulated
ANGPTL6	1.46863	2.01635e-22	3.56773e-22	upregulated
ANGPTL7	-4.79128	5.51567e-158	2.59749e-157	downregulated
ANK1	-5.65429	0	0	downregulated
ANK2	-1.60439	3.34482e-225	2.28826e-224	downregulated
ANK3	-5.03003	0	0	downregulated
ANKDD1A	-1.58518	3.05885e-181	1.64143e-180	downregulated
ANKFN1	3.83853	2.39574e-115	8.68431e-115	upregulated
ANKH	-1.49717	1.03638e-203	6.292e-203	downregulated
ANKHD1	-7.29115	0	0	downregulated
ANKIB1	1.49872	8.06292e-158	3.79306e-157	upregulated
ANKLE1	-2.4479	2.41029e-158	1.13797e-157	downregulated
ANKLE2	-1.07233	3.30374e-168	1.64817e-167	downregulated
ANKMY1	-1.54728	3.52143e-85	1.04545e-84	downregulated
ANKRD12	-1.54471	2.35589e-203	1.42563e-202	downregulated
ANKRD13B	-2.10168	0	0	downregulated
ANKRD13D	-1.31048	1.42652e-200	8.50071e-200	downregulated
ANKRD18B	-5.70294	1.681e-187	9.33309e-187	downregulated
ANKRD18CP	-2.45899	9.32989e-38	1.92056e-37	downregulated
ANKRD19P	-3.72982	5.40968e-214	3.45373e-213	downregulated
ANKRD2	-1.79849	1.45845e-25	2.66418e-25	downregulated
ANKRD20A7P	-1.00109	0.0182007	0.023151	downregulated
ANKRD22	4.90962	4.8191e-141	2.05643e-140	upregulated
ANKRD23	-4.92487	7.76486e-265	6.47072e-264	downregulated
ANKRD26	-2.28469	5.9748e-111	2.11621e-110	downregulated
ANKRD28	-1.99842	0	0	downregulated
ANKRD33B	2.26601	4.17757e-39	8.69432e-39	upregulated
ANKRD34A	-3.24116	0	0	downregulated
ANKRD34C	-5.20162	1.46514e-191	8.32762e-191	downregulated
ANKRD36	-3.32229	6.38607e-127	2.4908e-126	downregulated
ANKRD36B	-2.53428	1.65139e-44	3.59754e-44	downregulated
ANKRD36C	-2.90648	1.74079e-118	6.46162e-118	downregulated
ANKRD37	-1.17297	9.78972e-53	2.28677e-52	downregulated
ANKRD39	-3.27467	0	0	downregulated
ANKRD45	1.34174	1.31262e-20	2.28071e-20	upregulated
ANKRD50	1.51097	1.21575e-95	3.89316e-95	upregulated
ANKRD6	-2.22001	9.63932e-282	8.80705e-281	downregulated
ANKRD65	-1.48472	2.22172e-87	6.70763e-87	downregulated
ANKRD7	1.92348	3.44795e-17	5.75778e-17	upregulated
ANKRD9	-1.13274	4.32097e-99	1.4171e-98	downregulated
ANKS1A	-1.27571	3.64512e-246	2.77116e-245	downregulated
ANKS1B	-1.40498	6.61596e-71	1.77598e-70	downregulated
ANKS3	-2.0539	0	0	downregulated
ANKS4B	-2.91894	1.40213e-50	3.22183e-50	downregulated
ANKS6	-2.28825	0	0	downregulated
ANKZF1	-2.88873	0	0	downregulated
ANLN	1.82024	4.08792e-84	1.20162e-83	upregulated
ANO1	1.38189	9.00196e-16	1.47744e-15	upregulated
ANO10	1.2483	1.95724e-172	9.98112e-172	upregulated
ANO2	1.00934	3.14368e-06	4.43116e-06	upregulated
ANO3	1.58353	0.000108892	0.00014828	upregulated
ANO5	1.74726	2.15377e-29	4.09379e-29	upregulated
ANO6	4.13118	0	0	upregulated
ANO8	-1.14881	6.51057e-88	1.97337e-87	downregulated
ANOS1	4.60685	2.66034e-289	2.53352e-288	upregulated
ANOS2P	1.39304	4.92975e-13	7.77363e-13	upregulated
ANP32AP1	2.14505	5.29738e-30	1.01417e-29	upregulated
ANP32B	1.37212	1.93933e-239	1.42194e-238	upregulated
ANP32BP1	2.72945	6.98279e-55	1.66248e-54	upregulated
ANP32C	2.58542	8.08125e-47	1.79615e-46	upregulated
ANPEP	3.48422	5.68719e-99	1.86297e-98	upregulated
ANTXR1	2.92252	0	0	upregulated
ANTXR2	4.5893	1.91231e-174	9.85578e-174	upregulated
ANXA1	6.36418	0	0	upregulated
ANXA2	4.65448	0	0	upregulated
ANXA2P1	2.61812	5.4412e-53	1.27488e-52	upregulated
ANXA2P2	7.29771	0	0	upregulated
ANXA2R	3.60006	1.27844e-145	5.59145e-145	upregulated
ANXA3	-2.18571	2.51777e-45	5.52927e-45	downregulated
ANXA4	1.9723	8.09911e-126	3.13643e-125	upregulated
ANXA5	3.86461	0	0	upregulated
ANXA8L1	-1.31722	2.41265e-06	3.41088e-06	downregulated
ANXA9	1.31073	8.52223e-109	2.97078e-108	upregulated
AOAH	3.01168	1.86919e-135	7.69759e-135	upregulated
AOC2	-2.23436	1.13688e-81	3.29141e-81	downregulated
AOX1	1.92019	1.82004e-30	3.49918e-30	upregulated
AP000281.1	2.35043	9.82683e-29	1.8577e-28	upregulated
AP000345.2	2.98529	1.69439e-41	3.59761e-41	upregulated
AP000350.5	-3.31094	1.36995e-67	3.59304e-67	downregulated
AP000350.6	-1.28258	2.18595e-09	3.26376e-09	downregulated
AP000439.2	3.38374	1.97556e-49	4.48533e-49	upregulated
AP000442.1	-2.53558	9.87105e-53	2.30552e-52	downregulated
AP000462.3	-2.5087	4.21694e-32	8.23534e-32	downregulated
AP000648.4	3.15636	2.38478e-79	6.813e-79	upregulated
AP000708.1	1.57087	3.81096e-17	6.35921e-17	upregulated
AP000892.4	-1.52089	4.62003e-09	6.86578e-09	downregulated
AP001052.1	3.95162	6.94624e-92	2.16463e-91	upregulated
AP001429.1	-1.21749	2.76471e-08	4.05317e-08	downregulated
AP001437.1	-4.05585	1.11773e-108	3.89447e-108	downregulated
AP001619.2	-1.29024	5.13771e-08	7.49411e-08	downregulated
AP002381.2	4.7845	3.98555e-219	2.62657e-218	upregulated
AP003774.1	-5.34846	1.31136e-189	7.36341e-189	downregulated
AP004372.1	-1.39369	0.00015128	0.000205135	downregulated
AP006222.2	-3.08036	3.12602e-57	7.5819e-57	downregulated
AP006621.5	-1.00309	7.99156e-39	1.6601e-38	downregulated
AP006621.6	-2.0356	1.17359e-128	4.63424e-128	downregulated
AP1AR	-1.52763	4.03179e-280	3.6552e-279	downregulated
AP1G2	-5.86967	0	0	downregulated
AP1S1	2.24237	0	0	upregulated
AP1S2	1.6777	4.7628e-190	2.68111e-189	upregulated
AP2A2	-1.65867	0	0	downregulated
AP2S1	1.4159	3.48765e-200	2.07388e-199	upregulated
AP3B1	2.24038	0	0	upregulated
AP3B2	-3.17855	0	0	downregulated
AP3S1	-1.0487	3.2705e-207	2.01634e-206	downregulated
AP4B1	-1.59338	0	0	downregulated
AP5S1	1.20416	1.09907e-102	3.68922e-102	upregulated
APBA1	-3.0502	0	0	downregulated
APBA2	-1.34411	4.04321e-196	2.35704e-195	downregulated
APBB1	-2.0717	0	0	downregulated
APBB1IP	4.78031	0	0	upregulated
APBB2	1.23206	9.82484e-107	3.38251e-106	upregulated
APBB3	-2.04301	0	0	downregulated
APCDD1	2.79524	2.64371e-249	2.04617e-248	upregulated
APCDD1L	3.53933	3.99691e-23	7.1242e-23	upregulated
APEH	1.47201	0	0	upregulated
APEX1	1.44674	0	0	upregulated
APEX2	2.1201	0	0	upregulated
APH1A	2.01866	0	0	upregulated
API5P1	1.93119	3.48293e-22	6.1461e-22	upregulated
APLF	2.59846	2.84327e-47	6.34545e-47	upregulated
APLN	4.27713	0	0	upregulated
APLNR	4.02584	4.46457e-164	2.17993e-163	upregulated
APOBEC3A	1.18697	0.00259041	0.0033942	upregulated
APOBEC3B	4.60691	4.69998e-149	2.09468e-148	upregulated
APOBEC3C	5.69336	0	0	upregulated
APOBEC3F	4.31439	5.99278e-148	2.65703e-147	upregulated
APOBEC3G	3.2152	1.69286e-139	7.15804e-139	upregulated
APOBR	3.32625	1.81546e-127	7.11208e-127	upregulated
APOC1	5.2475	4.6963e-262	3.86443e-261	upregulated
APOC1P1	3.79851	1.88061e-81	5.43821e-81	upregulated
APOC2	-2.05619	9.73225e-39	2.02037e-38	downregulated
APOC3	-1.50586	0.000945679	0.00125634	downregulated
APOD	1.34829	2.81691e-34	5.61792e-34	upregulated
APOE	1.786	2.62861e-85	7.81008e-85	upregulated
APOH	1.26298	0.0354468	0.0445661	upregulated
APOL1	3.72052	3.38216e-156	1.57544e-155	upregulated
APOL3	2.2918	1.14845e-94	3.65037e-94	upregulated
APOL4	7.19177	1.53756e-279	1.39168e-278	upregulated
APOL6	3.99585	1.1674e-192	6.68306e-192	upregulated
APOM	2.20781	5.29219e-151	2.38824e-150	upregulated
APOOL	1.01129	6.74455e-68	1.77352e-67	upregulated
APRT	1.01763	3.64035e-90	1.12156e-89	upregulated
APTX	-1.58953	6.8249e-212	4.30056e-211	downregulated
AQP1	3.86396	8.73046e-156	4.05063e-155	upregulated
AQP3	-1.32985	3.94808e-39	8.22056e-39	downregulated
AQP4	6.10785	0	0	upregulated
AQP5	1.84171	1.27649e-49	2.90348e-49	upregulated
AQP6	1.10001	1.83476e-17	3.07657e-17	upregulated
AQP7	-6.74492	8.30462e-301	8.35904e-300	downregulated
AQP7P1	1.23133	0.0303638	0.0382943	upregulated
AQP8	-3.5173	1.6709e-80	4.80808e-80	downregulated
AQP9	5.00437	6.49053e-89	1.98131e-88	upregulated
AR	4.98315	1.30418e-174	6.73093e-174	upregulated
ARAF	1.24852	7.64189e-302	7.71287e-301	upregulated
ARAP2	2.1912	2.5904e-137	1.08075e-136	upregulated
ARAP3	1.53495	6.56306e-85	1.94404e-84	upregulated
ARC	4.91733	3.50379e-281	3.19211e-280	upregulated
AREG	4.32184	6.82861e-45	1.49388e-44	upregulated
ARF4	2.00714	0	0	upregulated
ARF4P1	3.15294	6.5133e-77	1.82541e-76	upregulated
ARF6	1.06554	2.21707e-183	1.20628e-182	upregulated
ARFGAP2	-1.14134	0	0	downregulated
ARFGEF3	-3.32337	0	0	downregulated
ARFIP1	1.6712	0	0	upregulated
ARG2	-2.00043	1.57843e-190	8.9124e-190	downregulated
ARGLU1	-1.65619	1.64277e-216	1.06715e-215	downregulated
ARHGAP1	1.33212	1.47935e-251	1.15339e-250	upregulated
ARHGAP11A	3.69248	7.94334e-142	3.40069e-141	upregulated
ARHGAP15	4.24125	7.29197e-145	3.17367e-144	upregulated
ARHGAP18	4.13657	1.5556e-293	1.51712e-292	upregulated
ARHGAP21	-2.16332	0	0	downregulated
ARHGAP23	-1.08071	1.57193e-144	6.82948e-144	downregulated
ARHGAP24	1.02747	3.19704e-24	5.76679e-24	upregulated
ARHGAP25	4.43581	3.68983e-184	2.01844e-183	upregulated
ARHGAP26	-1.90618	2.43787e-281	2.22373e-280	downregulated
ARHGAP27	-1.18903	1.30823e-71	3.5288e-71	downregulated
ARHGAP28	1.29424	0.00428587	0.00557346	upregulated
ARHGAP29	-1.49229	5.51627e-166	2.7239e-165	downregulated
ARHGAP30	3.73995	9.61677e-190	5.40398e-189	upregulated
ARHGAP31	2.58209	3.03483e-295	2.98327e-294	upregulated
ARHGAP36	4.22844	1.41487e-61	3.54274e-61	upregulated
ARHGAP4	-1.05056	2.96845e-57	7.20364e-57	downregulated
ARHGAP42	4.1714	1.62234e-180	8.67443e-180	upregulated
ARHGAP44	-5.37942	0	0	downregulated
ARHGAP45	1.38698	9.4782e-98	3.0799e-97	upregulated
ARHGAP5	-1.64164	3.86147e-236	2.79267e-235	downregulated
ARHGAP6	2.12371	3.70643e-65	9.53908e-65	upregulated
ARHGAP8	-1.29112	2.08136e-05	2.88037e-05	downregulated
ARHGDIB	4.84556	0	0	upregulated
ARHGDIG	-4.62141	0	0	downregulated
ARHGEF10	-4.92801	2.13508e-159	1.01426e-158	downregulated
ARHGEF10L	-2.13268	0	0	downregulated
ARHGEF11	-1.02189	1.93805e-120	7.29101e-120	downregulated
ARHGEF12	-1.9751	0	0	downregulated
ARHGEF15	1.86254	2.20776e-60	5.48371e-60	upregulated
ARHGEF17	-1.50259	0	0	downregulated
ARHGEF19	1.26089	1.44092e-23	2.58011e-23	upregulated
ARHGEF25	-3.57819	0	0	downregulated
ARHGEF26	3.01065	7.85205e-288	7.39554e-287	upregulated
ARHGEF33	-4.89611	1.42383e-138	5.97848e-138	downregulated
ARHGEF39	-1.01585	1.33878e-23	2.39798e-23	downregulated
ARHGEF6	4.17877	0	0	upregulated
ARHGEF7	-1.11639	1.0992e-127	4.31374e-127	downregulated
ARHGEF9	-1.20683	1.00076e-192	5.73054e-192	downregulated
ARID1B	-1.5554	3.95953e-137	1.6498e-136	downregulated
ARID3B	-1.53449	4.97591e-93	1.56397e-92	downregulated
ARID3C	-1.48812	2.22976e-18	3.77932e-18	downregulated
ARID4B	-1.62639	0	0	downregulated
ARID5A	2.77913	4.05344e-210	2.53696e-209	upregulated
ARID5B	2.75354	1.21338e-217	7.92842e-217	upregulated
ARIH2OS	1.55785	9.51066e-99	3.1095e-98	upregulated
ARL11	4.37763	8.53719e-128	3.35153e-127	upregulated
ARL13B	1.57015	5.24224e-141	2.23571e-140	upregulated
ARL17A	-1.34144	1.83932e-15	3.00704e-15	downregulated
ARL17B	-2.17635	2.92677e-30	5.6129e-30	downregulated
ARL2	-1.19587	1.35919e-155	6.29307e-155	downregulated
ARL2BP	-2.70655	1.82197e-197	1.07139e-196	downregulated
ARL4A	3.52615	0	0	upregulated
ARL4AP2	2.18853	1.74329e-29	3.31669e-29	upregulated
ARL4C	1.15065	2.42755e-76	6.77362e-76	upregulated
ARL5AP3	1.74898	1.76151e-10	2.67688e-10	upregulated
ARL6IP1P2	2.92403	7.41398e-66	1.91607e-65	upregulated
ARL6IP1P3	2.1584	1.28493e-28	2.42579e-28	upregulated
ARL6IP4	-9.21529	0	0	downregulated
ARL6IP5	1.25373	1.40553e-184	7.70947e-184	upregulated
ARL6IP6	1.88185	8.19867e-287	7.66046e-286	upregulated
ARL9	2.15083	4.36896e-52	1.01617e-51	upregulated
ARMC10	1.35492	1.5194e-190	8.58345e-190	upregulated
ARMC10P1	3.0209	1.86844e-70	4.99995e-70	upregulated
ARMC12	1.4765	1.39455e-38	2.89153e-38	upregulated
ARMC3	2.74645	2.42576e-06	3.42919e-06	upregulated
ARMC4	1.51742	0.000798089	0.00106229	upregulated
ARMC8	-1.81634	0	0	downregulated
ARMCX4	-1.44326	5.54263e-108	1.92129e-107	downregulated
ARMCX6	2.27904	0	0	upregulated
ARMCX7P	2.2266	1.54879e-31	3.00883e-31	upregulated
ARNTL2	1.33561	6.48185e-66	1.67654e-65	upregulated
ARPC1A	-1.22359	0	0	downregulated
ARPC1B	-3.13863	2.92872e-95	9.34363e-95	downregulated
ARPC2	1.02783	2.93636e-201	1.7559e-200	upregulated
ARPC3P1	3.16238	1.0178e-89	3.12798e-89	upregulated
ARPC3P2	1.75109	9.61192e-14	1.53305e-13	upregulated
ARPC3P5	3.11957	1.05415e-68	2.78412e-68	upregulated
ARPC5	1.94349	1.648e-284	1.5232e-283	upregulated
ARPP21	-4.12744	0	0	downregulated
ARR3	1.5371	4.88805e-09	7.26166e-09	upregulated
ARRB1	-2.45615	4.06775e-293	3.955e-292	downregulated
ARRDC2	1.17802	1.52654e-43	3.30005e-43	upregulated
ARRDC4	2.82712	1.95526e-261	1.60418e-260	upregulated
ARRDC5	1.18253	0.00103222	0.00136976	upregulated
ARSB	1.33222	1.52969e-96	4.93253e-96	upregulated
ARSD	2.44015	3.8097e-249	2.94759e-248	upregulated
ARSF	5.4501	9.80761e-130	3.90813e-129	upregulated
ARSG	-1.13028	1.51704e-58	3.71791e-58	downregulated
ARSI	5.83251	2.05272e-115	7.44698e-115	upregulated
ARSJ	1.3947	1.35491e-38	2.80958e-38	upregulated
ART3	-2.24306	1.95588e-72	5.30725e-72	downregulated
ARTN	-1.46175	1.18503e-44	2.58536e-44	downregulated
ARVCF	-3.00629	0	0	downregulated
ARX	5.17923	1.34227e-116	4.91355e-116	upregulated
AS3MT	-7.33234	0	0	downregulated
ASAP1	1.84626	1.09735e-246	8.37109e-246	upregulated
ASAP2	-1.31652	1.7691e-82	5.14515e-82	downregulated
ASAP3	3.50824	0	0	upregulated
ASB12	-1.18954	1.97113e-07	2.84556e-07	downregulated
ASB14	-1.57934	7.42981e-22	1.30654e-21	downregulated
ASB16	-2.61074	1.8906e-168	9.45089e-168	downregulated
ASB3	1.30844	1.80351e-161	8.66175e-161	upregulated
ASB5	1.74824	8.07089e-17	1.34174e-16	upregulated
ASB9	3.62066	6.5384e-79	1.86149e-78	upregulated
ASCC3	1.29708	1.60866e-113	5.77018e-113	upregulated
ASCL1	3.05143	1.28787e-164	6.3049e-164	upregulated
ASCL2	3.21475	2.3043e-74	6.3431e-74	upregulated
ASF1B	7.47398	0	0	upregulated
ASGR1	-2.10368	7.70746e-249	5.94061e-248	downregulated
ASH1L	-1.29362	3.03041e-177	1.59016e-176	downregulated
ASH2LP3	-1.86827	7.89392e-18	1.32938e-17	downregulated
ASIC2	-4.13717	1.5874e-211	9.99131e-211	downregulated
ASIC3	-2.98554	0	0	downregulated
ASIP	4.61637	4.33641e-155	2.00111e-154	upregulated
ASLP1	-3.01335	3.62127e-80	1.03962e-79	downregulated
ASMT	-1.50291	1.49086e-10	2.26898e-10	downregulated
ASNS	-6.60478	0	0	downregulated
ASNSP3	-1.73611	1.46538e-15	2.39781e-15	downregulated
ASPDH	-2.74549	1.57681e-238	1.15197e-237	downregulated
ASPHD1	-2.55524	4.76059e-267	4.01675e-266	downregulated
ASPHD2	-1.94241	0	0	downregulated
ASPM	4.56915	5.40669e-150	2.42566e-149	upregulated
ASPN	4.74775	1.1354e-107	3.93025e-107	upregulated
ASPSCR1	-1.39346	1.58293e-195	9.18938e-195	downregulated
ASRGL1	-1.2388	2.42599e-151	1.09612e-150	downregulated
ASS1P2	-1.17858	3.0585e-08	4.48034e-08	downregulated
ASTL	-2.07686	4.04006e-24	7.2774e-24	downregulated
ASTN1	1.03848	1.76121e-73	4.81599e-73	upregulated
ASXL3	2.44842	5.95198e-30	1.13901e-29	upregulated
ATAD2	2.07177	5.41581e-150	2.42926e-149	upregulated
ATAD3B	-2.10763	6.4593e-308	6.70148e-307	downregulated
ATAD3C	1.56458	4.43208e-29	8.39994e-29	upregulated
ATF3	2.0724	3.76215e-31	7.28079e-31	upregulated
ATF4P3	3.11076	7.05207e-89	2.15244e-88	upregulated
ATF5	1.75958	5.25382e-152	2.38009e-151	upregulated
ATF7	-1.40934	1.44008e-299	1.43976e-298	downregulated
ATG10	1.23667	9.34319e-44	2.02372e-43	upregulated
ATG16L1	-1.81471	0	0	downregulated
ATG2B	-2.08485	0	0	downregulated
ATG4B	-1.27547	5.2058e-272	4.53497e-271	downregulated
ATG9A	-1.37533	0	0	downregulated
ATIC	1.37503	0	0	upregulated
ATL1	-2.23234	0	0	downregulated
ATL3	1.99054	0	0	upregulated
ATM	-1.07146	2.16792e-83	6.34066e-83	downregulated
ATN1	-1.11582	5.67215e-174	2.91458e-173	downregulated
ATOH7	-3.09831	2.50036e-98	8.15096e-98	downregulated
ATOH8	1.83021	9.03362e-52	2.09565e-51	upregulated
ATOX1	1.82529	6.09968e-232	4.30106e-231	upregulated
ATP10D	2.6428	3.75769e-202	2.2604e-201	upregulated
ATP13A4	3.20671	5.65643e-160	2.69397e-159	upregulated
ATP13A5	2.67028	1.61334e-36	3.28793e-36	upregulated
ATP1A1	-3.04172	0	0	downregulated
ATP1A3	-5.84846	0	0	downregulated
ATP1B1	-1.25303	1.60591e-58	3.93485e-58	downregulated
ATP1B3P1	2.26016	4.1351e-33	8.16283e-33	upregulated
ATP2A3	-2.87735	3.2751e-117	1.20444e-116	downregulated
ATP2B1	-1.43378	5.02657e-229	3.50664e-228	downregulated
ATP2B2	-3.76406	0	0	downregulated
ATP2B3	-4.89302	0	0	downregulated
ATP2B4	1.50085	6.9879e-76	1.94521e-75	upregulated
ATP2C2	-1.34984	3.34816e-11	5.15128e-11	downregulated
ATP4A	-5.79702	2.46844e-222	1.65966e-221	downregulated
ATP6V0A1	-2.29146	0	0	downregulated
ATP6V0C	-9.93131	0	0	downregulated
ATP6V0D1	-1.30801	4.0234e-260	3.27443e-259	downregulated
ATP6V0E1	3.85206	0	0	upregulated
ATP6V0E1P2	1.64651	4.54685e-10	6.86466e-10	upregulated
ATP6V0E2	-1.56931	6.45635e-210	4.03748e-209	downregulated
ATP6V1B1	-4.47404	1.95073e-136	8.09022e-136	downregulated
ATP6V1B2	-1.2103	1.26149e-258	1.01958e-257	downregulated
ATP6V1C2	-1.38692	4.72938e-25	8.60046e-25	downregulated
ATP6V1E1P1	2.42153	1.68571e-42	3.61396e-42	upregulated
ATP6V1E2	1.76314	1.33242e-61	3.33781e-61	upregulated
ATP6V1G2	-4.89301	0	0	downregulated
ATP7A	1.97149	9.466e-61	2.35671e-60	upregulated
ATP7B	-3.83828	1.94562e-208	1.20653e-207	downregulated
ATP8A1	-1.70269	2.51846e-158	1.18879e-157	downregulated
ATP8A2	-4.90731	0	0	downregulated
ATP8B1	2.98814	3.30038e-71	8.87552e-71	upregulated
ATP8B2	-1.87958	0	0	downregulated
ATP8B3	2.41808	1.06534e-40	2.24784e-40	upregulated
ATR	-1.60853	8.85109e-95	2.81574e-94	downregulated
ATRAID	2.11884	0	0	upregulated
ATRNL1	1.8138	1.51716e-33	3.00666e-33	upregulated
ATRX	-1.233	1.27283e-173	6.52976e-173	downregulated
ATXN2	-1.46685	1.63536e-287	1.53704e-286	downregulated
ATXN2L	-1.58586	0	0	downregulated
ATXN7	-1.55052	1.84684e-127	7.23374e-127	downregulated
ATXN7L2	-1.73799	8.51565e-246	6.47172e-245	downregulated
ATXN8OS	-1.78923	2.73671e-12	4.27521e-12	downregulated
AURKA	3.49427	4.14127e-255	3.27814e-254	upregulated
AURKB	6.78206	0	0	upregulated
AVP	-1.98464	1.30889e-15	2.14362e-15	downregulated
AVPI1	-1.19414	5.32276e-105	1.81652e-104	downregulated
AVPR1A	2.62292	2.09831e-33	4.15281e-33	upregulated
AVPR1B	-1.94837	1.26897e-19	2.17953e-19	downregulated
AVPR2	-4.3235	5.64346e-127	2.20154e-126	downregulated
AXIN1	-1.36317	4.37239e-298	4.34799e-297	downregulated
AXL	2.86689	9.82684e-287	9.1779e-286	upregulated
AZGP1	3.37523	1.26137e-96	4.0685e-96	upregulated
B2M	3.09511	0	0	upregulated
B3GALT2	2.01788	1.92363e-51	4.44997e-51	upregulated
B3GALT5	2.52315	1.26835e-31	2.46532e-31	upregulated
B3GALT6	1.61212	6.57889e-217	4.28369e-216	upregulated
B3GAT2	1.50774	1.96593e-30	3.77673e-30	upregulated
B3GAT3P1	2.4098	2.29184e-39	4.77959e-39	upregulated
B3GLCT	3.75635	6.94743e-297	6.87185e-296	upregulated
B3GNT2	2.57853	2.32074e-204	1.41319e-203	upregulated
B3GNT4	-3.6804	2.61463e-104	8.88767e-104	downregulated
B3GNT5	3.32787	2.32922e-147	1.02862e-146	upregulated
B3GNT7	2.6715	4.23591e-115	1.53323e-114	upregulated
B3GNT9	4.27433	0	0	upregulated
B4GALNT1	-2.47297	6.94159e-128	2.72705e-127	downregulated
B4GALNT4	-1.46407	6.77646e-130	2.70173e-129	downregulated
B4GALT2	1.59869	0	0	upregulated
B4GALT4	1.44449	2.76692e-137	1.15353e-136	upregulated
B4GALT5	1.24296	3.80124e-159	1.80347e-158	upregulated
B4GALT6	-2.37242	3.81923e-192	2.17746e-191	downregulated
B9D2	2.82848	4.15259e-202	2.49525e-201	upregulated
BAALC	2.38374	3.85716e-213	2.4527e-212	upregulated
BAAT	-1.97591	7.39378e-23	1.31431e-22	downregulated
BABAM1	-1.42926	0	0	downregulated
BACE2	4.6215	7.00577e-167	3.47403e-166	upregulated
BACH1	2.07697	3.31086e-215	2.1321e-214	upregulated
BAHCC1	-2.46213	0	0	downregulated
BAIAP2	-1.30813	2.41794e-234	1.73071e-233	downregulated
BAIAP2L2	-1.39976	1.82643e-65	4.70986e-65	downregulated
BAIAP3	4.35306	8.45977e-178	4.45172e-177	upregulated
BAK1	1.10195	8.61895e-129	3.41129e-128	upregulated
BAMBI	2.4265	9.20488e-125	3.55045e-124	upregulated
BANF1	1.58254	1.54076e-244	1.1634e-243	upregulated
BANF1P1	1.04986	0.0120145	0.0153762	upregulated
BANF1P2	1.00505	1.30861e-12	2.05349e-12	upregulated
BANF1P3	5.36634	9.21906e-278	8.27709e-277	upregulated
BANF1P4	1.13596	0.00104696	0.00138876	upregulated
BANK1	-1.79845	6.15652e-43	1.32435e-42	downregulated
BARD1	4.9854	5.48734e-250	4.2515e-249	upregulated
BARHL1	-6.05415	0	0	downregulated
BARHL2	-8.79051	0	0	downregulated
BARX1	2.77443	4.14047e-12	6.455e-12	upregulated
BARX2	-2.69069	3.53316e-39	7.35868e-39	downregulated
BASP1	-1.26898	1.65192e-46	3.665e-46	downregulated
BATF	4.49296	1.70085e-121	6.4378e-121	upregulated
BATF2	4.11226	8.14457e-144	3.52546e-143	upregulated
BATF3	4.30417	1.66947e-172	8.52337e-172	upregulated
BAX	1.7258	7.02584e-302	7.09432e-301	upregulated
BAZ1A	1.93121	3.96024e-152	1.79663e-151	upregulated
BAZ2A	-1.21193	1.83898e-178	9.71614e-178	downregulated
BAZ2B	-1.60561	1.45924e-160	6.97671e-160	downregulated
BBC3	-1.4031	3.29734e-103	1.11184e-102	downregulated
BBIP1	-1.78687	9.30427e-181	4.98084e-180	downregulated
BBOX1	3.82001	4.21578e-290	4.02686e-289	upregulated
BBS1	-6.60564	0	0	downregulated
BBS12	2.64319	6.43997e-163	3.1212e-162	upregulated
BBS4	1.13729	4.35421e-124	1.67397e-123	upregulated
BBS7	-1.06072	9.20276e-137	3.82589e-136	downregulated
BBX	1.04983	4.01867e-118	1.48722e-117	upregulated
BCAM	1.90816	4.31676e-142	1.85093e-141	upregulated
BCAN	3.78426	0	0	upregulated
BCAP29	-6.586	0	0	downregulated
BCAP31	1.60662	0	0	upregulated
BCAP31P1	1.64327	6.33309e-08	9.22385e-08	upregulated
BCAP31P2	1.21607	0.000562125	0.000751355	upregulated
BCAS2P2	1.51906	1.08888e-08	1.60851e-08	upregulated
BCAT1	4.88129	1.00485e-301	1.0128e-300	upregulated
BCAT2	-1.38158	3.90839e-150	1.75488e-149	downregulated
BCHE	4.61478	0	0	upregulated
BCKDHA	-7.62198	0	0	downregulated
BCKDHB	1.54985	6.36864e-160	3.03252e-159	upregulated
BCL10	1.00506	1.90654e-75	5.28804e-75	upregulated
BCL11A	1.22288	7.97034e-10	1.19878e-09	upregulated
BCL11B	2.05707	1.66217e-12	2.60445e-12	upregulated
BCL2	1.5252	2.53082e-67	6.62756e-67	upregulated
BCL2A1	5.21775	8.76016e-154	4.01425e-153	upregulated
BCL2L10	-3.09724	7.87621e-55	1.87439e-54	downregulated
BCL2L11	2.64989	1.05065e-156	4.90632e-156	upregulated
BCL2L12	3.34569	1.34033e-219	8.86193e-219	upregulated
BCL2L15	-3.79481	8.52379e-98	2.77098e-97	downregulated
BCL2L2	-2.11402	0	0	downregulated
BCL3	3.40881	2.16272e-190	1.22023e-189	upregulated
BCL6	-1.31903	3.37593e-104	1.14685e-103	downregulated
BCL6B	2.87718	1.21501e-137	5.0768e-137	upregulated
BCL7A	-1.04163	1.08638e-74	2.99754e-74	downregulated
BCL9L	-1.68408	1.39146e-189	7.81119e-189	downregulated
BCLAF1P2	1.50266	5.17218e-10	7.80346e-10	upregulated
BCO1	4.02358	1.73972e-98	5.67799e-98	upregulated
BCO2	-2.07953	8.43807e-70	2.2483e-69	downregulated
BCRP3	-6.17483	2.23056e-228	1.54977e-227	downregulated
BCRP8	-1.40566	1.45695e-11	2.25326e-11	downregulated
BDH1	-3.22615	0	0	downregulated
BDH2	1.0446	1.38358e-41	2.94049e-41	upregulated
BDH2P1	3.65615	1.81884e-102	6.09517e-102	upregulated
BDKRB1	-3.30745	5.38507e-61	1.34295e-60	downregulated
BDNF	-2.56741	7.79503e-86	2.32349e-85	downregulated
BDP1	-1.60134	1.04115e-189	5.84907e-189	downregulated
BEGAIN	-4.38155	0	0	downregulated
BEND3P3	-4.39145	1.12154e-128	4.43027e-128	downregulated
BEND5	2.3818	2.46668e-241	1.82361e-240	upregulated
BEND6	-1.78288	0	0	downregulated
BEND7	-1.7208	6.26447e-109	2.18614e-108	downregulated
BET1	1.59765	8.60291e-96	2.75726e-95	upregulated
BEX2	-1.4158	1.01106e-71	2.7312e-71	downregulated
BEX5	-1.58444	4.35223e-57	1.05445e-56	downregulated
BFAR	1.35721	0	0	upregulated
BGLAP	-5.22566	1.19868e-290	1.14694e-289	downregulated
BGN	4.91782	0	0	upregulated
BHLHA15	1.69181	1.78193e-13	2.82972e-13	upregulated
BHLHB9	-6.74069	0	0	downregulated
BHLHE22	-4.94646	1.07158e-203	6.50393e-203	downregulated
BHLHE40	1.7432	2.0285e-93	6.39832e-93	upregulated
BICC1	4.14211	1.67338e-91	5.19724e-91	upregulated
BICDL1	-4.88467	0	0	downregulated
BIK	2.33186	2.13254e-33	4.22017e-33	upregulated
BIN1	-1.68511	1.05608e-214	6.77929e-214	downregulated
BIN2	3.6752	1.21011e-160	5.78686e-160	upregulated
BIRC3	4.67404	4.57822e-103	1.54188e-102	upregulated
BIRC5	5.93633	0	0	upregulated
BIRC7	2.81309	3.92629e-28	7.37234e-28	upregulated
BISPR	5.05348	1.1684e-143	5.05264e-143	upregulated
BIVM	-2.49449	0	0	downregulated
BLACAT1	-4.90679	8.96988e-242	6.65348e-241	downregulated
BLM	1.31638	1.38767e-54	3.29569e-54	upregulated
BLNK	2.09218	4.08788e-54	9.67462e-54	upregulated
BLOC1S4	1.55736	0	0	upregulated
BLOC1S5	1.72985	1.30215e-184	7.14417e-184	upregulated
BLVRA	1.19195	5.63352e-150	2.52641e-149	upregulated
BLVRB	2.66671	0	0	upregulated
BMF	1.57558	1.07258e-55	2.57426e-55	upregulated
BMP2	4.13151	3.61982e-165	1.77916e-164	upregulated
BMP3	-2.08477	1.18041e-23	2.11602e-23	downregulated
BMP5	2.97495	2.69022e-06	3.79799e-06	upregulated
BMP7	3.33072	0	0	upregulated
BMP8A	1.40893	2.35641e-37	4.83369e-37	upregulated
BMP8B	1.63114	2.96881e-41	6.29272e-41	upregulated
BMPR1A	1.22099	2.51658e-100	8.32817e-100	upregulated
BMPR1B	1.76013	3.53325e-72	9.57225e-72	upregulated
BMS1	-1.04184	2.90982e-148	1.2909e-147	downregulated
BMS1P1	-2.32582	2.20778e-55	5.28175e-55	downregulated
BMS1P10	1.31771	3.20904e-13	5.07645e-13	upregulated
BMS1P2	-3.40436	1.09489e-71	2.95691e-71	downregulated
BMS1P4	-3.78173	1.29376e-95	4.1406e-95	downregulated
BMS1P7	-1.76561	9.68402e-13	1.52145e-12	downregulated
BNC2	2.87625	9.34516e-24	1.67725e-23	upregulated
BNIP1	1.49528	6.38401e-156	2.96691e-155	upregulated
BNIP3L	1.20033	1.14011e-173	5.85293e-173	upregulated
BNIP3P1	3.24746	5.74025e-83	1.67361e-82	upregulated
BNIP3P10	-2.70277	2.14543e-44	4.66923e-44	downregulated
BNIP3P11	2.70027	2.07372e-49	4.70723e-49	upregulated
BNIP3P15	-3.26362	2.95019e-66	7.66004e-66	downregulated
BNIP3P24	-2.04702	7.09448e-21	1.23557e-20	downregulated
BNIP3P25	-1.13557	1.5831e-06	2.24408e-06	downregulated
BNIP3P27	1.90371	6.85936e-24	1.23299e-23	upregulated
BNIPL	-1.54747	5.27276e-21	9.19739e-21	downregulated
BOC	1.18852	5.12207e-45	1.12165e-44	upregulated
BOD1	1.01056	6.87308e-161	3.29172e-160	upregulated
BOD1L1	-1.57137	5.42056e-239	3.96659e-238	downregulated
BOK	-1.21237	2.46427e-48	5.54854e-48	downregulated
BOLA1	1.20471	1.91694e-116	7.00918e-116	upregulated
BOLA2B	1.22942	5.67516e-14	9.08931e-14	upregulated
BOLA3	-1.56769	3.75426e-202	2.25894e-201	downregulated
BOLA3P3	1.50695	2.68012e-07	3.85732e-07	upregulated
BORCS8	-1.22853	3.7095e-123	1.41828e-122	downregulated
BPGM	1.35186	6.21308e-252	4.85431e-251	upregulated
BPIFB2	2.80862	8.6793e-16	1.42491e-15	upregulated
BPIFB9P	-2.43409	5.9351e-36	1.20295e-35	downregulated
BPNT1	1.74804	0	0	upregulated
BPTF	-1.46497	5.32357e-240	3.91103e-239	downregulated
BRAF	-2.86724	0	0	downregulated
BRCA1	3.09831	1.36426e-136	5.6643e-136	upregulated
BRCA2	3.01736	4.96078e-68	1.30493e-67	upregulated
BRCC3P1	-1.46766	5.66221e-13	8.92041e-13	downregulated
BRD1	-1.97044	0	0	downregulated
BRD2	-1.17324	0	0	downregulated
BRD7P2	2.84497	3.83566e-65	9.8694e-65	upregulated
BRD9	-1.31033	4.48777e-284	4.13421e-283	downregulated
BRF1	-1.46505	3.64237e-305	3.73028e-304	downregulated
BRI3	1.98201	0	0	upregulated
BRI3P1	2.37007	3.3806e-36	6.86632e-36	upregulated
BRICD5	-4.51753	0	0	downregulated
BRINP1	-2.49014	4.67342e-142	2.00347e-141	downregulated
BRINP2	3.95515	5.36189e-247	4.0987e-246	upregulated
BRINP3	1.25529	3.62498e-45	7.94747e-45	upregulated
BRIP1	3.53307	1.0819e-94	3.43982e-94	upregulated
BRK1	1.63413	0	0	upregulated
BRMS1	1.03479	1.2243e-156	5.71245e-156	upregulated
BRSK1	-2.13959	0	0	downregulated
BRSK2	-3.46114	0	0	downregulated
BRWD3	-1.12623	6.77044e-54	1.5991e-53	downregulated
BSCL2	-7.52123	0	0	downregulated
BSN	-3.60915	0	0	downregulated
BSND	-3.18994	6.32579e-60	1.5672e-59	downregulated
BSNDP2	-1.07053	9.56813e-09	1.41483e-08	downregulated
BSPH1	-1.28942	6.52561e-05	8.93356e-05	downregulated
BSPRY	-3.17841	4.044e-95	1.2887e-94	downregulated
BST1	2.62386	1.27413e-94	4.04926e-94	upregulated
BST2	4.55965	0	0	upregulated
BTAF1	-1.02959	9.37524e-64	2.38558e-63	downregulated
BTBD16	1.15023	1.48829e-06	2.11063e-06	upregulated
BTBD17	2.61811	9.02691e-89	2.75331e-88	upregulated
BTBD18	-1.18975	3.46449e-05	4.76927e-05	downregulated
BTBD19	3.87496	4.67142e-118	1.72736e-117	upregulated
BTBD2	-1.00088	7.87828e-142	3.37349e-141	downregulated
BTBD3	-1.59394	3.73693e-204	2.27246e-203	downregulated
BTBD8	1.25914	9.0696e-28	1.69698e-27	upregulated
BTC	3.47773	1.24728e-18	2.11971e-18	upregulated
BTF3L4	1.18049	1.68434e-169	8.46922e-169	upregulated
BTF3L4P1	2.35607	3.22997e-36	6.56276e-36	upregulated
BTF3L4P2	4.31403	2.55031e-179	1.35483e-178	upregulated
BTF3P10	2.52246	1.30089e-66	3.38956e-66	upregulated
BTF3P12	1.87802	2.39105e-18	4.05117e-18	upregulated
BTF3P13	1.73633	1.8104e-13	2.87473e-13	upregulated
BTF3P2	1.89857	3.00219e-19	5.13662e-19	upregulated
BTF3P4	2.48211	2.61124e-41	5.53693e-41	upregulated
BTF3P5	3.06282	8.936e-73	2.43188e-72	upregulated
BTF3P7	2.65423	1.47673e-49	3.35585e-49	upregulated
BTF3P8	1.19591	0.000625403	0.000834732	upregulated
BTF3P9	3.17448	2.59906e-79	7.42231e-79	upregulated
BTG1P1	-1.58129	1.12591e-13	1.79422e-13	downregulated
BTG2	1.06223	2.32025e-19	3.97504e-19	upregulated
BTG3	4.39653	0	0	upregulated
BTK	4.53843	2.20414e-165	1.08478e-164	upregulated
BTN2A1	-1.11092	1.72113e-292	1.66543e-291	downregulated
BTN2A3P	2.37248	2.52198e-54	5.97947e-54	upregulated
BTN3A2	2.63735	1.78569e-212	1.12936e-211	upregulated
BTN3A3	1.06512	9.4631e-55	2.25059e-54	upregulated
BUB1	5.88718	1.46529e-286	1.36681e-285	upregulated
BUB1B	4.35795	1.79865e-158	8.49553e-158	upregulated
BUD13P1	-2.81255	6.25602e-91	1.9368e-90	downregulated
BVES	3.31319	3.61573e-103	1.21883e-102	upregulated
BYSL	2.31628	0	0	upregulated
BZW1	1.84352	0	0	upregulated
BZW1P1	1.3198	1.7184e-06	2.43464e-06	upregulated
BZW1P2	4.87636	1.75745e-234	1.25956e-233	upregulated
BZW2	1.81199	1.84237e-174	9.49972e-174	upregulated
C10orf62	-3.0275	4.06151e-57	9.84334e-57	downregulated
C10orf82	-1.31047	3.40613e-08	4.98696e-08	downregulated
C10orf90	1.56563	7.55837e-27	1.40197e-26	upregulated
C10orf95	-3.86936	5.39143e-98	1.75397e-97	downregulated
C11orf1	1.06876	5.52245e-59	1.35821e-58	upregulated
C11orf21	1.89592	1.48321e-13	2.35838e-13	upregulated
C11orf24	1.43552	2.69576e-229	1.88298e-228	upregulated
C11orf42	-3.02357	8.0911e-60	2.00255e-59	downregulated
C11orf45	3.27616	2.20224e-86	6.59341e-86	upregulated
C11orf52	-5.99115	6.3365e-251	4.92999e-250	downregulated
C11orf65	1.23588	2.75193e-05	3.79938e-05	upregulated
C11orf80	-2.57075	0	0	downregulated
C11orf96	1.70016	2.14738e-52	5.00396e-52	upregulated
C11orf97	2.16517	0.00107371	0.0014237	upregulated
C11orf98	-6.07054	1.68807e-265	1.412e-264	downregulated
C12orf60	1.68797	3.53163e-33	6.97712e-33	upregulated
C12orf66	1.35575	1.03907e-57	2.53064e-57	upregulated
C12orf71	-2.10637	2.80233e-25	5.10442e-25	downregulated
C12orf75	1.19808	1.26647e-53	2.98304e-53	upregulated
C14orf119	1.73104	7.14517e-249	5.50913e-248	upregulated
C14orf132	-2.07947	8.23755e-221	5.49047e-220	downregulated
C15orf39	3.58088	9.32981e-226	6.39648e-225	upregulated
C15orf48	3.08045	1.95248e-40	4.11033e-40	upregulated
C15orf56	-3.33999	1.21141e-75	3.36377e-75	downregulated
C15orf61	-2.24115	2.56267e-189	1.4357e-188	downregulated
C15orf62	-2.9816	1.64896e-193	9.48618e-193	downregulated
C15orf65	1.61568	2.97495e-62	7.48694e-62	upregulated
C16orf46	-5.07808	2.54769e-181	1.36813e-180	downregulated
C16orf54	3.50698	2.38792e-90	7.37023e-90	upregulated
C16orf70	-1.26009	4.411e-198	2.59934e-197	downregulated
C16orf74	2.24961	2.90316e-40	6.1019e-40	upregulated
C16orf86	-3.37551	0	0	downregulated
C16orf92	-1.39269	9.28153e-15	1.50339e-14	downregulated
C16orf95	-1.87522	7.03519e-35	1.41077e-34	downregulated
C16orf96	1.10932	9.12597e-11	1.39434e-10	upregulated
C17orf102	-2.82699	4.45182e-53	1.04339e-52	downregulated
C17orf107	-4.99986	2.07133e-175	1.07475e-174	downregulated
C17orf49	-4.38202	0	0	downregulated
C17orf50	-2.3817	1.26355e-34	2.5279e-34	downregulated
C17orf67	-1.07348	2.2124e-17	3.70618e-17	downregulated
C18orf32	-3.37685	0	0	downregulated
C18orf54	1.57542	7.2139e-66	1.86458e-65	upregulated
C19orf18	1.60939	2.90829e-42	6.22128e-42	upregulated
C19orf38	3.22083	6.11967e-115	2.21363e-114	upregulated
C19orf48	2.38438	0	0	upregulated
C19orf53	1.84844	1.37974e-294	1.35152e-293	upregulated
C19orf54	2.32163	0	0	upregulated
C19orf71	-2.59047	0	0	downregulated
C19orf73	-1.08427	1.07074e-69	2.8499e-69	downregulated
C19orf81	-1.96225	1.62252e-95	5.18756e-95	downregulated
C19orf84	2.62325	7.42193e-26	1.35845e-25	upregulated
C1GALT1	1.31326	2.7706e-110	9.76505e-110	upregulated
C1GALT1C1	2.37995	0	0	upregulated
C1GALT1C1L	5.1013	3.51432e-189	1.96638e-188	upregulated
C1GALT1P1	-2.9698	4.89173e-56	1.17735e-55	downregulated
C1orf122	1.33669	1.23451e-133	5.03271e-133	upregulated
C1orf127	-3.81872	1.65781e-88	5.04823e-88	downregulated
C1orf146	-1.53172	9.91714e-15	1.60553e-14	downregulated
C1orf158	4.10801	1.13325e-21	1.98937e-21	upregulated
C1orf189	3.35658	4.04459e-28	7.59192e-28	upregulated
C1orf194	3.91917	2.11647e-115	7.67697e-115	upregulated
C1orf198	2.22084	4.90195e-164	2.39192e-163	upregulated
C1orf220	-3.47795	1.91519e-82	5.56857e-82	downregulated
C1orf226	1.66671	3.08915e-120	1.15941e-119	upregulated
C1orf43	1.0783	1.48556e-162	7.18584e-162	upregulated
C1orf50	-2.55366	1.84822e-255	1.46561e-254	downregulated
C1orf53	3.8756	1.91729e-258	1.54626e-257	upregulated
C1orf54	2.53106	1.45141e-189	8.14363e-189	upregulated
C1orf87	1.37727	0.0044312	0.00575909	upregulated
C1orf94	4.30997	4.3245e-127	1.68938e-126	upregulated
C1QA	6.25974	0	0	upregulated
C1QB	6.143	0	0	upregulated
C1QBPP2	-1.93754	9.68642e-25	1.7559e-24	downregulated
C1QC	6.2124	0	0	upregulated
C1QL1	4.59087	2.33534e-277	2.08831e-276	upregulated
C1QL3	-2.59708	9.14098e-81	2.63409e-80	downregulated
C1QL4	5.60744	3.3987e-113	1.21733e-112	upregulated
C1QTNF1	3.95437	1.32163e-261	1.08472e-260	upregulated
C1QTNF12	-1.09836	4.09201e-17	6.82462e-17	downregulated
C1QTNF3	-1.37868	1.7648e-63	4.47999e-63	downregulated
C1QTNF4	-3.4625	0	0	downregulated
C1QTNF6	3.62602	9.10073e-149	4.04952e-148	upregulated
C1R	4.14703	9.77851e-293	9.48264e-292	upregulated
C1RL	3.94905	2.58337e-268	2.19803e-267	upregulated
C1S	3.65187	2.20409e-256	1.76288e-255	upregulated
C2	1.43563	9.79422e-36	1.98117e-35	upregulated
C20orf144	1.42687	7.86456e-08	1.14387e-07	upregulated
C20orf197	1.76959	6.37007e-17	1.06049e-16	upregulated
C20orf203	-5.07934	1.98814e-180	1.06201e-179	downregulated
C20orf27	2.56798	0	0	upregulated
C20orf96	1.64966	4.78449e-166	2.3636e-165	upregulated
C21orf62	7.47451	0	0	upregulated
C21orf91	1.60791	1.18832e-55	2.85051e-55	upregulated
C22orf24	-1.04699	8.62368e-07	1.22955e-06	downregulated
C22orf34	2.09661	3.44645e-26	6.33726e-26	upregulated
C22orf39	-1.22376	8.45148e-231	5.93121e-230	downregulated
C2CD2	1.77045	2.7845e-82	8.08772e-82	upregulated
C2CD2L	-2.40758	0	0	downregulated
C2CD4A	1.97588	2.15402e-05	2.98017e-05	upregulated
C2CD4C	1.70602	3.62324e-44	7.87315e-44	upregulated
C2CD4D	-1.87061	6.466e-30	1.23652e-29	downregulated
C2CD5	-2.60837	0	0	downregulated
C2orf15	-2.3904	3.59975e-100	1.1888e-99	downregulated
C2orf16	1.25519	9.50546e-11	1.45172e-10	upregulated
C2orf50	3.54896	1.40636e-62	3.54616e-62	upregulated
C2orf66	3.13688	1.36581e-64	3.50097e-64	upregulated
C2orf72	2.51216	4.42197e-245	3.35032e-244	upregulated
C2orf73	2.00678	1.80444e-15	2.95024e-15	upregulated
C2orf74	-4.55579	0	0	downregulated
C2orf76	2.08334	5.68525e-234	4.06024e-233	upregulated
C2orf80	5.2377	1.98241e-209	1.23658e-208	upregulated
C2orf81	-2.42017	2.58459e-89	7.91037e-89	downregulated
C2orf88	2.77552	3.03731e-123	1.16168e-122	upregulated
C3	5.64359	0	0	upregulated
C3AR1	4.63605	1.06801e-266	8.9977e-266	upregulated
C3orf18	-1.64382	0	0	downregulated
C3orf33	-2.04954	2.3093e-153	1.05604e-152	downregulated
C3orf35	-3.91203	2.97658e-103	1.00414e-102	downregulated
C3orf38	2.20327	0	0	upregulated
C3orf49	-1.44138	2.01959e-14	3.25563e-14	downregulated
C3orf62	-1.46935	2.8824e-160	1.37632e-159	downregulated
C3orf70	1.20767	4.27982e-69	1.13343e-68	upregulated
C3orf80	-2.16443	1.96065e-115	7.11526e-115	downregulated
C4A	2.95201	1.54337e-118	5.73261e-118	upregulated
C4B	4.05226	2.26739e-156	1.05705e-155	upregulated
C4BPA	1.88798	0.0185231	0.0235544	upregulated
C4orf19	1.37889	1.39218e-36	2.83799e-36	upregulated
C4orf3	1.59349	1.881e-287	1.76716e-286	upregulated
C4orf46	1.22922	2.16056e-92	6.75935e-92	upregulated
C4orf47	2.15143	1.26974e-102	4.25956e-102	upregulated
C4orf48	1.12751	7.69698e-34	1.52917e-33	upregulated
C5	1.2264	2.99906e-43	6.46887e-43	upregulated
C5AR1	4.71053	4.23492e-220	2.81087e-219	upregulated
C5AR2	3.22559	1.06481e-56	2.57279e-56	upregulated
C5orf15	1.82049	0	0	upregulated
C5orf34	1.5754	1.28411e-49	2.92052e-49	upregulated
C5orf49	3.56025	2.25344e-80	6.4785e-80	upregulated
C5orf66	-4.34915	1.68657e-129	6.70865e-129	downregulated
C5orf67	2.46775	1.12624e-13	1.79462e-13	upregulated
C6orf118	4.43687	4.81339e-113	1.72349e-112	upregulated
C6orf120	1.53214	5.25562e-184	2.87004e-183	upregulated
C6orf136	-1.65651	0	0	downregulated
C6orf15	6.32335	7.16199e-53	1.67559e-52	upregulated
C6orf163	-1.03667	2.06539e-07	2.98028e-07	downregulated
C6orf201	-3.13242	1.07271e-60	2.66949e-60	downregulated
C6orf226	1.27113	2.12698e-111	7.54556e-111	upregulated
C6orf52	2.24276	8.93022e-108	3.09267e-107	upregulated
C6orf62	1.90423	0	0	upregulated
C7	1.73333	6.10462e-17	1.01645e-16	upregulated
C7orf25	-4.01179	1.46021e-130	5.84794e-130	downregulated
C7orf57	5.4486	1.49835e-74	4.12861e-74	upregulated
C7orf77	1.77754	3.25204e-05	4.48013e-05	upregulated
C8orf33	1.14736	7.78543e-170	3.92088e-169	upregulated
C8orf37	1.32307	6.17016e-80	1.76863e-79	upregulated
C8orf48	4.18992	3.69024e-134	1.50826e-133	upregulated
C8orf76	-1.81685	1.01196e-247	7.75154e-247	downregulated
C8orf88	1.71492	2.30952e-71	6.22063e-71	upregulated
C9orf116	1.7313	1.47796e-78	4.19542e-78	upregulated
C9orf129	-1.16277	1.10457e-25	2.01924e-25	downregulated
C9orf131	-1.55476	4.1309e-11	6.34592e-11	downregulated
C9orf135	2.73099	5.52987e-22	9.73739e-22	upregulated
C9orf139	-2.66476	6.97106e-114	2.50938e-113	downregulated
C9orf147	2.16329	5.62101e-42	1.19908e-41	upregulated
C9orf163	-1.71673	2.84285e-24	5.12957e-24	downregulated
C9orf64	2.11492	8.0088e-285	7.41155e-284	upregulated
C9orf72	-2.17853	7.79479e-290	7.43911e-289	downregulated
CA10	-3.59856	1.12263e-134	4.6078e-134	downregulated
CA11	-3.20922	0	0	downregulated
CA12	3.83231	2.34597e-165	1.15433e-164	upregulated
CA14	2.19125	1.01808e-84	3.00886e-84	upregulated
CA2	4.03165	0	0	upregulated
CA3	3.89305	6.56221e-128	2.57847e-127	upregulated
CA4	-4.02515	0	0	downregulated
CA5A	2.01431	7.53185e-13	1.18483e-12	upregulated
CA5B	1.02382	1.00842e-24	1.8277e-24	upregulated
CA7	-2.34024	1.50825e-46	3.34757e-46	downregulated
CA8	-1.29466	5.75558e-22	1.01324e-21	downregulated
CABLES1	-1.18207	5.7512e-24	1.0343e-23	downregulated
CABP1	-3.80312	0	0	downregulated
CABP4	2.32287	7.98508e-47	1.77495e-46	upregulated
CABP7	-1.60015	9.53397e-60	2.35861e-59	downregulated
CACHD1	2.4394	1.16419e-188	6.48633e-188	upregulated
CACNA1A	-7.6196	0	0	downregulated
CACNA1B	-5.63435	0	0	downregulated
CACNA1C	-2.02529	1.05236e-99	3.46662e-99	downregulated
CACNA1D	-2.32273	3.94391e-84	1.15944e-83	downregulated
CACNA1E	-2.11021	2.52087e-85	7.49097e-85	downregulated
CACNA1F	-3.47357	3.17399e-78	8.98584e-78	downregulated
CACNA1G	-1.17993	6.0021e-21	1.04622e-20	downregulated
CACNA1H	1.79777	2.0984e-39	4.37659e-39	upregulated
CACNA1I	-4.88781	4.12284e-199	2.43986e-198	downregulated
CACNA2D1	-1.17679	4.20262e-50	9.6063e-50	downregulated
CACNA2D2	-3.78422	0	0	downregulated
CACNA2D3	-1.14385	1.0196e-23	1.82907e-23	downregulated
CACNA2D4	3.62942	4.09418e-96	1.31637e-95	upregulated
CACNB1	-1.82896	5.318e-295	5.22073e-294	downregulated
CACNB2	-3.44291	0	0	downregulated
CACNB3	-2.64956	0	0	downregulated
CACNB4	-4.73484	0	0	downregulated
CACNG1	3.25876	5.90792e-51	1.36217e-50	upregulated
CACNG2	-5.10499	1.01324e-227	7.01802e-227	downregulated
CACNG4	2.87666	2.26906e-140	9.63832e-140	upregulated
CACNG5	3.35823	1.19827e-23	2.14768e-23	upregulated
CACNG6	3.7483	2.87403e-72	7.79293e-72	upregulated
CACTIN	-1.31507	6.25195e-249	4.82544e-248	downregulated
CACYBPP2	1.74556	2.77077e-74	7.62527e-74	upregulated
CADM3	-3.43119	1.69099e-214	1.08362e-213	downregulated
CADPS	-2.32708	1.54364e-235	1.11205e-234	downregulated
CADPS2	-3.93333	0	0	downregulated
CAHM	1.26845	5.83159e-43	1.25482e-42	upregulated
CALB1	-5.1066	4.0957e-160	1.95315e-159	downregulated
CALB2	-4.89638	1.41911e-304	1.4487e-303	downregulated
CALCB	-1.6824	7.56479e-14	1.20845e-13	downregulated
CALCOCO1	-1.77094	0	0	downregulated
CALCRL	3.39751	3.76456e-189	2.10587e-188	upregulated
CALD1	1.26421	1.27433e-140	5.42023e-140	upregulated
CALHM1	-3.76871	1.03151e-91	3.20951e-91	downregulated
CALHM2	2.01099	3.65034e-161	1.75051e-160	upregulated
CALM1	-1.90624	0	0	downregulated
CALM1P1	1.10478	0.00136326	0.001801	upregulated
CALM2	-2.08118	0	0	downregulated
CALM2P1	1.35204	1.13718e-05	1.58386e-05	upregulated
CALM2P2	1.37743	8.99665e-86	2.68023e-85	upregulated
CALM2P3	3.41801	1.08988e-122	4.15631e-122	upregulated
CALM2P4	2.42487	2.64717e-37	5.42613e-37	upregulated
CALM3	-1.95356	0	0	downregulated
CALML4	-5.5806	8.46893e-222	5.67525e-221	downregulated
CALML5	-1.71229	2.44003e-06	3.44893e-06	downregulated
CALML6	-2.27977	2.20919e-50	5.06742e-50	downregulated
CALN1	-5.57995	0	0	downregulated
CALR	2.29017	0	0	upregulated
CALU	3.38561	0	0	upregulated
CALY	-2.98419	1.2447e-117	4.5911e-117	downregulated
CAMK1	-3.29632	0	0	downregulated
CAMK1D	-1.99308	0	0	downregulated
CAMK2A	1.36647	1.65356e-22	2.92884e-22	upregulated
CAMK2B	-3.66302	0	0	downregulated
CAMK2G	-1.05289	2.05289e-89	6.28823e-89	downregulated
CAMK2N2	-1.05851	2.31179e-50	5.30113e-50	downregulated
CAMK4	-5.83475	0	0	downregulated
CAMKK1	-3.53414	0	0	downregulated
CAMKK2	-4.3828	0	0	downregulated
CAMKV	1.3277	1.44155e-19	2.47423e-19	upregulated
CAMLG	-1.41496	0	0	downregulated
CAMP	3.17532	3.86173e-14	6.20276e-14	upregulated
CAMSAP1	-1.26236	1.34932e-286	1.25969e-285	downregulated
CAMSAP3	-3.39611	0	0	downregulated
CAMTA1	-1.59909	0	0	downregulated
CAMTA2	-3.0229	0	0	downregulated
CANT1	2.78777	0	0	upregulated
CANX	1.77437	0	0	upregulated
CAP1	2.29586	0	0	upregulated
CAP1P2	3.01317	8.36722e-71	2.24311e-70	upregulated
CAPG	4.84024	0	0	upregulated
CAPN10	-1.88935	0	0	downregulated
CAPN15	-1.83167	0	0	downregulated
CAPN3	-3.96653	4.33015e-255	3.42643e-254	downregulated
CAPN5	1.85493	2.40798e-173	1.23362e-172	upregulated
CAPN6	3.17198	6.74884e-06	9.44346e-06	upregulated
CAPNS1	1.66391	0	0	upregulated
CAPRIN2	-2.16192	0	0	downregulated
CAPS	1.94011	2.58827e-64	6.61469e-64	upregulated
CAPS2	-1.04444	6.67256e-41	1.40963e-40	downregulated
CAPSL	3.77974	6.72976e-13	1.0594e-12	upregulated
CAPZA1	1.52303	0	0	upregulated
CAPZA2	1.73674	6.48813e-175	3.3571e-174	upregulated
CAPZB	-1.18814	0	0	downregulated
CARD10	2.11494	4.39218e-54	1.03915e-53	upregulated
CARD11	2.16508	1.485e-79	4.24736e-79	upregulated
CARD16	2.7051	2.40124e-120	9.02439e-120	upregulated
CARD19	-1.25625	1.33953e-164	6.55493e-164	downregulated
CARD6	2.83119	5.31377e-112	1.89201e-111	upregulated
CARHSP1	2.61759	0	0	upregulated
CARM1P1	-2.26411	3.12881e-30	5.99882e-30	downregulated
CARMIL2	-4.70874	0	0	downregulated
CARMIL3	-3.97271	0	0	downregulated
CARNMT1	-1.49559	1.12588e-198	6.65226e-198	downregulated
CARS2	-1.3721	1.37906e-250	1.07108e-249	downregulated
CARTPT	2.43055	1.91014e-05	2.64555e-05	upregulated
CASC15	2.51819	7.38428e-52	1.71481e-51	upregulated
CASKIN1	-3.35572	0	0	downregulated
CASP1	3.93728	7.03311e-238	5.12304e-237	upregulated
CASP10	1.36128	4.4724e-38	9.23801e-38	upregulated
CASP12	-2.76423	1.80644e-50	4.14786e-50	downregulated
CASP16P	-2.56655	1.32933e-37	2.73263e-37	downregulated
CASP4	2.90377	3.73952e-162	1.80181e-161	upregulated
CASP5	2.60682	2.9288e-42	6.26455e-42	upregulated
CASP6	1.72067	1.30213e-187	7.23133e-187	upregulated
CASP7	2.67557	3.32361e-184	1.81855e-183	upregulated
CASP8	3.23092	1.5085e-128	5.9483e-128	upregulated
CASQ1	1.1459	2.68032e-42	5.73583e-42	upregulated
CASS4	3.12811	1.04351e-68	2.75634e-68	upregulated
CAST	1.02715	5.29537e-86	1.58052e-85	upregulated
CASZ1	1.76591	3.00533e-20	5.20234e-20	upregulated
CAT	2.98623	0	0	upregulated
CATIP	1.28744	0.0275067	0.034746	upregulated
CATSPER1	1.24003	2.88793e-11	4.44627e-11	upregulated
CATSPER2	-4.2285	7.10738e-288	6.69983e-287	downregulated
CATSPERG	-3.22827	1.48166e-120	5.57595e-120	downregulated
CAV1	5.00856	0	0	upregulated
CAV2	3.77228	7.16682e-177	3.75184e-176	upregulated
CBFA2T3	-5.68956	0	0	downregulated
CBFB	2.05667	0	0	upregulated
CBLB	-2.48648	0	0	downregulated
CBLN1	-9.41842	0	0	downregulated
CBLN3	-8.13562	0	0	downregulated
CBLN4	4.26379	2.98126e-55	7.12374e-55	upregulated
CBR1	1.68196	2.55568e-219	1.68625e-218	upregulated
CBS	-1.1121	8.88221e-27	1.64547e-26	downregulated
CBWD2	-1.92444	3.86478e-219	2.54773e-218	downregulated
CBWD3	-2.37007	1.3033e-36	2.6573e-36	downregulated
CBWD4P	-1.35431	5.04479e-35	1.013e-34	downregulated
CBWD5	-2.13552	1.20815e-79	3.45775e-79	downregulated
CBX1P2	1.29128	1.53511e-10	2.33553e-10	upregulated
CBX2	5.23385	5.32994e-177	2.79352e-176	upregulated
CBX3	1.523	0	0	upregulated
CBX3P1	2.05472	1.64633e-23	2.94413e-23	upregulated
CBX3P2	1.28755	3.74657e-30	7.17953e-30	upregulated
CBX3P4	-1.06181	3.0434e-08	4.45852e-08	downregulated
CBX3P9	4.27866	3.30671e-169	1.66006e-168	upregulated
CBX6	-1.60436	0	0	downregulated
CBX7	-4.66045	0	0	downregulated
CBX8	1.47511	7.85765e-93	2.46624e-92	upregulated
CBY3	-1.91657	7.35205e-25	1.33502e-24	downregulated
CC2D1A	-1.51739	2.21488e-260	1.80522e-259	downregulated
CC2D2A	1.17181	2.79264e-65	7.19229e-65	upregulated
CCAR1	-1.02178	2.8681e-205	1.75466e-204	downregulated
CCDC102A	3.51186	4.8091e-176	2.50287e-175	upregulated
CCDC102B	2.83993	1.75947e-130	7.04135e-130	upregulated
CCDC107	-2.10329	0	0	downregulated
CCDC110	-1.96986	1.13594e-35	2.29652e-35	downregulated
CCDC113	1.11965	1.46192e-41	3.1061e-41	upregulated
CCDC12	-1.3268	4.21207e-267	3.55528e-266	downregulated
CCDC120	-2.23264	1.77312e-267	1.50005e-266	downregulated
CCDC121	1.0915	5.28193e-50	1.2061e-49	upregulated
CCDC122	1.56199	7.17246e-19	1.22239e-18	upregulated
CCDC13	-2.78329	3.53875e-46	7.82932e-46	downregulated
CCDC136	-2.56284	0	0	downregulated
CCDC14	2.83947	4.75761e-184	2.59936e-183	upregulated
CCDC144A	-3.11413	5.07395e-47	1.13011e-46	downregulated
CCDC144B	-3.75641	2.52047e-69	6.68694e-69	downregulated
CCDC144CP	-1.87899	9.19555e-23	1.63381e-22	downregulated
CCDC144NL	-2.36873	7.71761e-31	1.48878e-30	downregulated
CCDC149	-1.72707	2.00598e-266	1.68679e-265	downregulated
CCDC15	2.64491	2.09701e-63	5.32075e-63	upregulated
CCDC150	2.14373	1.33373e-24	2.41536e-24	upregulated
CCDC152	2.01305	8.03491e-44	1.74103e-43	upregulated
CCDC153	1.62536	8.29712e-25	1.50516e-24	upregulated
CCDC154	-2.4312	3.86624e-119	1.44207e-118	downregulated
CCDC160	2.86665	2.18226e-99	7.17065e-99	upregulated
CCDC163	1.23557	6.67832e-30	1.27669e-29	upregulated
CCDC167	3.4329	0	0	upregulated
CCDC169	2.54806	3.84853e-39	8.01478e-39	upregulated
CCDC17	-1.48193	4.31152e-21	7.52539e-21	downregulated
CCDC170	3.41223	1.9993e-44	4.35161e-44	upregulated
CCDC171	-1.15129	2.22732e-17	3.73062e-17	downregulated
CCDC173	2.91738	8.68222e-72	2.34648e-71	upregulated
CCDC175	-6.32631	6.27667e-287	5.86709e-286	downregulated
CCDC177	-4.19411	1.34362e-162	6.5007e-162	downregulated
CCDC180	-5.36676	8.99936e-210	5.62144e-209	downregulated
CCDC182	1.64762	8.51129e-06	1.1885e-05	upregulated
CCDC183	-4.22405	0	0	downregulated
CCDC186	-2.11983	4.57718e-178	2.4126e-177	downregulated
CCDC192	1.12946	1.02078e-06	1.45271e-06	upregulated
CCDC3	2.62386	3.82984e-191	2.17294e-190	upregulated
CCDC34	2.38042	1.28315e-241	9.50523e-241	upregulated
CCDC39	-3.63759	7.95792e-85	2.35502e-84	downregulated
CCDC50	1.31681	5.67566e-236	4.09807e-235	upregulated
CCDC51	1.08206	5.79594e-130	2.31163e-129	upregulated
CCDC57	-1.86649	3.48837e-243	2.61012e-242	downregulated
CCDC58P3	1.18287	0.000776145	0.00103345	upregulated
CCDC62	-1.42401	1.59526e-14	2.57551e-14	downregulated
CCDC65	1.40224	1.55566e-42	3.3358e-42	upregulated
CCDC66	-2.12785	2.61454e-248	2.00754e-247	downregulated
CCDC7	-2.70241	7.36652e-50	1.68004e-49	downregulated
CCDC71	2.81387	0	0	upregulated
CCDC71L	4.5499	4.7054e-131	1.88784e-130	upregulated
CCDC74A	2.76943	5.66715e-151	2.55641e-150	upregulated
CCDC74B	2.14006	3.349e-66	8.68946e-66	upregulated
CCDC74BP1	-1.61231	1.1877e-08	1.75309e-08	downregulated
CCDC78	-2.53268	1.04958e-214	6.7395e-214	downregulated
CCDC8	3.72935	2.11376e-150	9.50617e-150	upregulated
CCDC80	3.94584	0	0	upregulated
CCDC82	-2.79931	0	0	downregulated
CCDC85A	-3.51096	1.70127e-96	5.4826e-96	downregulated
CCDC85C	-3.01904	0	0	downregulated
CCDC87	2.23081	3.64071e-26	6.69115e-26	upregulated
CCDC88B	-4.24741	0	0	downregulated
CCDC88C	1.32611	1.59395e-26	2.94332e-26	upregulated
CCDC90B	2.02349	3.37945e-276	3.00508e-275	upregulated
CCDC92B	-1.93502	1.45562e-97	4.72583e-97	downregulated
CCDC97	1.10688	1.91396e-189	1.07362e-188	upregulated
CCIN	2.19773	1.26388e-28	2.38625e-28	upregulated
CCK	4.26372	7.0655e-66	1.82665e-65	upregulated
CCKAR	1.56423	0.0209791	0.0266258	upregulated
CCKBR	-4.02939	0	0	downregulated
CCL13	2.90434	5.72139e-06	8.01888e-06	upregulated
CCL17	1.82079	3.59495e-17	6.00237e-17	upregulated
CCL18	5.60087	1.11912e-42	2.40273e-42	upregulated
CCL19	1.14548	8.36813e-05	0.000114293	upregulated
CCL2	6.70487	2.55149e-233	1.81405e-232	upregulated
CCL20	4.31114	2.86181e-41	6.0665e-41	upregulated
CCL22	1.38508	0.000168933	0.000228738	upregulated
CCL23	2.25922	0.000160329	0.000217208	upregulated
CCL25	2.32537	1.42091e-24	2.57239e-24	upregulated
CCL26	3.43683	3.70827e-46	8.20193e-46	upregulated
CCL3	3.15542	1.89138e-45	4.16021e-45	upregulated
CCL3L3	3.57273	1.16493e-61	2.91987e-61	upregulated
CCL4	4.93877	2.47195e-119	9.22942e-119	upregulated
CCL4L2	5.32021	3.37239e-104	1.14582e-103	upregulated
CCL5	4.53482	7.08295e-162	3.40909e-161	upregulated
CCL7	3.56058	2.85872e-16	4.72039e-16	upregulated
CCL8	4.98022	8.09343e-101	2.68756e-100	upregulated
CCM2L	-1.34121	9.01072e-56	2.1645e-55	downregulated
CCNA1	2.76711	1.71311e-49	3.89065e-49	upregulated
CCNA2	1.38032	3.61293e-60	8.95992e-60	upregulated
CCNB1	2.8057	0	0	upregulated
CCNB2	7.12847	0	0	upregulated
CCND1	2.44105	3.36334e-147	1.48412e-146	upregulated
CCND2	3.50899	0	0	upregulated
CCNDBP1	-2.01991	0	0	downregulated
CCNG1	1.22592	2.29512e-150	1.03155e-149	upregulated
CCNG2	-2.39289	0	0	downregulated
CCNI2	-2.7462	4.46319e-152	2.02356e-151	downregulated
CCNJL	-4.09549	0	0	downregulated
CCNK	-1.55268	2.34589e-78	6.64817e-78	downregulated
CCNL1	-2.07816	0	0	downregulated
CCNL2	-2.24019	0	0	downregulated
CCNO	-1.19885	9.92486e-40	2.07681e-39	downregulated
CCNT2	-1.28722	7.97874e-264	6.62664e-263	downregulated
CCNYL1	2.64631	4.05274e-286	3.77245e-285	upregulated
CCP110	-1.90828	0	0	downregulated
CCPG1	-3.30086	0	0	downregulated
CCR1	5.60525	8.17127e-236	5.89427e-235	upregulated
CCR10	-1.82004	9.05791e-125	3.49437e-124	downregulated
CCR2	2.95082	1.20999e-23	2.16851e-23	upregulated
CCR5	4.85749	5.07532e-149	2.26015e-148	upregulated
CCR7	2.28781	9.69575e-21	1.68689e-20	upregulated
CCRL2	4.50795	2.37283e-149	1.059e-148	upregulated
CCSAP	-1.19558	1.0026e-139	4.24338e-139	downregulated
CCSER1	-2.61865	1.61059e-39	3.36327e-39	downregulated
CCT6A	1.73882	1.88019e-77	5.2974e-77	upregulated
CCT6P2	3.23254	1.75001e-46	3.88145e-46	upregulated
CCT6P3	-1.48738	1.57504e-104	5.36043e-104	downregulated
CCT8P1	1.60908	1.89858e-41	4.02884e-41	upregulated
CD101	4.46873	8.53308e-170	4.29644e-169	upregulated
CD109	4.81477	1.34145e-146	5.89949e-146	upregulated
CD14	4.25392	0	0	upregulated
CD151	1.87798	4.82783e-211	3.03186e-210	upregulated
CD160	-1.19502	9.35694e-09	1.38415e-08	downregulated
CD163	6.27932	5.45056e-218	3.57302e-217	upregulated
CD163L1	3.02451	3.00957e-45	6.60279e-45	upregulated
CD164	1.2297	7.28896e-127	2.84247e-126	upregulated
CD164L2	-1.52505	1.91381e-09	2.8609e-09	downregulated
CD177	-1.22276	0.000151339	0.000205203	downregulated
CD180	4.54304	9.70177e-139	4.07903e-138	upregulated
CD1C	1.11095	0.0393813	0.0494012	upregulated
CD1D	3.38643	6.12945e-59	1.50666e-58	upregulated
CD2	4.77358	3.06719e-102	1.02616e-101	upregulated
CD200R1	1.64653	2.30687e-07	3.32549e-07	upregulated
CD207	2.21362	1.53134e-10	2.33028e-10	upregulated
CD22	-1.12237	1.3208e-15	2.16282e-15	downregulated
CD226	1.87865	1.61456e-13	2.56594e-13	upregulated
CD24	7.44897	7.00725e-235	5.03668e-234	upregulated
CD244	2.32799	4.19332e-26	7.69789e-26	upregulated
CD248	4.74448	0	0	upregulated
CD24P4	2.17855	4.82993e-24	8.69387e-24	upregulated
CD27	2.3222	1.32975e-32	2.61039e-32	upregulated
CD274	1.71775	8.06917e-38	1.6618e-37	upregulated
CD276	3.77404	0	0	upregulated
CD28	1.66612	1.16175e-06	1.65102e-06	upregulated
CD2AP	-1.14977	5.72351e-119	2.13232e-118	downregulated
CD300A	3.23473	2.90725e-233	2.06633e-232	upregulated
CD300C	5.37348	3.85102e-204	2.3412e-203	upregulated
CD300LB	2.34796	2.07804e-22	3.67601e-22	upregulated
CD300LF	1.81929	1.81535e-57	4.40969e-57	upregulated
CD320	1.65641	9.38371e-255	7.41476e-254	upregulated
CD33	4.03717	4.08786e-117	1.50259e-116	upregulated
CD34	2.34528	1.94026e-129	7.71361e-129	upregulated
CD36	3.87581	1.95169e-53	4.58682e-53	upregulated
CD37	3.79152	2.07569e-216	1.3472e-215	upregulated
CD38	4.2457	2.38554e-127	9.3339e-127	upregulated
CD3D	4.69363	1.17277e-96	3.78381e-96	upregulated
CD3E	3.97222	3.92277e-82	1.13835e-81	upregulated
CD3G	1.31651	0.000526806	0.000704738	upregulated
CD4	4.54794	0	0	upregulated
CD44	5.6946	0	0	upregulated
CD48	4.03008	2.49578e-87	7.53197e-87	upregulated
CD5	2.53493	3.42213e-29	6.49357e-29	upregulated
CD52	4.54221	1.37087e-110	4.84163e-110	upregulated
CD53	5.07111	0	0	upregulated
CD58	4.64773	0	0	upregulated
CD59	-1.01138	2.79307e-78	7.90844e-78	downregulated
CD5L	1.82829	0.00111086	0.00147253	upregulated
CD63	3.92255	0	0	upregulated
CD68	-6.33345	1.38884e-255	1.1033e-254	downregulated
CD69	3.85919	2.32218e-93	7.32049e-93	upregulated
CD7	1.99829	2.20183e-35	4.43611e-35	upregulated
CD70	4.39357	7.97987e-42	1.7e-41	upregulated
CD72	2.6605	6.263e-66	1.62087e-65	upregulated
CD74	4.42214	0	0	upregulated
CD79A	2.05191	1.98609e-22	3.51475e-22	upregulated
CD81	1.29023	1.68314e-143	7.26868e-143	upregulated
CD82	3.10016	3.05882e-255	2.42301e-254	upregulated
CD84	5.10611	3.18266e-174	1.63803e-173	upregulated
CD86	5.14435	5.62404e-216	3.63539e-215	upregulated
CD9	3.66395	0	0	upregulated
CD93	4.77952	6.80796e-256	5.42373e-255	upregulated
CD96	1.64018	9.16985e-07	1.30659e-06	upregulated
CD99	4.14938	0	0	upregulated
CD99P1	3.23199	2.05381e-89	6.29019e-89	upregulated
CDA	2.30286	6.42507e-99	2.10345e-98	upregulated
CDAN1	-1.34264	2.41724e-185	1.32981e-184	downregulated
CDC14A	3.11313	5.07262e-90	1.56089e-89	upregulated
CDC14B	2.1816	3.5771e-212	2.25786e-211	upregulated
CDC20	6.55345	0	0	upregulated
CDC20P1	-1.03119	7.79319e-20	1.34142e-19	downregulated
CDC25A	3.53146	2.34359e-139	9.89827e-139	upregulated
CDC25C	4.62442	1.98995e-170	1.00536e-169	upregulated
CDC26	1.34376	6.1722e-183	3.34271e-182	upregulated
CDC42BPA	-1.43464	0	0	downregulated
CDC42BPB	-1.17216	6.54936e-229	4.56182e-228	downregulated
CDC42BPG	-7.00728	0	0	downregulated
CDC42EP1	3.45154	0	0	upregulated
CDC42EP2	-4.83572	1.94111e-161	9.31857e-161	downregulated
CDC42EP3	2.35614	1.67656e-81	4.8488e-81	upregulated
CDC42EP4	1.2822	3.18661e-91	9.88189e-91	upregulated
CDC42EP5	3.02253	2.92499e-74	8.04868e-74	upregulated
CDC42P3	-1.02016	2.86264e-06	4.03859e-06	downregulated
CDC42P5	1.22442	1.53771e-05	2.13399e-05	upregulated
CDC42P6	4.37307	8.50555e-261	6.9527e-260	upregulated
CDC42SE2	1.35799	4.35151e-202	2.61408e-201	upregulated
CDC45	6.12763	7.90181e-272	6.87282e-271	upregulated
CDC6	3.30548	3.64652e-164	1.78167e-163	upregulated
CDCA2	4.97139	2.1873e-192	1.2496e-191	upregulated
CDCA4	2.04898	3.50095e-149	1.56186e-148	upregulated
CDCA4P1	-3.01118	1.05674e-65	2.72947e-65	downregulated
CDCA5	4.09545	3.51288e-286	3.27267e-285	upregulated
CDCA7	6.31071	0	0	upregulated
CDCA7L	3.52961	6.35335e-271	5.50237e-270	upregulated
CDCA8	4.58882	1.27315e-307	1.31782e-306	upregulated
CDCP1	4.98424	3.25835e-129	1.29283e-128	upregulated
CDH1	3.71278	6.5227e-64	1.66144e-63	upregulated
CDH10	-1.18671	1.81435e-86	5.43646e-86	downregulated
CDH11	3.04894	6.72118e-262	5.52655e-261	upregulated
CDH13	2.92652	3.00895e-45	6.60208e-45	upregulated
CDH15	-6.43391	0	0	downregulated
CDH18	-4.49735	0	0	downregulated
CDH19	2.96769	1.23296e-31	2.39694e-31	upregulated
CDH2	1.72112	2.13727e-199	1.26717e-198	upregulated
CDH20	1.31566	1.33613e-39	2.79223e-39	upregulated
CDH22	-4.36855	0	0	downregulated
CDH23	-4.23941	7.58281e-238	5.51984e-237	downregulated
CDH26	-1.0528	1.85896e-11	2.87119e-11	downregulated
CDH4	3.72046	4.29628e-203	2.59419e-202	upregulated
CDH5	2.33004	7.37542e-135	3.02946e-134	upregulated
CDH6	3.68281	1.15162e-151	5.20968e-151	upregulated
CDH7	-4.74577	1.20502e-159	5.7281e-159	downregulated
CDH8	1.83878	3.66773e-07	5.2651e-07	upregulated
CDHR3	-2.33658	2.04693e-166	1.01255e-165	downregulated
CDHR5	-1.5591	1.41265e-12	2.21534e-12	downregulated
CDIPT	-1.39073	0	0	downregulated
CDK1	6.33115	0	0	upregulated
CDK11A	-5.04165	0	0	downregulated
CDK13	-1.78244	0	0	downregulated
CDK16	-1.12311	6.92592e-212	4.36298e-211	downregulated
CDK2	2.73221	0	0	upregulated
CDK2AP1	2.63395	0	0	upregulated
CDK2AP2P2	1.43334	1.043e-28	1.97122e-28	upregulated
CDK3	-5.39982	2.85699e-221	1.9088e-220	downregulated
CDK4	4.19945	6.70389e-184	3.65644e-183	upregulated
CDK5R1	-1.86217	2.40636e-136	9.96685e-136	downregulated
CDK5R2	-1.57013	2.18757e-50	5.01834e-50	downregulated
CDK5RAP3	-5.05092	0	0	downregulated
CDK6	3.64108	7.07881e-205	4.32475e-204	upregulated
CDKAL1	1.59578	2.24427e-167	1.11637e-166	upregulated
CDKL1	2.10111	1.36527e-51	3.16193e-51	upregulated
CDKL2	-2.80361	3.23849e-129	1.28518e-128	downregulated
CDKL3	-1.34059	1.04157e-33	2.06745e-33	downregulated
CDKL5	-1.274	1.98389e-43	4.28541e-43	downregulated
CDKN1A	3.64333	7.70863e-150	3.45076e-149	upregulated
CDKN1C	2.24888	6.85101e-95	2.18133e-94	upregulated
CDKN2A	6.2874	4.07601e-114	1.46843e-113	upregulated
CDKN2AIPNLP1	1.74071	5.43002e-11	8.32784e-11	upregulated
CDKN2B	4.93542	1.57489e-102	5.28006e-102	upregulated
CDKN2C	4.00237	0	0	upregulated
CDKN2D	-1.51514	4.94848e-191	2.80477e-190	downregulated
CDKN3	2.98086	1.53932e-236	1.11507e-235	upregulated
CDO1	1.6009	6.29219e-95	2.00398e-94	upregulated
CDON	-3.40562	0	0	downregulated
CDR2L	-2.25468	0	0	downregulated
CDRT4	-6.76262	0	0	downregulated
CDS1	-2.37365	2.2571e-215	1.45477e-214	downregulated
CDT1	4.28854	7.883e-272	6.85913e-271	upregulated
CDV3	1.33408	4.19231e-248	3.21791e-247	upregulated
CDYL	2.11019	0	0	upregulated
CDYL2	-3.20593	0	0	downregulated
CEACAM1	1.79862	7.80137e-08	1.13482e-07	upregulated
CEACAM19	-2.56361	4.59812e-213	2.92136e-212	downregulated
CEACAM21	2.70923	8.73995e-70	2.32846e-69	upregulated
CEACAM4	3.09023	3.09479e-34	6.1666e-34	upregulated
CEBPA	1.57114	8.45576e-77	2.36772e-76	upregulated
CEBPB	3.04618	2.67544e-186	1.47623e-185	upregulated
CEBPD	4.11875	1.67365e-246	1.27498e-245	upregulated
CEBPE	1.26548	0.00196906	0.00259087	upregulated
CECR2	-2.7496	0	0	downregulated
CECR7	-1.75724	1.25315e-43	2.7114e-43	downregulated
CEL	-2.82553	2.88881e-123	1.10526e-122	downregulated
CELA1	1.82461	1.84977e-06	2.6196e-06	upregulated
CELA2A	-3.20509	3.58401e-43	7.72461e-43	downregulated
CELA3A	-3.67371	1.06907e-27	1.99794e-27	downregulated
CELA3B	-2.40726	4.42077e-08	6.45764e-08	downregulated
CELF1	-1.67478	0	0	downregulated
CELF3	-4.01193	0	0	downregulated
CELF4	-4.30622	0	0	downregulated
CELF5	-2.97909	4.41327e-185	2.4255e-184	downregulated
CELF6	-7.60873	0	0	downregulated
CELSR1	3.41021	3.16924e-67	8.29064e-67	upregulated
CELSR3	-2.96373	0	0	downregulated
CEND1	-2.46497	4.08098e-232	2.87944e-231	downregulated
CENPA	5.89174	5.12881e-277	4.5826e-276	upregulated
CENPB	1.76482	0	0	upregulated
CENPE	4.19803	4.87525e-139	2.05441e-138	upregulated
CENPF	6.18908	5.50112e-252	4.29956e-251	upregulated
CENPH	2.76245	1.43591e-224	9.78732e-224	upregulated
CENPI	4.21065	6.37007e-153	2.90408e-152	upregulated
CENPJ	-1.69038	9.08781e-126	3.51748e-125	downregulated
CENPK	4.61578	3.59342e-179	1.90761e-178	upregulated
CENPL	2.8643	3.21284e-155	1.48354e-154	upregulated
CENPM	3.4199	3.99433e-218	2.61919e-217	upregulated
CENPN	2.55317	4.48623e-146	1.9656e-145	upregulated
CENPQ	2.48304	2.24153e-297	2.22405e-296	upregulated
CENPS	-1.41973	3.94326e-67	1.03094e-66	downregulated
CENPT	-2.77842	0	0	downregulated
CENPU	3.47091	3.23025e-242	2.40247e-241	upregulated
CENPVL3	2.0172	0.000385909	0.000517745	upregulated
CENPW	2.99884	6.58164e-192	3.74568e-191	upregulated
CEP120	-2.16664	6.97367e-305	7.13216e-304	downregulated
CEP126	-2.18841	6.46045e-178	3.40044e-177	downregulated
CEP164	-2.03964	0	0	downregulated
CEP170B	-2.79473	0	0	downregulated
CEP250	-1.06958	7.26673e-100	2.39589e-99	downregulated
CEP290	-2.37512	1.71226e-142	7.35029e-142	downregulated
CEP295	-1.87631	3.74981e-96	1.20617e-95	downregulated
CEP41	1.60197	2.1423e-115	7.76942e-115	upregulated
CEP55	5.49448	2.50417e-266	2.10413e-265	upregulated
CEP57	-1.48448	4.76953e-284	4.39195e-283	downregulated
CEP63	-1.07958	4.12495e-108	1.43143e-107	downregulated
CEP68	-1.04993	1.65781e-173	8.49693e-173	downregulated
CEP85L	-1.48673	3.17745e-104	1.07975e-103	downregulated
CEP95	-2.11813	0	0	downregulated
CERKL	-3.70512	1.8351e-210	1.14952e-209	downregulated
CERNA1	-2.91554	1.60267e-65	4.13428e-65	downregulated
CERS5	-1.46091	1.5596e-268	1.329e-267	downregulated
CERS6	-1.32893	6.59637e-109	2.3016e-108	downregulated
CES1	3.07097	2.26974e-30	4.35698e-30	upregulated
CES3	-1.45303	2.88055e-30	5.52474e-30	downregulated
CES4A	-4.9097	0	0	downregulated
CES5AP1	-3.59833	4.16417e-84	1.22371e-83	downregulated
CETN2	2.60394	0	0	upregulated
CETN3	1.03627	6.64812e-84	1.95031e-83	upregulated
CETN4P	1.40198	4.59345e-14	7.36851e-14	upregulated
CETP	3.52985	2.45489e-103	8.28775e-103	upregulated
CFAP100	2.78378	2.20992e-13	3.50438e-13	upregulated
CFAP161	3.21439	2.72088e-18	4.60789e-18	upregulated
CFAP221	2.93775	8.7897e-57	2.12423e-56	upregulated
CFAP36	1.16603	1.20451e-168	6.03069e-168	upregulated
CFAP43	1.14303	1.08347e-11	1.67903e-11	upregulated
CFAP44	-1.29908	3.14433e-50	7.19982e-50	downregulated
CFAP52	4.84598	1.14738e-67	3.01178e-67	upregulated
CFAP54	2.22337	1.5021e-17	2.52124e-17	upregulated
CFAP57	1.75082	0.000278154	0.000374351	upregulated
CFAP58	1.34918	0.0027834	0.00364407	upregulated
CFAP61	2.84485	1.67925e-53	3.94986e-53	upregulated
CFAP69	-1.03669	2.36899e-21	4.1443e-21	downregulated
CFAP73	3.97118	1.98956e-31	3.86309e-31	upregulated
CFAP74	-5.00464	9.38796e-169	4.70242e-168	downregulated
CFAP77	1.36655	2.23488e-24	4.03747e-24	upregulated
CFAP97	1.34137	7.50048e-187	4.15192e-186	upregulated
CFB	-3.08043	3.21938e-77	9.04652e-77	downregulated
CFC1	-3.0998	8.33859e-60	2.06357e-59	downregulated
CFD	2.26324	4.01775e-62	1.01011e-61	upregulated
CFH	2.27435	2.76587e-74	7.61272e-74	upregulated
CFI	1.97311	5.77564e-49	1.30612e-48	upregulated
CFL1P1	-1.08612	1.87024e-15	3.05691e-15	downregulated
CFL1P2	3.3202	3.86558e-95	1.2322e-94	upregulated
CFL1P3	1.71584	1.43305e-16	2.37315e-16	upregulated
CFL1P4	3.60746	5.34118e-111	1.89269e-110	upregulated
CFLAR	-2.1563	0	0	downregulated
CFP	-4.04545	3.36683e-116	1.22783e-115	downregulated
CGN	-3.45507	0	0	downregulated
CGNL1	2.03702	4.69142e-101	1.55903e-100	upregulated
CGREF1	-1.70725	8.49312e-160	4.04067e-159	downregulated
CH25H	3.72524	1.00419e-111	3.5715e-111	upregulated
CHAC2	1.70773	5.27201e-116	1.91948e-115	upregulated
CHAD	-5.85892	0	0	downregulated
CHADL	1.32174	1.17778e-41	2.50478e-41	upregulated
CHAF1A	1.41519	1.37305e-103	4.64038e-103	upregulated
CHCHD2	2.73221	5.33229e-174	2.74058e-173	upregulated
CHCHD2P2	4.47062	1.05747e-172	5.40132e-172	upregulated
CHCHD2P6	5.01437	5.61911e-264	4.67036e-263	upregulated
CHCHD2P8	3.00651	1.23819e-51	2.86821e-51	upregulated
CHCHD2P9	6.21356	1.4187e-238	1.03679e-237	upregulated
CHCHD3	1.85317	0	0	upregulated
CHCHD3P3	3.44773	1.13135e-99	3.72573e-99	upregulated
CHCHD5	3.02572	3.46294e-297	3.43441e-296	upregulated
CHCHD6	1.22534	1.7422e-95	5.56779e-95	upregulated
CHCHD7	-1.08765	2.36618e-165	1.16402e-164	downregulated
CHD1	-1.00605	1.69832e-104	5.77733e-104	downregulated
CHD1L	-7.90727	0	0	downregulated
CHD2	-1.30298	1.08201e-220	7.201e-220	downregulated
CHD4	-3.34589	0	0	downregulated
CHD5	-3.90584	0	0	downregulated
CHD7	-2.35675	0	0	downregulated
CHD8	-1.78194	0	0	downregulated
CHEK1	3.45517	1.13611e-214	7.29094e-214	upregulated
CHEK2	4.63203	1.32774e-192	7.59705e-192	upregulated
CHGA	1.39524	2.83146e-14	4.55285e-14	upregulated
CHGB	-5.65772	0	0	downregulated
CHI3L1	8.12069	0	0	upregulated
CHI3L2	10.1246	0	0	upregulated
CHIAP3	2.21512	1.119e-12	1.75719e-12	upregulated
CHIC1	-1.56113	6.36462e-180	3.39167e-179	downregulated
CHIC2	2.523	5.34116e-158	2.51584e-157	upregulated
CHID1	1.93411	0	0	upregulated
CHIT1	3.96782	1.0821e-34	2.16586e-34	upregulated
CHKB	-7.57504	0	0	downregulated
CHL1	2.26488	1.32961e-120	5.00541e-120	upregulated
CHML	1.01158	1.31354e-29	2.5042e-29	upregulated
CHMP4A	-4.78639	0	0	downregulated
CHMP4BP1	1.16836	1.04756e-18	1.7818e-18	upregulated
CHMP4C	1.77748	3.19286e-07	4.58816e-07	upregulated
CHMP6	1.16912	2.57326e-172	1.31016e-171	upregulated
CHN2	-9.73574	0	0	downregulated
CHODL	5.59494	1.55273e-99	5.10813e-99	upregulated
CHPF	2.36344	0	0	upregulated
CHPF2	2.11517	0	0	upregulated
CHPT1	1.50776	2.2081e-134	9.04807e-134	upregulated
CHRAC1	1.92564	0	0	upregulated
CHRD	-4.97168	0	0	downregulated
CHRDL1	1.93378	2.45746e-48	5.53377e-48	upregulated
CHRDL2	3.92708	1.54929e-43	3.3489e-43	upregulated
CHRM1	4.02587	5.37744e-41	1.13764e-40	upregulated
CHRM3	3.398	2.02174e-50	4.63839e-50	upregulated
CHRM4	2.3638	8.97547e-41	1.8947e-40	upregulated
CHRM5	-1.45882	5.71373e-11	8.75935e-11	downregulated
CHRNA1	5.86147	1.17702e-68	3.10789e-68	upregulated
CHRNA10	-1.61396	1.74765e-43	3.77621e-43	downregulated
CHRNA2	-3.28465	7.52904e-53	1.76017e-52	downregulated
CHRNA3	-3.14793	2.09847e-67	5.49794e-67	downregulated
CHRNA4	-1.8672	1.90017e-47	4.24621e-47	downregulated
CHRNA6	-1.77338	5.42533e-19	9.2555e-19	downregulated
CHRNA9	5.96589	1.25411e-116	4.59159e-116	upregulated
CHRNB1	1.52009	7.11931e-137	2.96195e-136	upregulated
CHRNB2	-1.4044	1.19971e-56	2.89844e-56	downregulated
CHRNB3	-3.84436	1.31182e-78	3.72618e-78	downregulated
CHRNE	-1.72083	2.07261e-36	4.22121e-36	downregulated
CHST1	1.17366	1.30633e-32	2.5651e-32	upregulated
CHST10	1.1221	8.64286e-161	4.13754e-160	upregulated
CHST11	2.60252	0	0	upregulated
CHST13	2.02107	3.28332e-15	5.34698e-15	upregulated
CHST14	4.69295	0	0	upregulated
CHST15	3.10832	3.83185e-244	2.8836e-243	upregulated
CHST2	2.22025	2.14596e-136	8.89489e-136	upregulated
CHST3	2.70656	1.1006e-203	6.67825e-203	upregulated
CHST5	-4.72243	1.37025e-157	6.43796e-157	downregulated
CHST6	1.29752	2.99229e-53	7.01909e-53	upregulated
CHST7	2.23711	1.60835e-160	7.68634e-160	upregulated
CHST9	4.61441	7.82761e-108	2.71166e-107	upregulated
CHSY1	2.01935	5.62581e-214	3.59069e-213	upregulated
CHSY3	4.32528	8.2729e-108	2.86548e-107	upregulated
CHTF18	-1.57657	6.71391e-118	2.48096e-117	downregulated
CHTF8	-7.16473	0	0	downregulated
CIAPIN1P	2.60511	5.62839e-49	1.27295e-48	upregulated
CIART	-1.84193	1.25974e-151	5.6976e-151	downregulated
CIB1	2.44869	2.02723e-305	2.08095e-304	upregulated
CIB2	1.44319	1.68649e-113	6.04839e-113	upregulated
CIB4	-1.46092	4.20112e-09	6.24783e-09	downregulated
CIC	-1.27965	7.63738e-206	4.67884e-205	downregulated
CICP16	-1.62512	7.01464e-15	1.13811e-14	downregulated
CICP22	-2.05164	3.17903e-23	5.67412e-23	downregulated
CIITA	2.35637	2.59099e-61	6.47674e-61	upregulated
CILP2	1.73833	6.74615e-05	9.23151e-05	upregulated
CIPC	-1.5808	0	0	downregulated
CIRBP	-1.07495	3.40875e-97	1.10363e-96	downregulated
CISD2	-1.12465	9.97764e-182	5.3762e-181	downregulated
CISH	1.92603	4.36047e-50	9.96608e-50	upregulated
CISTR	-1.33645	3.05202e-13	4.82941e-13	downregulated
CIT	-2.58468	0	0	downregulated
CITED1	-1.10038	1.43667e-22	2.54649e-22	downregulated
CKAP2L	5.14184	7.6623e-221	5.10859e-220	upregulated
CKAP4	2.10955	0	0	upregulated
CKLF	-5.64431	2.05105e-228	1.4255e-227	downregulated
CKM	-2.67072	2.05453e-28	3.86951e-28	downregulated
CKMT1A	-4.40657	0	0	downregulated
CKMT1B	-7.3367	0	0	downregulated
CKS1B	4.10923	0	0	upregulated
CKS1BP1	1.20137	1.94658e-09	2.90909e-09	upregulated
[truncated: 9,770 more rows]

## Sheet: GSE4290
GENE	LOG FOLD CHANGE	P VALUE	ADJUSTED P VALUE	UP/DOWNREGULATED
NDC80	5.73201	1.88e-40	4.31e-36	upregulated
SLC30A3	-4.15914	6.37e-39	7.29e-35	downregulated
WEE1	3.44926	2.49e-38	1.9e-34	upregulated
EIF4EBP1	3.50907	6.49e-38	3.71e-34	upregulated
TOP2A	7.28605	9.8e-37	4.49e-33	upregulated
NES	3.38008	5.13e-36	1.96e-32	upregulated
MIR4745	2.19523	7.79e-34	2.55e-30	upregulated
SPARC	1.72982	4.26e-33	1.22e-29	upregulated
TSPAN6	1.86897	6.64e-33	1.69e-29	upregulated
PTBP1	1.98905	8.24e-33	1.89e-29	upregulated
RRM2	5.46103	9.07e-33	1.89e-29	upregulated
PSMB8	4.5467	1.88e-32	3.36e-29	upregulated
EZH2	3.2653	1.91e-32	3.36e-29	upregulated
LRP11	-2.00153	3.01e-32	4.91e-29	downregulated
MELK	4.84963	7.34e-32	1.12e-28	upregulated
SERTM1	-3.28038	1.54e-31	2.2e-28	downregulated
BC035096	-4.00766	1.74e-31	2.34e-28	downregulated
WDR7	-2.09207	5.17e-31	6.58e-28	downregulated
IQSEC1	-2.00579	8.8e-31	1.06e-27	downregulated
OPA1	-1.13279	9.38e-31	1.07e-27	downregulated
LOC100507547	-2.74686	1.36e-30	1.49e-27	downregulated
CASP6	2.31503	1.6e-30	1.66e-27	upregulated
MTHFD2	2.4719	2.93e-30	2.92e-27	upregulated
IQGAP2	2.85384	3.31e-30	3.16e-27	upregulated
HS3ST4	-3.12021	3.83e-30	3.51e-27	downregulated
FBXW7	-2.58722	9.97e-30	8.77e-27	downregulated
ELAVL1	1.57701	1.13e-29	9.57e-27	upregulated
SST	-4.02925	1.95e-29	1.59e-26	downregulated
PPP1R14B	2.16726	2.73e-29	2.15e-26	upregulated
PNMAL2	-4.82538	3.17e-29	2.42e-26	downregulated
DYNLT1	1.87405	3.64e-29	2.68e-26	upregulated
ATL1	-2.42571	4.14e-29	2.96e-26	downregulated
CES4A	-3.95532	6.8e-29	4.71e-26	downregulated
SEC61A1	1.79943	7.72e-29	5.19e-26	upregulated
ATPAF1	-1.51391	8.97e-29	5.86e-26	downregulated
KIF20A	4.69194	9.75e-29	6.19e-26	upregulated
N4BP2	1.64534	1.03e-28	6.36e-26	upregulated
OPALIN	-3.58622	1.07e-28	6.47e-26	downregulated
NOTCH2NL	2.12241	1.51e-28	8.87e-26	upregulated
AMN1	-1.74205	1.87e-28	1.05e-25	downregulated
GNB2L1	1.59153	1.91e-28	1.05e-25	upregulated
WDR47	-1.52821	1.93e-28	1.05e-25	downregulated
DTX3L	1.87368	2.07e-28	1.1e-25	upregulated
MAST3	-2.90395	2.24e-28	1.17e-25	downregulated
UHRF1	4.20754	3.13e-28	1.55e-25	upregulated
HERC1	-1.57224	3.13e-28	1.55e-25	downregulated
C1orf216	-1.58964	3.19e-28	1.55e-25	downregulated
FAM73A	-1.62976	3.68e-28	1.75e-25	downregulated
KIAA1045	-2.95172	3.74e-28	1.75e-25	downregulated
DTYMK	1.45027	4e-28	1.83e-25	upregulated
FLNA	2.54302	4.19e-28	1.88e-25	upregulated
YBX1	1.89765	4.4e-28	1.92e-25	upregulated
CD99	2.5471	4.44e-28	1.92e-25	upregulated
GOT1	-2.3715	5.65e-28	2.4e-25	downregulated
NUP160	1.37457	5.99e-28	2.49e-25	upregulated
PPP4C	2.31705	6.31e-28	2.58e-25	upregulated
ASPM	5.85944	8.85e-28	3.55e-25	upregulated
TERF2IP	-1.12991	1.38e-27	5.43e-25	downregulated
RPLP0	1.21681	1.48e-27	5.73e-25	upregulated
EPS15	-1.62445	1.64e-27	6.26e-25	downregulated
KIAA0101	2.87761	2.25e-27	8.45e-25	upregulated
CEP55	4.20564	2.42e-27	8.93e-25	upregulated
SYNGR1	-2.67842	2.48e-27	9.02e-25	downregulated
TLN2	-1.94039	2.94e-27	1.05e-24	downregulated
RHOC	2.06778	3.85e-27	1.35e-24	upregulated
PBK	4.19747	3.89e-27	1.35e-24	upregulated
MVB12A	1.95277	3.97e-27	1.36e-24	upregulated
SNRPG	1.3761	4.05e-27	1.36e-24	upregulated
C5orf30	-1.55873	4.36e-27	1.44e-24	downregulated
CACNG3	-5.65773	5.14e-27	1.68e-24	downregulated
PSMB8-AS1	1.60303	5.34e-27	1.72e-24	upregulated
GSKIP	-1.19493	5.58e-27	1.77e-24	downregulated
CCKBR	-3.00815	5.72e-27	1.79e-24	downregulated
ZYG11B	-1.12803	7.11e-27	2.2e-24	downregulated
UBR3	-1.27174	7.66e-27	2.34e-24	downregulated
HMGB2	2.00471	8.11e-27	2.44e-24	upregulated
RTN3	-1.33578	8.71e-27	2.59e-24	downregulated
CNIH4	1.69631	8.84e-27	2.59e-24	upregulated
C14orf2	-1.53268	8.96e-27	2.6e-24	downregulated
LOC101929240	1.04623	9.12e-27	2.61e-24	upregulated
OAT	-1.38997	9.69e-27	2.74e-24	downregulated
ZC3HAV1	1.28593	1.09e-26	3.04e-24	upregulated
IGSF8	-1.79856	1.2e-26	3.3e-24	downregulated
ANXA5	1.85348	1.32e-26	3.61e-24	upregulated
SLC9A6	-1.61489	1.56e-26	4.21e-24	downregulated
CALM1	-1.5106	1.61e-26	4.28e-24	downregulated
RAB13	2.03714	1.68e-26	4.42e-24	upregulated
PRRX1	2.10789	1.8e-26	4.68e-24	upregulated
DDHD2	-1.47473	1.83e-26	4.7e-24	downregulated
IGFBP2	5.46707	1.9e-26	4.83e-24	upregulated
KIF4A	3.69073	2.08e-26	5.24e-24	upregulated
NKIRAS1	-1.61996	2.31e-26	5.75e-24	downregulated
PRDX4	1.90758	2.38e-26	5.86e-24	upregulated
LRRC8B	-2.86663	2.64e-26	6.42e-24	downregulated
NUAK1	-2.35179	3.01e-26	7.24e-24	downregulated
CDK2	1.96724	3.17e-26	7.56e-24	upregulated
LINC00294	-1.55033	3.31e-26	7.8e-24	downregulated
FKBP10	3.78932	3.34e-26	7.8e-24	upregulated
HSD17B10	1.36213	3.77e-26	8.71e-24	upregulated
TTC7B	-1.71154	3.81e-26	8.71e-24	downregulated
NEUROD6	-4.22835	4.8e-26	1.09e-23	downregulated
MAML2	1.87806	4.86e-26	1.09e-23	upregulated
HMMR	3.5277	5.16e-26	1.15e-23	upregulated
INPPL1	1.14005	6.09e-26	1.34e-23	upregulated
LSM8	1.40218	6.35e-26	1.38e-23	upregulated
TM2D3	-1.2175	6.43e-26	1.38e-23	downregulated
NUSAP1	3.10651	6.48e-26	1.38e-23	upregulated
KLC1	-2.6589	6.6e-26	1.4e-23	downregulated
HSPA12A	-3.15187	6.82e-26	1.43e-23	downregulated
DCTN1	-1.38006	7.51e-26	1.56e-23	downregulated
STX1A	-2.95673	8.23e-26	1.7e-23	downregulated
MOAP1	-2.00395	8.35e-26	1.71e-23	downregulated
R3HDM1	-1.52613	8.78e-26	1.78e-23	downregulated
BARD1	2.70408	1.1e-25	2.2e-23	upregulated
MICU3	-2.28944	1.17e-25	2.33e-23	downregulated
PPP1R3F	-1.48148	1.24e-25	2.45e-23	downregulated
AJUBA	2.08544	1.3e-25	2.54e-23	upregulated
CAMK1G	-4.46848	1.57e-25	3.04e-23	downregulated
NEDD1	2.2217	1.63e-25	3.14e-23	upregulated
HMG20B	2.27836	1.9e-25	3.62e-23	upregulated
LOC285147	-2.72138	1.96e-25	3.7e-23	downregulated
NCDN	-2.49495	2.07e-25	3.87e-23	downregulated
LMBRD2	-1.36723	2.08e-25	3.87e-23	downregulated
GRIN1	-3.87675	2.33e-25	4.31e-23	downregulated
ZBTB20	1.45726	2.38e-25	4.35e-23	upregulated
CD44	3.07407	2.4e-25	4.35e-23	upregulated
ERC2	-3.40213	2.44e-25	4.39e-23	downregulated
CYP46A1	-2.78548	2.56e-25	4.54e-23	downregulated
CLTB	-1.76083	2.56e-25	4.54e-23	downregulated
ADAM11	-2.40509	2.72e-25	4.79e-23	downregulated
CDCA7	2.31465	2.77e-25	4.84e-23	upregulated
CENPK	3.43792	3.11e-25	5.4e-23	upregulated
FAM46A	2.76936	3.31e-25	5.65e-23	upregulated
CKAP2L	3.05788	3.31e-25	5.65e-23	upregulated
USP12	-1.15873	4.11e-25	6.91e-23	downregulated
CDK1	3.94094	4.11e-25	6.91e-23	upregulated
DACT3	-1.44534	4.5e-25	7.51e-23	downregulated
LINC00086	-3.11646	4.72e-25	7.83e-23	downregulated
CCDC92	-1.52926	5.01e-25	8.25e-23	downregulated
PRSS3	-2.0165	5.09e-25	8.29e-23	downregulated
RP11-710C12.1	-2.56868	5.11e-25	8.29e-23	downregulated
SCAMP5	-1.69499	5.2e-25	8.39e-23	downregulated
SEMA4A	-2.31244	5.39e-25	8.53e-23	downregulated
YBX3	2.12752	5.4e-25	8.53e-23	upregulated
RHBDL1	-3.46929	5.41e-25	8.53e-23	downregulated
TTC9B	-4.57411	5.48e-25	8.58e-23	downregulated
MADD	-1.50347	5.77e-25	8.96e-23	downregulated
B3GNT1	-1.63293	5.79e-25	8.96e-23	downregulated
PTTG1IP	1.3693	6.13e-25	9.34e-23	upregulated
HLA-B	2.20511	6.14e-25	9.34e-23	upregulated
SYT5	-2.3221	6.16e-25	9.34e-23	downregulated
DPYSL3	2.22235	6.7e-25	1e-22	upregulated
BAZ1A	1.94348	7.58e-25	1.13e-22	upregulated
TRIM5	1.88082	7.68e-25	1.13e-22	upregulated
ACOT7	-1.76824	7.93e-25	1.16e-22	downregulated
FCGBP	4.05527	8e-25	1.17e-22	upregulated
CCDC80	3.38232	8.55e-25	1.24e-22	upregulated
RASAL1	-3.03324	8.98e-25	1.29e-22	downregulated
PAK6	-2.50827	9.12e-25	1.3e-22	downregulated
GLS	-2.49195	9.33e-25	1.33e-22	downregulated
DHRSX	3.66529	9.84e-25	1.39e-22	upregulated
TMEM132D	-2.63378	1.03e-24	1.45e-22	downregulated
ATE1	-1.24714	1.07e-24	1.49e-22	downregulated
LINGO2	-2.2055	1.11e-24	1.54e-22	downregulated
LYAR	1.83728	1.26e-24	1.74e-22	upregulated
MAPK9	-1.13114	1.4e-24	1.92e-22	downregulated
IPCEF1	-2.8478	1.48e-24	2.01e-22	downregulated
ARPP19	-1.89684	1.53e-24	2.07e-22	downregulated
MYD88	1.34943	1.65e-24	2.22e-22	upregulated
NHP2L1	-1.12718	1.7e-24	2.27e-22	downregulated
ROGDI	-2.06805	1.77e-24	2.36e-22	downregulated
CACNA1B	-2.59748	1.91e-24	2.53e-22	downregulated
DDX39A	1.67049	1.93e-24	2.54e-22	upregulated
GMNN	1.5924	1.98e-24	2.58e-22	upregulated
CKS2	2.57678	2.06e-24	2.68e-22	upregulated
TPRG1L	-1.93205	2.12e-24	2.73e-22	downregulated
TNC	3.24169	2.21e-24	2.84e-22	upregulated
RAPGEFL1	-3.80097	2.29e-24	2.93e-22	downregulated
RECQL	1.38488	2.6e-24	3.31e-22	upregulated
GLIS2	1.32972	2.62e-24	3.31e-22	upregulated
NUP205	1.30526	2.69e-24	3.38e-22	upregulated
EHD3	-2.26607	2.78e-24	3.47e-22	downregulated
CAMK2G	-1.90455	2.83e-24	3.51e-22	downregulated
ZCCHC12	-2.65817	2.86e-24	3.54e-22	downregulated
LAMB2	2.02422	3.64e-24	4.48e-22	upregulated
LRR1	1.39982	3.92e-24	4.8e-22	upregulated
DDX24	-1.10243	3.98e-24	4.84e-22	downregulated
C1orf115	-3.44232	4.03e-24	4.88e-22	downregulated
PPP3CB	-2.30725	4.08e-24	4.91e-22	downregulated
WNT10B	-3.4294	4.34e-24	5.2e-22	downregulated
PARP9	1.54595	4.63e-24	5.51e-22	upregulated
PYGL	2.08929	4.75e-24	5.63e-22	upregulated
DDN	-5.35522	5.16e-24	6.08e-22	downregulated
LOC283713	-2.66958	5.28e-24	6.19e-22	downregulated
GPX7	1.50145	5.4e-24	6.3e-22	upregulated
SMC4	2.20883	6.09e-24	7.03e-22	upregulated
BRCA2	3.46164	6.11e-24	7.03e-22	upregulated
COL4A1	3.48011	6.12e-24	7.03e-22	upregulated
KIAA0368	-1.58891	6.19e-24	7.08e-22	downregulated
CA11	-3.13163	6.23e-24	7.09e-22	downregulated
BCL11A	-2.27916	6.33e-24	7.17e-22	downregulated
NDEL1	-1.34358	6.44e-24	7.26e-22	downregulated
CLIC1	2.26197	6.77e-24	7.59e-22	upregulated
LARP6	-1.65179	7.25e-24	8.09e-22	downregulated
SPPL2A	1.49403	7.38e-24	8.2e-22	upregulated
AK5	-4.5258	7.81e-24	8.6e-22	downregulated
AKAP11	-1.33694	7.82e-24	8.6e-22	downregulated
NMI	1.78506	8.49e-24	9.29e-22	upregulated
HTR2A	-3.3192	8.86e-24	9.65e-22	downregulated
LMNB1	2.77131	1.08e-23	1.17e-21	upregulated
TULP4	-1.56952	1.15e-23	1.24e-21	downregulated
ATP6V1G2	-2.89305	1.24e-23	1.33e-21	downregulated
C6orf136	-1.34396	1.24e-23	1.33e-21	downregulated
NECAP2	1.16112	1.32e-23	1.4e-21	upregulated
RAB40B	-2.84741	1.33e-23	1.41e-21	downregulated
E2F7	2.89742	1.4e-23	1.48e-21	upregulated
CAMTA2	-1.38163	1.41e-23	1.48e-21	downregulated
NOL12	1.67586	1.51e-23	1.58e-21	upregulated
LOC100288911	-1.98564	1.56e-23	1.62e-21	downregulated
CALD1	2.16	1.59e-23	1.65e-21	upregulated
ACVR1C	-1.91133	1.72e-23	1.78e-21	downregulated
RAP1GDS1	-1.36734	1.79e-23	1.84e-21	downregulated
CORO6	-1.67763	1.83e-23	1.87e-21	downregulated
MAGEE1	-2.78155	1.89e-23	1.92e-21	downregulated
KDELR2	1.41689	1.97e-23	1.99e-21	upregulated
BUB1	3.34302	2.03e-23	2.05e-21	upregulated
SOAT1	1.9063	2.07e-23	2.08e-21	upregulated
GCC2	-1.07511	2.08e-23	2.08e-21	downregulated
RCN1	1.54364	2.13e-23	2.12e-21	upregulated
LAMC1	2.31711	2.23e-23	2.2e-21	upregulated
NRM	1.13129	2.37e-23	2.34e-21	upregulated
TMEM191A	-3.0253	2.56e-23	2.51e-21	downregulated
PRKACB	-1.41263	2.63e-23	2.57e-21	downregulated
NPY	-2.94287	2.64e-23	2.57e-21	downregulated
PI4KA	-1.92943	2.67e-23	2.59e-21	downregulated
RCC1	1.45143	2.7e-23	2.6e-21	upregulated
RBBP8	1.50161	2.92e-23	2.8e-21	upregulated
PCNA	1.61829	3.03e-23	2.9e-21	upregulated
IDH1	1.7673	3.12e-23	2.97e-21	upregulated
TSEN34	1.17474	3.22e-23	3.06e-21	upregulated
NUP37	1.04759	3.3e-23	3.12e-21	upregulated
DGKZ	-1.99473	3.41e-23	3.21e-21	downregulated
DNALI1	2.88602	3.8e-23	3.55e-21	upregulated
DUSP7	-1.56021	3.86e-23	3.59e-21	downregulated
ACTL6A	1.86277	3.93e-23	3.64e-21	upregulated
GBP1	2.85335	4.22e-23	3.89e-21	upregulated
KLHL2	-1.98508	4.35e-23	4e-21	downregulated
PPIC	2.27801	5.08e-23	4.62e-21	upregulated
FABP3	-1.99566	5.09e-23	4.62e-21	downregulated
GNAI3	1.54407	5.24e-23	4.74e-21	upregulated
TP53	2.13276	5.49e-23	4.94e-21	upregulated
CYP20A1	1.88215	5.65e-23	5.07e-21	upregulated
ZFP36L2	2.13357	5.7e-23	5.08e-21	upregulated
PPP3R1	-1.6488	5.71e-23	5.08e-21	downregulated
SERPINH1	4.96892	5.82e-23	5.16e-21	upregulated
ARHGDIG	-2.90601	5.89e-23	5.19e-21	downregulated
ID3	3.44709	5.9e-23	5.19e-21	upregulated
SH3GLB2	-1.34086	5.95e-23	5.19e-21	downregulated
TSPYL4	-1.36972	5.95e-23	5.19e-21	downregulated
NECAP1	-1.65094	6.18e-23	5.37e-21	downregulated
TAGLN3	-2.83941	6.31e-23	5.45e-21	downregulated
SLC6A15	-5.06644	6.32e-23	5.45e-21	downregulated
CSNK1A1	1.4364	6.48e-23	5.58e-21	upregulated
MUM1L1	-3.19531	7.06e-23	6.05e-21	downregulated
TMEM155	-3.4531	7.15e-23	6.1e-21	downregulated
SGTB	-1.6398	7.53e-23	6.41e-21	downregulated
HLA-A	1.29501	7.65e-23	6.48e-21	upregulated
KIF14	2.73267	7.85e-23	6.63e-21	upregulated
TNFRSF1A	2.00022	8.41e-23	7.07e-21	upregulated
PPP1R18	1.67358	8.99e-23	7.53e-21	upregulated
HIST1H4J	3.3198	9.13e-23	7.63e-21	upregulated
ARHGAP32	-1.43126	9.2e-23	7.66e-21	downregulated
MCM5	2.70139	9.59e-23	7.93e-21	upregulated
CLEC2L	-2.47916	9.6e-23	7.93e-21	downregulated
ZIC1	3.02957	9.87e-23	8.12e-21	upregulated
SEC61A2	-1.82579	1e-22	8.21e-21	downregulated
BCL2L12	2.28451	1.02e-22	8.35e-21	upregulated
TPX2	2.91881	1.12e-22	9.14e-21	upregulated
CDCA2	3.44065	1.24e-22	1.01e-20	upregulated
CLIP3	-1.51239	1.27e-22	1.03e-20	downregulated
BTBD10	-1.33676	1.33e-22	1.08e-20	downregulated
GNG3	-3.25171	1.35e-22	1.08e-20	downregulated
FAM179B	-1.10254	1.35e-22	1.08e-20	downregulated
HLA-G	1.83692	1.36e-22	1.08e-20	upregulated
KIF18A	3.28668	1.44e-22	1.15e-20	upregulated
SMIM17	-1.82929	1.62e-22	1.28e-20	downregulated
RPS2	1.0757	1.72e-22	1.36e-20	upregulated
ELN	3.63098	1.75e-22	1.38e-20	upregulated
HAS2	2.8884	1.76e-22	1.38e-20	upregulated
SCN2B	-3.83777	1.87e-22	1.46e-20	downregulated
TTK	2.81174	1.88e-22	1.46e-20	upregulated
OIP5-AS1	-1.28399	1.89e-22	1.46e-20	downregulated
FOXM1	4.13873	1.9e-22	1.47e-20	upregulated
HLA-J	2.36705	1.94e-22	1.5e-20	upregulated
CPNE6	-4.59985	1.97e-22	1.51e-20	downregulated
MORC4	1.2697	2.1e-22	1.61e-20	upregulated
HTR2C	-4.45642	2.12e-22	1.62e-20	downregulated
IL10RB	1.13453	2.25e-22	1.71e-20	upregulated
FAIM2	-2.42423	2.3e-22	1.74e-20	downregulated
SSR2	1.13481	2.37e-22	1.79e-20	upregulated
CAMK2B	-3.08867	2.46e-22	1.85e-20	downregulated
SNCA	-3.32028	2.55e-22	1.91e-20	downregulated
CENPU	2.59224	2.57e-22	1.92e-20	upregulated
COL4A2	3.06413	2.63e-22	1.96e-20	upregulated
SEC11A	1.20859	2.9e-22	2.16e-20	upregulated
USP3	1.12479	2.99e-22	2.21e-20	upregulated
RPS19	1.43213	2.99e-22	2.21e-20	upregulated
DLGAP2	-3.12807	3.03e-22	2.23e-20	downregulated
SLC8A1	-2.59106	3.15e-22	2.31e-20	downregulated
NEDD4	1.55964	3.16e-22	2.31e-20	upregulated
ANXA2P2	2.53556	3.17e-22	2.31e-20	upregulated
RTN4RL2	-3.69517	3.19e-22	2.32e-20	downregulated
RIT1	1.46222	3.23e-22	2.34e-20	upregulated
AGTRAP	1.59739	3.26e-22	2.36e-20	upregulated
CXCR4	1.80629	3.4e-22	2.45e-20	upregulated
CBX6	-1.31237	3.6e-22	2.58e-20	downregulated
NBPF20	1.60444	3.67e-22	2.62e-20	upregulated
RAB31	1.40195	3.82e-22	2.72e-20	upregulated
SYP	-2.78544	4.03e-22	2.86e-20	downregulated
DLGAP5	3.19234	4.17e-22	2.95e-20	upregulated
CPVL	2.30323	4.24e-22	2.98e-20	upregulated
HAUS1	1.45381	4.31e-22	3.03e-20	upregulated
CD63	1.17417	4.38e-22	3.06e-20	upregulated
MCM3	1.4618	4.47e-22	3.12e-20	upregulated
CCNB2	3.41507	4.58e-22	3.18e-20	upregulated
CLSTN1	-1.18663	4.6e-22	3.19e-20	downregulated
RAB3A	-3.31245	4.78e-22	3.31e-20	downregulated
XPR1	1.70821	4.82e-22	3.32e-20	upregulated
TGFB1I1	2.32001	5.28e-22	3.63e-20	upregulated
DMTN	-2.75386	5.39e-22	3.69e-20	downregulated
WWTR1	2.18855	5.4e-22	3.69e-20	upregulated
MAPK7	2.40649	5.66e-22	3.86e-20	upregulated
SPRYD3	-1.6014	6.01e-22	4.08e-20	downregulated
KIAA1107	-2.97515	6.37e-22	4.3e-20	downregulated
DCPS	1.41712	6.37e-22	4.3e-20	upregulated
SEC14L5	-2.5401	6.52e-22	4.39e-20	downregulated
SNAPC1	1.46406	6.55e-22	4.39e-20	upregulated
RPN2	1.34031	6.56e-22	4.39e-20	upregulated
HLA-C	1.35453	6.71e-22	4.47e-20	upregulated
PRPF40A	1.34173	6.96e-22	4.63e-20	upregulated
FAM217B	-1.23552	7.75e-22	5.14e-20	downregulated
ITPKA	-3.6814	8.19e-22	5.41e-20	downregulated
HPCAL4	-3.4689	8.58e-22	5.64e-20	downregulated
LOC101930324	-2.16736	8.75e-22	5.73e-20	downregulated
TRAPPC6B	-1.28323	8.76e-22	5.73e-20	downregulated
APBB1	-1.51087	9.29e-22	6.05e-20	downregulated
RP11-389G6.3	-3.02422	9.49e-22	6.17e-20	downregulated
C1orf27	1.33718	9.54e-22	6.18e-20	upregulated
HPCA	-3.37433	9.81e-22	6.32e-20	downregulated
PDPN	4.92297	9.87e-22	6.35e-20	upregulated
NDUFB8	-1.47365	1.01e-21	6.45e-20	downregulated
CMAS	-1.33953	1.09e-21	6.92e-20	downregulated
CLSTN3	-1.48855	1.09e-21	6.92e-20	downregulated
ANXA1	3.2435	1.13e-21	7.16e-20	upregulated
PRKCB	-3.9421	1.15e-21	7.31e-20	downregulated
KIAA1644	-4.3622	1.17e-21	7.42e-20	downregulated
PLTP	2.08841	1.2e-21	7.52e-20	upregulated
SSR4	1.13052	1.2e-21	7.52e-20	upregulated
SLC6A17	-2.70087	1.21e-21	7.58e-20	downregulated
SLC8A2	-4.30275	1.22e-21	7.66e-20	downregulated
PRKCG	-2.96902	1.23e-21	7.67e-20	downregulated
HENMT1	-1.69587	1.26e-21	7.83e-20	downregulated
SYNPR	-4.29172	1.35e-21	8.36e-20	downregulated
CEBPD	2.24096	1.36e-21	8.4e-20	upregulated
ADAM12	2.85446	1.38e-21	8.51e-20	upregulated
GTF2H2	1.26223	1.41e-21	8.64e-20	upregulated
TRIM2	-1.89037	1.45e-21	8.85e-20	downregulated
AUH	-1.04222	1.48e-21	9.04e-20	downregulated
LRFN2	-2.42893	1.49e-21	9.04e-20	downregulated
PABPC1L2A	-1.46238	1.59e-21	9.6e-20	downregulated
CRH	-2.34731	1.64e-21	9.92e-20	downregulated
FCGRT	1.80592	1.68e-21	1.01e-19	upregulated
AACS	-1.29591	1.68e-21	1.01e-19	downregulated
CYLD	-1.16612	1.69e-21	1.01e-19	downregulated
IGFBP7	2.24266	1.72e-21	1.03e-19	upregulated
GALNTL5	-3.34856	1.73e-21	1.03e-19	downregulated
MDH1	-1.37758	1.74e-21	1.03e-19	downregulated
CRNDE	4.30582	1.75e-21	1.04e-19	upregulated
CDCA7L	2.7359	1.84e-21	1.09e-19	upregulated
CLEC5A	3.15506	1.85e-21	1.09e-19	upregulated
MAN2B1	1.60227	1.87e-21	1.1e-19	upregulated
CAMKV	-2.41552	1.89e-21	1.11e-19	downregulated
KIF3C	-2.03982	1.92e-21	1.12e-19	downregulated
IL1RAPL1	-2.46299	1.95e-21	1.14e-19	downregulated
NRXN3	-5.25706	2.2e-21	1.28e-19	downregulated
INPP4A	-1.18439	2.21e-21	1.29e-19	downregulated
CCDC50	1.24728	2.37e-21	1.37e-19	upregulated
ATRAID	1.15342	2.38e-21	1.37e-19	upregulated
PCMT1	-1.19606	2.48e-21	1.43e-19	downregulated
HAT1	1.27329	2.51e-21	1.44e-19	upregulated
ZNF540	-1.88223	2.52e-21	1.44e-19	downregulated
MAP2K1	-1.58316	2.56e-21	1.46e-19	downregulated
OXCT1	-1.24871	2.64e-21	1.5e-19	downregulated
MYRIP	-2.67886	2.73e-21	1.55e-19	downregulated
HJURP	3.53779	2.98e-21	1.69e-19	upregulated
E2F8	3.17578	3.04e-21	1.72e-19	upregulated
KALRN	-3.04619	3.15e-21	1.77e-19	downregulated
CKMT1A	-3.31051	3.18e-21	1.78e-19	downregulated
LOC283070	-2.06189	3.18e-21	1.78e-19	downregulated
SERPINA3	3.40103	3.48e-21	1.95e-19	upregulated
FAM60A	1.6108	3.51e-21	1.96e-19	upregulated
GRM3	-4.08197	3.68e-21	2.05e-19	downregulated
ANO6	1.57402	3.73e-21	2.07e-19	upregulated
LRP10	1.25333	3.85e-21	2.13e-19	upregulated
RBM28	1.37315	4.03e-21	2.23e-19	upregulated
STXBP1	-2.44671	4.11e-21	2.27e-19	downregulated
PROS1	2.41084	4.25e-21	2.34e-19	upregulated
CYFIP2	-2.20203	4.4e-21	2.41e-19	downregulated
ANK3	-2.94977	4.4e-21	2.41e-19	downregulated
GABBR1	-2.16936	4.53e-21	2.47e-19	downregulated
NAA40	1.0953	4.77e-21	2.59e-19	upregulated
FAM129A	2.70055	4.77e-21	2.59e-19	upregulated
RTN4R	-2.19332	4.95e-21	2.68e-19	downregulated
SMPX	-3.38766	5.2e-21	2.81e-19	downregulated
RPS15A	1.13451	5.33e-21	2.88e-19	upregulated
KIAA0040	2.21114	5.44e-21	2.93e-19	upregulated
PPP1R13B	-1.07572	5.52e-21	2.96e-19	downregulated
PIK3CB	-1.16763	5.66e-21	3.03e-19	downregulated
BOC	2.51489	5.86e-21	3.13e-19	upregulated
ARHGEF40	1.33821	6.42e-21	3.42e-19	upregulated
FKBP14	1.4555	6.42e-21	3.42e-19	upregulated
FAM64A	2.50073	6.49e-21	3.45e-19	upregulated
LGI3	-5.06743	6.52e-21	3.46e-19	downregulated
HIF1A	1.16416	6.66e-21	3.52e-19	upregulated
NAGPA	-1.22146	6.71e-21	3.54e-19	downregulated
MAPK8IP2	-1.86979	7.07e-21	3.72e-19	downregulated
MICAL2	-2.35474	7.14e-21	3.74e-19	downregulated
FBXO5	2.09824	7.54e-21	3.93e-19	upregulated
KIAA1033	1.95169	7.58e-21	3.94e-19	upregulated
AAK1	-1.24674	7.68e-21	3.98e-19	downregulated
MPPED1	-2.02168	7.69e-21	3.98e-19	downregulated
ARMCX5-GPRASP2	-1.58083	7.75e-21	4e-19	downregulated
ATP6V1E1	-1.36087	7.81e-21	4.03e-19	downregulated
GLT1D1	-4.09807	7.9e-21	4.06e-19	downregulated
GPR65	2.08421	8.46e-21	4.34e-19	upregulated
ATP6V0E1	1.22242	8.49e-21	4.35e-19	upregulated
RUNDC3B	-2.18399	8.64e-21	4.41e-19	downregulated
ZNF558	1.09325	8.67e-21	4.42e-19	upregulated
DTL	3.01615	8.77e-21	4.46e-19	upregulated
PTPRN	-2.17953	9.04e-21	4.58e-19	downregulated
KCTD4	-3.44519	9.37e-21	4.73e-19	downregulated
ITPRIPL2	1.513	9.61e-21	4.84e-19	upregulated
CYP4X1	-3.34059	9.76e-21	4.91e-19	downregulated
ZNF25	-1.52753	9.87e-21	4.95e-19	downregulated
GALNT1	1.48862	1.05e-20	5.25e-19	upregulated
CHEK1	2.19333	1.07e-20	5.37e-19	upregulated
RTBDN	-2.45328	1.09e-20	5.43e-19	downregulated
NPTXR	-3.48993	1.14e-20	5.68e-19	downregulated
SH2D5	-1.98323	1.15e-20	5.68e-19	downregulated
MLEC	1.7609	1.15e-20	5.72e-19	upregulated
RP11-215H22.1	-2.62441	1.16e-20	5.75e-19	downregulated
DNAJC27	-1.1148	1.19e-20	5.84e-19	downregulated
STOX2	-1.57901	1.24e-20	6.07e-19	downregulated
ATP6V1D	-1.04539	1.25e-20	6.11e-19	downregulated
XRN2	1.24498	1.26e-20	6.17e-19	upregulated
TMEM183A	-1.02112	1.33e-20	6.5e-19	downregulated
LY6H	-3.00444	1.34e-20	6.51e-19	downregulated
OBSL1	1.39023	1.37e-20	6.64e-19	upregulated
TUBA4A	-1.88114	1.37e-20	6.65e-19	downregulated
SLK	-1.28875	1.41e-20	6.82e-19	downregulated
CPEB3	-2.45908	1.48e-20	7.14e-19	downregulated
RAPGEF4	-2.96706	1.48e-20	7.14e-19	downregulated
PSMB9	1.82339	1.49e-20	7.14e-19	upregulated
EXOC6	-1.38452	1.5e-20	7.2e-19	downregulated
FAM111A	1.55052	1.51e-20	7.21e-19	upregulated
PHLPP2	-1.18905	1.57e-20	7.47e-19	downregulated
BUB1B	2.27437	1.59e-20	7.57e-19	upregulated
TBR1	-2.69861	1.6e-20	7.58e-19	downregulated
RP11-395B7.7	1.55	1.6e-20	7.58e-19	upregulated
TRAM1	1.02305	1.73e-20	8.15e-19	upregulated
LOC284578	-2.95782	1.76e-20	8.26e-19	downregulated
FRMPD2	-2.92489	1.76e-20	8.26e-19	downregulated
RAP1GAP2	-3.00355	1.96e-20	9.19e-19	downregulated
ADAP1	-2.28172	2.02e-20	9.43e-19	downregulated
S100A6	2.16675	2.08e-20	9.66e-19	upregulated
SLC25A22	-1.35434	2.08e-20	9.66e-19	downregulated
SCAPER	-1.07165	2.09e-20	9.7e-19	downregulated
MOV10	1.69364	2.19e-20	1.01e-18	upregulated
SRFBP1	1.07019	2.25e-20	1.04e-18	upregulated
KDELC2	1.46589	2.27e-20	1.04e-18	upregulated
CDKN2D	-2.1354	2.42e-20	1.11e-18	downregulated
DUSP8	-1.79482	2.47e-20	1.13e-18	downregulated
RUNDC3A	-3.40102	2.5e-20	1.14e-18	downregulated
PDE2A	-2.91181	2.56e-20	1.17e-18	downregulated
TRUB1	-1.28425	2.57e-20	1.17e-18	downregulated
YWHAH	-1.86386	2.59e-20	1.18e-18	downregulated
PRR18	-2.77112	2.65e-20	1.2e-18	downregulated
GBP2	2.39085	2.73e-20	1.24e-18	upregulated
PRKD2	1.4989	2.83e-20	1.28e-18	upregulated
UBTD2	1.1247	2.93e-20	1.32e-18	upregulated
GABRA5	-5.25907	3.26e-20	1.47e-18	downregulated
HYAL2	1.10165	3.27e-20	1.47e-18	upregulated
KCNH3	-2.75147	3.32e-20	1.48e-18	downregulated
STK10	2.54837	3.32e-20	1.49e-18	upregulated
FBXO41	-1.78838	3.44e-20	1.53e-18	downregulated
HNRNPAB	1.20271	3.47e-20	1.54e-18	upregulated
CAMSAP1	-1.17822	3.53e-20	1.57e-18	downregulated
CHD1	1.10087	3.63e-20	1.61e-18	upregulated
RP1-212P9.2	-2.83348	3.8e-20	1.68e-18	downregulated
GPRASP1	-2.21977	3.83e-20	1.69e-18	downregulated
GUCY1B3	-2.24742	3.88e-20	1.71e-18	downregulated
SEPN1	1.46296	4.04e-20	1.78e-18	upregulated
SERPINI1	-3.63802	4.12e-20	1.81e-18	downregulated
PLP2	2.98188	4.13e-20	1.81e-18	upregulated
FEZF2	-3.81673	4.21e-20	1.84e-18	downregulated
NISCH	-1.00392	4.24e-20	1.85e-18	downregulated
ASIC2	-3.39388	4.27e-20	1.86e-18	downregulated
BRSK1	-2.16956	4.3e-20	1.87e-18	downregulated
GNAO1	-2.40385	4.35e-20	1.89e-18	downregulated
TUBB4A	-3.09827	4.48e-20	1.94e-18	downregulated
SAMD9	2.29551	4.7e-20	2.03e-18	upregulated
BRI3BP	-1.19318	4.73e-20	2.04e-18	downregulated
CISD1	-1.37444	5.27e-20	2.26e-18	downregulated
TMEM246	-2.18781	5.34e-20	2.29e-18	downregulated
SYN1	-2.54195	5.38e-20	2.3e-18	downregulated
IGFLR1	1.53632	5.44e-20	2.33e-18	upregulated
VIP	-3.43156	5.62e-20	2.4e-18	downregulated
ATL3	1.65719	5.65e-20	2.41e-18	upregulated
LOC285812	-2.32158	5.71e-20	2.43e-18	downregulated
P4HB	1.78635	5.76e-20	2.44e-18	upregulated
PNMAL1	-1.64383	5.91e-20	2.5e-18	downregulated
NDRG3	-1.5981	6.5e-20	2.73e-18	downregulated
MCM2	1.804	6.55e-20	2.74e-18	upregulated
CRYM	-3.56061	6.58e-20	2.75e-18	downregulated
NCAPG	1.95045	6.95e-20	2.9e-18	upregulated
INPP5F	-2.31475	6.97e-20	2.9e-18	downregulated
DNAJC6	-2.76777	6.97e-20	2.9e-18	downregulated
KIAA0319	-2.96343	7.08e-20	2.94e-18	downregulated
CENPA	2.56548	7.23e-20	2.99e-18	upregulated
TLR2	2.1882	7.54e-20	3.11e-18	upregulated
MEX3A	1.8538	7.72e-20	3.18e-18	upregulated
NECAB2	-4.02992	7.82e-20	3.21e-18	downregulated
SAMD9L	1.56867	8.24e-20	3.37e-18	upregulated
LIMA1	1.57648	8.27e-20	3.38e-18	upregulated
MFSD4	-3.92265	8.34e-20	3.4e-18	downregulated
2011-03-01	-3.25256	8.49e-20	3.46e-18	downregulated
KIF17	-2.73059	9.15e-20	3.72e-18	downregulated
ZNF217	1.9692	9.38e-20	3.8e-18	upregulated
SRD5A1	-2.2306	9.6e-20	3.88e-18	downregulated
CCDC167	2.19876	9.79e-20	3.95e-18	upregulated
TESPA1	-1.89612	9.89e-20	3.99e-18	downregulated
ITFG1	-1.22756	1e-19	4.04e-18	downregulated
PPM1H	-2.62818	1.01e-19	4.04e-18	downregulated
FAM19A1	-4.52476	1.02e-19	4.07e-18	downregulated
TPBGL	-1.27604	1.06e-19	4.25e-18	downregulated
ERI1	1.53936	1.08e-19	4.31e-18	upregulated
RBFOX1	-3.39761	1.08e-19	4.31e-18	downregulated
C1orf95	-2.73829	1.09e-19	4.34e-18	downregulated
BLCAP	-1.05655	1.09e-19	4.34e-18	downregulated
CNNM1	-2.08003	1.15e-19	4.56e-18	downregulated
ESPL1	2.35098	1.16e-19	4.56e-18	upregulated
APOL4	3.58387	1.18e-19	4.64e-18	upregulated
CRISPLD1	2.37441	1.2e-19	4.73e-18	upregulated
CSRP2	2.62888	1.2e-19	4.73e-18	upregulated
TMEM45A	2.19918	1.29e-19	5.05e-18	upregulated
COQ2	1.15898	1.32e-19	5.17e-18	upregulated
MAP1A	-2.03514	1.34e-19	5.24e-18	downregulated
HIVEP2	-1.52853	1.35e-19	5.29e-18	downregulated
KCNQ2	-3.24071	1.37e-19	5.35e-18	downregulated
RBP4	-4.12534	1.39e-19	5.4e-18	downregulated
C9orf91	-1.23666	1.45e-19	5.62e-18	downregulated
RAD51AP1	2.35229	1.46e-19	5.64e-18	upregulated
SLITRK4	-5.46957	1.48e-19	5.72e-18	downregulated
RFPL1S	-4.15559	1.49e-19	5.76e-18	downregulated
H2AFV	1.30436	1.51e-19	5.82e-18	upregulated
PDXP	-1.69752	1.52e-19	5.85e-18	downregulated
LSM5	1.66187	1.52e-19	5.86e-18	upregulated
PINK1	-1.05525	1.58e-19	6.07e-18	downregulated
EPCAM	-2.16577	1.59e-19	6.1e-18	downregulated
CHST14	1.34201	1.68e-19	6.42e-18	upregulated
SERBP1	1.42108	1.78e-19	6.76e-18	upregulated
FSTL1	1.71287	1.78e-19	6.76e-18	upregulated
CDCA3	2.86397	1.86e-19	7.08e-18	upregulated
FAM102B	-1.27005	1.87e-19	7.09e-18	downregulated
PXDC1	1.50547	1.92e-19	7.24e-18	upregulated
RNF220	-1.18219	1.98e-19	7.45e-18	downregulated
MIR7703	1.21513	2.05e-19	7.71e-18	upregulated
SHCBP1	1.90061	2.06e-19	7.75e-18	upregulated
LOC100505812	1.70164	2.08e-19	7.78e-18	upregulated
DMXL2	-1.13938	2.15e-19	8.03e-18	downregulated
NXT1	1.40839	2.17e-19	8.13e-18	upregulated
MS4A4A	2.27119	2.19e-19	8.17e-18	upregulated
KCNAB2	-2.79221	2.21e-19	8.23e-18	downregulated
CNTN4	-3.12674	2.28e-19	8.46e-18	downregulated
HLX	1.42249	2.41e-19	8.94e-18	upregulated
STAG3L2	1.64955	2.41e-19	8.94e-18	upregulated
ZNF431	1.25667	2.47e-19	9.12e-18	upregulated
ZNF700	1.08921	2.63e-19	9.67e-18	upregulated
GAMT	-1.68553	2.65e-19	9.76e-18	downregulated
TK1	2.1945	2.7e-19	9.91e-18	upregulated
KIF2C	1.51614	2.86e-19	1.05e-17	upregulated
FAM174A	-1.19008	2.86e-19	1.05e-17	downregulated
MSN	1.73532	2.98e-19	1.09e-17	upregulated
SRPX2	3.44333	2.99e-19	1.09e-17	upregulated
KIF11	1.9105	3.1e-19	1.13e-17	upregulated
SSRP1	1.09569	3.19e-19	1.16e-17	upregulated
DISP1	1.15946	3.3e-19	1.19e-17	upregulated
GJA9-MYCBP	1.33266	3.41e-19	1.24e-17	upregulated
ATP13A2	-1.13497	3.43e-19	1.24e-17	downregulated
LOC101060604	1.89842	3.45e-19	1.25e-17	upregulated
PAXBP1	1.4271	3.46e-19	1.25e-17	upregulated
LDLRAD3	1.56229	3.52e-19	1.27e-17	upregulated
CALU	1.51886	3.71e-19	1.33e-17	upregulated
ARHGEF6	1.28145	3.83e-19	1.37e-17	upregulated
SLC12A5	-3.88451	4e-19	1.43e-17	downregulated
STXBP5	-1.59165	4.05e-19	1.45e-17	downregulated
SGIP1	-2.29171	4.17e-19	1.49e-17	downregulated
RAVER1	1.02499	4.24e-19	1.51e-17	upregulated
FOXD1	2.93711	4.26e-19	1.52e-17	upregulated
LOC100506563	-2.17036	4.41e-19	1.57e-17	downregulated
AMIGO1	-1.43429	4.52e-19	1.6e-17	downregulated
EDNRA	2.21542	4.55e-19	1.61e-17	upregulated
FBXL15	-2.21167	4.6e-19	1.63e-17	downregulated
SRGAP1	1.68099	4.62e-19	1.63e-17	upregulated
IKBKB	1.09546	4.62e-19	1.63e-17	upregulated
TMEM248	1.21105	4.71e-19	1.66e-17	upregulated
YPEL5	-1.00359	4.79e-19	1.68e-17	downregulated
HELZ2	2.42457	4.87e-19	1.71e-17	upregulated
VMP1	2.83665	4.94e-19	1.73e-17	upregulated
LOC101927027	1.30061	5.01e-19	1.75e-17	upregulated
AJAP1	-1.70756	5.05e-19	1.76e-17	downregulated
CRTAC1	-2.30677	5.47e-19	1.9e-17	downregulated
ANKRD34A	-3.5582	5.54e-19	1.93e-17	downregulated
TRIP6	1.98941	5.57e-19	1.93e-17	upregulated
SULT4A1	-3.90048	5.59e-19	1.94e-17	downregulated
GRM7	-4.22726	5.77e-19	2e-17	downregulated
GNG5	1.21951	5.79e-19	2e-17	upregulated
GNAZ	-1.14506	5.83e-19	2.01e-17	downregulated
PLSCR1	2.03644	6.35e-19	2.18e-17	upregulated
MAL2	-4.72683	6.38e-19	2.19e-17	downregulated
IGIP	-1.58623	6.5e-19	2.23e-17	downregulated
RP11-416I2.1	-1.55581	6.56e-19	2.24e-17	downregulated
STYK1	-4.59322	6.65e-19	2.27e-17	downregulated
AIFM3	-2.1242	6.68e-19	2.28e-17	downregulated
CABP1	-4.22014	6.68e-19	2.28e-17	downregulated
HS3ST2	-2.2052	6.71e-19	2.28e-17	downregulated
MGME1	1.22343	6.98e-19	2.37e-17	upregulated
TMEM218	1.05472	7.11e-19	2.41e-17	upregulated
GSTO2	-1.43676	7.15e-19	2.42e-17	downregulated
CNP	-2.01828	7.22e-19	2.44e-17	downregulated
SLC32A1	-2.79345	7.24e-19	2.44e-17	downregulated
NUF2	3.10312	7.39e-19	2.49e-17	upregulated
CCDC28A	-1.20395	7.57e-19	2.55e-17	downregulated
SHFM1	1.20751	7.59e-19	2.55e-17	upregulated
CSPG4	2.44388	7.87e-19	2.64e-17	upregulated
DRAM1	1.41036	7.88e-19	2.64e-17	upregulated
ANO3	-4.08869	7.92e-19	2.65e-17	downregulated
CPNE3	1.40005	8.05e-19	2.68e-17	upregulated
DIRAS2	-3.21501	8.06e-19	2.68e-17	downregulated
RREB1	1.3661	8.51e-19	2.83e-17	upregulated
DCAF6	-1.16072	8.73e-19	2.89e-17	downregulated
MPP2	-1.12637	9.11e-19	3.02e-17	downregulated
NAV3	-2.34668	9.12e-19	3.02e-17	downregulated
SS18	1.16298	9.22e-19	3.04e-17	upregulated
TRIP10	1.09536	9.26e-19	3.05e-17	upregulated
AK2	1.19479	9.47e-19	3.12e-17	upregulated
RALA	1.02048	9.59e-19	3.15e-17	upregulated
BSCL2	-1.94651	9.8e-19	3.21e-17	downregulated
RP3-522P13.2	1.01546	9.98e-19	3.26e-17	upregulated
UNC5D	-2.61255	9.98e-19	3.26e-17	downregulated
IKBIP	1.43777	1e-18	3.27e-17	upregulated
STK17A	1.96855	1.04e-18	3.38e-17	upregulated
GATAD2A	1.22124	1.04e-18	3.38e-17	upregulated
WASF1	-2.02692	1.09e-18	3.53e-17	downregulated
NLRC5	1.33042	1.09e-18	3.53e-17	upregulated
CFI	3.01827	1.13e-18	3.65e-17	upregulated
LPCAT4	-1.46621	1.15e-18	3.69e-17	downregulated
PNMA6A	-2.35568	1.16e-18	3.73e-17	downregulated
FCER1G	2.20518	1.17e-18	3.75e-17	upregulated
MSH5-SAPCD1	1.39026	1.19e-18	3.8e-17	upregulated
NRSN1	-2.85467	1.2e-18	3.82e-17	downregulated
KCTD1	-1.11285	1.21e-18	3.86e-17	downregulated
ICAM5	-3.63116	1.23e-18	3.94e-17	downregulated
ABCB7	1.04794	1.25e-18	3.96e-17	upregulated
ARL6IP6	1.30617	1.25e-18	3.96e-17	upregulated
TACC3	3.63446	1.25e-18	3.96e-17	upregulated
POLD1	1.49658	1.25e-18	3.96e-17	upregulated
LPL	3.58827	1.25e-18	3.96e-17	upregulated
DAP	1.33014	1.27e-18	4.01e-17	upregulated
RBM43	1.21703	1.29e-18	4.07e-17	upregulated
ARPP21	-3.11377	1.3e-18	4.09e-17	downregulated
TGFBI	3.31332	1.34e-18	4.2e-17	upregulated
BC047942	-2.02758	1.37e-18	4.3e-17	downregulated
EPHB6	-2.46954	1.45e-18	4.55e-17	downregulated
CHRM1	-4.35573	1.55e-18	4.85e-17	downregulated
SDR16C5	-2.47101	1.56e-18	4.86e-17	downregulated
CDK5R1	-2.48098	1.63e-18	5.07e-17	downregulated
OGFOD3	1.96319	1.65e-18	5.12e-17	upregulated
DLGAP3	-3.5286	1.65e-18	5.12e-17	downregulated
KIAA1244	-2.30614	1.69e-18	5.23e-17	downregulated
HLA-F	1.93094	1.71e-18	5.31e-17	upregulated
RBM47	1.91684	1.73e-18	5.34e-17	upregulated
PPIB	1.1751	1.73e-18	5.34e-17	upregulated
MAP1LC3A	-1.40816	1.78e-18	5.47e-17	downregulated
RBM11	-2.28136	1.79e-18	5.49e-17	downregulated
CALY	-4.03374	1.79e-18	5.51e-17	downregulated
GLA	1.02244	1.81e-18	5.55e-17	upregulated
PIN1	-1.21628	1.81e-18	5.55e-17	downregulated
BEGAIN	-1.31032	1.83e-18	5.61e-17	downregulated
LOC103344931	-1.33358	1.84e-18	5.61e-17	downregulated
NAP1L3	-2.09397	1.98e-18	6.02e-17	downregulated
RXFP1	-2.40139	1.99e-18	6.06e-17	downregulated
FAM13C	-2.09769	2.02e-18	6.11e-17	downregulated
GPX8	2.63066	2.09e-18	6.32e-17	upregulated
EMP3	2.92877	2.09e-18	6.32e-17	upregulated
PPM1L	-1.83316	2.12e-18	6.41e-17	downregulated
PCP4L1	-2.25629	2.17e-18	6.54e-17	downregulated
AMPH	-2.45387	2.24e-18	6.74e-17	downregulated
ATP8A2	-3.87972	2.26e-18	6.78e-17	downregulated
PRKD3	2.47714	2.27e-18	6.82e-17	upregulated
C1QTNF4	-4.22099	2.29e-18	6.87e-17	downregulated
ADAL	1.15593	2.4e-18	7.19e-17	upregulated
ZNF480	1.11461	2.41e-18	7.2e-17	upregulated
ZNF516	1.17711	2.48e-18	7.42e-17	upregulated
LAP3	1.48575	2.57e-18	7.66e-17	upregulated
HLA-DRA	2.14777	2.58e-18	7.69e-17	upregulated
RYR2	-4.04852	2.69e-18	8e-17	downregulated
CASD1	-1.02297	2.8e-18	8.32e-17	downregulated
GABARAPL1	-1.74727	2.8e-18	8.32e-17	downregulated
MKI67	1.49071	2.81e-18	8.32e-17	upregulated
PAK3	-3.02271	2.84e-18	8.4e-17	downregulated
HEATR2	1.88687	2.86e-18	8.45e-17	upregulated
CDH18	-3.36576	2.98e-18	8.79e-17	downregulated
CDH9	-2.52225	3.01e-18	8.87e-17	downregulated
TAGLN2	2.51536	3.05e-18	8.99e-17	upregulated
CHN1	-2.29959	3.13e-18	9.2e-17	downregulated
CD58	1.86841	3.27e-18	9.59e-17	upregulated
TCEAL3	-1.12203	3.49e-18	1.02e-16	downregulated
JAM2	1.22638	3.53e-18	1.03e-16	upregulated
KBTBD11	-1.95749	3.53e-18	1.03e-16	downregulated
TARSL2	-1.3617	3.54e-18	1.04e-16	downregulated
LOC101928335	-1.41411	3.56e-18	1.04e-16	downregulated
SGOL2	1.53317	3.63e-18	1.05e-16	upregulated
ABR	-1.03064	3.76e-18	1.09e-16	downregulated
MCHR2	-2.39919	3.88e-18	1.13e-16	downregulated
ZNF765	1.31095	3.94e-18	1.14e-16	upregulated
ASPHD1	-1.7191	3.96e-18	1.15e-16	downregulated
AKAP6	-1.39442	3.97e-18	1.15e-16	downregulated
ITGB3BP	1.08577	4.06e-18	1.17e-16	upregulated
OPTN	-1.96007	4.19e-18	1.21e-16	downregulated
PCSK2	-3.28518	4.21e-18	1.21e-16	downregulated
AAED1	1.33559	4.23e-18	1.21e-16	upregulated
SOWAHA	-3.61261	4.28e-18	1.23e-16	downregulated
DNAJC12	-1.84851	4.3e-18	1.23e-16	downregulated
ANGPT2	3.01037	4.31e-18	1.23e-16	upregulated
SECISBP2L	-1.18471	4.33e-18	1.24e-16	downregulated
C1QA	2.16427	4.44e-18	1.27e-16	upregulated
S100A10	2.49394	4.5e-18	1.28e-16	upregulated
DDIAS	2.21318	4.51e-18	1.28e-16	upregulated
MIR7-3HG	-3.07546	4.53e-18	1.29e-16	downregulated
HSPH1	-1.19165	4.55e-18	1.29e-16	downregulated
CPXM1	3.89164	4.7e-18	1.33e-16	upregulated
EPB41L3	-2.58166	4.71e-18	1.33e-16	downregulated
TTC9	-2.89511	4.76e-18	1.34e-16	downregulated
PDZD4	-2.30139	4.81e-18	1.36e-16	downregulated
PAFAH1B1	-1.01854	4.86e-18	1.37e-16	downregulated
SOHLH1	-1.05154	4.96e-18	1.39e-16	downregulated
CDKN2C	2.17493	5.15e-18	1.45e-16	upregulated
MBD2	1.14901	5.16e-18	1.45e-16	upregulated
LTBP3	1.46855	5.3e-18	1.48e-16	upregulated
DLG2	-2.08673	5.43e-18	1.52e-16	downregulated
C1QC	2.00257	5.47e-18	1.53e-16	upregulated
IRX3	2.99033	5.51e-18	1.54e-16	upregulated
GNB2	1.10026	5.52e-18	1.54e-16	upregulated
CTPS2	1.11876	5.61e-18	1.56e-16	upregulated
NRGN	-3.80971	5.73e-18	1.59e-16	downregulated
MYOF	1.83553	5.81e-18	1.61e-16	upregulated
ILF3	1.9821	5.88e-18	1.63e-16	upregulated
SHISA7	-3.05257	6.03e-18	1.67e-16	downregulated
RTN4RL1	-2.29982	6.03e-18	1.67e-16	downregulated
STAT4	-1.45523	6.07e-18	1.68e-16	downregulated
STXBP6	-3.34645	6.16e-18	1.7e-16	downregulated
BSN	-3.2754	6.3e-18	1.73e-16	downregulated
RIMS3	-3.27772	6.31e-18	1.73e-16	downregulated
CD163	3.42815	6.32e-18	1.74e-16	upregulated
SH3BGRL2	-1.87891	6.52e-18	1.79e-16	downregulated
KCNJ4	-3.96174	6.58e-18	1.8e-16	downregulated
EMILIN1	3.08345	6.63e-18	1.81e-16	upregulated
C1orf112	1.84539	6.63e-18	1.81e-16	upregulated
CXCL16	1.26591	6.75e-18	1.84e-16	upregulated
STEAP3	3.07291	6.79e-18	1.85e-16	upregulated
S100A11	2.51711	6.83e-18	1.86e-16	upregulated
FZD7	2.43824	6.93e-18	1.88e-16	upregulated
SLC26A4	-1.86856	6.99e-18	1.9e-16	downregulated
CBX7	-1.93441	7.04e-18	1.91e-16	downregulated
TCERG1L	-1.42055	7.06e-18	1.91e-16	downregulated
ZBTB10	1.24635	7.14e-18	1.93e-16	upregulated
NBEA	-1.84326	7.16e-18	1.93e-16	downregulated
NTSR2	-5.05879	7.21e-18	1.95e-16	downregulated
GAS2L3	3.30154	7.25e-18	1.96e-16	upregulated
NAP1L5	-2.03926	7.38e-18	1.99e-16	downregulated
TAP1	1.53158	7.5e-18	2.02e-16	upregulated
IRF7	1.53598	7.81e-18	2.1e-16	upregulated
RFK	-1.0286	8.06e-18	2.16e-16	downregulated
WNT5A	1.66457	8.09e-18	2.17e-16	upregulated
PTPRN2	-1.5637	8.61e-18	2.3e-16	downregulated
LOC100996717	1.34379	8.69e-18	2.32e-16	upregulated
FAM81A	-1.96085	8.75e-18	2.33e-16	downregulated
S100A11P1	1.81879	8.78e-18	2.34e-16	upregulated
NMB	2.47494	9.14e-18	2.43e-16	upregulated
C1R	2.24977	9.24e-18	2.45e-16	upregulated
DACH2	-3.36464	9.34e-18	2.47e-16	downregulated
DMRTC1	-2.02613	9.38e-18	2.48e-16	downregulated
C1orf226	1.65282	9.77e-18	2.58e-16	upregulated
TGIF1	1.60626	9.92e-18	2.62e-16	upregulated
HNRNPF	1.16135	1e-17	2.65e-16	upregulated
PDIA4	1.09711	1.03e-17	2.72e-16	upregulated
FBXO2	-2.22914	1.04e-17	2.73e-16	downregulated
TP53INP1	1.48821	1.07e-17	2.81e-16	upregulated
IDI1	-1.35325	1.07e-17	2.81e-16	downregulated
ADCY1	-2.42596	1.1e-17	2.89e-16	downregulated
DNM1	-2.60361	1.11e-17	2.9e-16	downregulated
DOCK9	-2.12635	1.15e-17	3e-16	downregulated
RP4-758J24.5	-1.26101	1.17e-17	3.05e-16	downregulated
ODC1	1.362	1.18e-17	3.06e-16	upregulated
NEXN	1.40984	1.18e-17	3.06e-16	upregulated
PTPRR	-3.30304	1.18e-17	3.06e-16	downregulated
LRRC73	-1.26939	1.2e-17	3.11e-16	downregulated
PELI3	-1.52759	1.22e-17	3.15e-16	downregulated
HLF	-2.65117	1.23e-17	3.19e-16	downregulated
NPM2	-1.3884	1.24e-17	3.21e-16	downregulated
PXDN	1.72966	1.25e-17	3.22e-16	upregulated
KIAA0930	-1.65989	1.27e-17	3.26e-16	downregulated
CD151	2.42048	1.29e-17	3.32e-16	upregulated
LYPLA1	1.44182	1.3e-17	3.34e-16	upregulated
PDE1A	-2.66107	1.31e-17	3.35e-16	downregulated
BZRAP1	-1.79058	1.31e-17	3.36e-16	downregulated
CYP26A1	-1.94619	1.33e-17	3.39e-16	downregulated
PPFIA2	-2.98355	1.33e-17	3.4e-16	downregulated
HPS5	1.11276	1.37e-17	3.49e-16	upregulated
PLEKHA4	3.91276	1.37e-17	3.49e-16	upregulated
ITGA5	2.0887	1.4e-17	3.57e-16	upregulated
GIMAP2	1.60266	1.47e-17	3.74e-16	upregulated
ANK2	-1.23982	1.5e-17	3.81e-16	downregulated
PAXIP1OS	2.3265	1.52e-17	3.86e-16	upregulated
BTN3A2	1.56506	1.54e-17	3.91e-16	upregulated
LOC441259	1.44799	1.56e-17	3.95e-16	upregulated
GALNT10	1.65556	1.58e-17	4e-16	upregulated
FRMPD4	-3.27437	1.59e-17	4.01e-16	downregulated
LINC00622	-1.92374	1.59e-17	4.02e-16	downregulated
SRRM4	-2.61918	1.61e-17	4.06e-16	downregulated
TSPYL5	-2.22753	1.64e-17	4.12e-16	downregulated
LGALS3BP	1.60627	1.65e-17	4.15e-16	upregulated
YPEL4	-2.35895	1.65e-17	4.15e-16	downregulated
PBX3	1.22931	1.67e-17	4.19e-16	upregulated
RUSC2	-2.19197	1.75e-17	4.38e-16	downregulated
SOX9	1.93142	1.76e-17	4.4e-16	upregulated
CTSC	2.49381	1.76e-17	4.41e-16	upregulated
PHYHIP	-3.70112	1.77e-17	4.41e-16	downregulated
CD200	-1.72762	1.77e-17	4.41e-16	downregulated
MDK	3.11886	1.79e-17	4.47e-16	upregulated
OLFM3	-5.17582	1.8e-17	4.48e-16	downregulated
NWD2	-3.28969	1.81e-17	4.51e-16	downregulated
TSPYL1	-1.92202	1.87e-17	4.63e-16	downregulated
RP11-143K11.1	-2.01256	1.88e-17	4.65e-16	downregulated
SHANK3	-2.12108	1.93e-17	4.76e-16	downregulated
SLC17A7	-4.42823	1.93e-17	4.77e-16	downregulated
SYT4	-3.42503	1.94e-17	4.77e-16	downregulated
SMC5	1.64686	1.98e-17	4.88e-16	upregulated
RFXANK	1.45844	2.01e-17	4.94e-16	upregulated
LOC102724017	1.1703	2.01e-17	4.95e-16	upregulated
STX1B	-3.40485	2.04e-17	5e-16	downregulated
GBE1	1.66145	2.08e-17	5.1e-16	upregulated
PALM2	-2.50963	2.12e-17	5.19e-16	downregulated
TCEAL7	-1.46228	2.13e-17	5.21e-16	downregulated
MAPK10	-1.13857	2.15e-17	5.25e-16	downregulated
C1QB	2.27669	2.17e-17	5.29e-16	upregulated
DLG4	-1.4136	2.22e-17	5.42e-16	downregulated
BRMS1	1.01831	2.23e-17	5.43e-16	upregulated
ABCG4	-1.18413	2.27e-17	5.51e-16	downregulated
NAPEPLD	-1.1	2.29e-17	5.56e-16	downregulated
CLEC4G	-2.73471	2.33e-17	5.65e-16	downregulated
PCDHB9	1.86587	2.35e-17	5.7e-16	upregulated
BAI2	-1.27375	2.36e-17	5.71e-16	downregulated
C9orf114	1.23599	2.45e-17	5.91e-16	upregulated
ZNRD1	1.46014	2.51e-17	6.06e-16	upregulated
CEP170B	-1.38695	2.53e-17	6.09e-16	downregulated
NAGLU	1.04196	2.54e-17	6.1e-16	upregulated
C1orf56	1.00459	2.55e-17	6.13e-16	upregulated
NPTN	-1.10576	2.64e-17	6.32e-16	downregulated
KLC2	-1.02136	2.65e-17	6.33e-16	downregulated
ROMO1	1.29604	2.7e-17	6.46e-16	upregulated
CELF6	-1.45	2.74e-17	6.53e-16	downregulated
COL3A1	3.84338	2.77e-17	6.6e-16	upregulated
RELN	-2.39684	2.83e-17	6.74e-16	downregulated
MIR7110	1.24326	2.91e-17	6.9e-16	upregulated
TCF12	1.36027	2.91e-17	6.91e-16	upregulated
FXYD7	-3.03154	2.94e-17	6.98e-16	downregulated
AX746627	-2.11803	3.01e-17	7.14e-16	downregulated
KIFAP3	-1.30147	3.02e-17	7.15e-16	downregulated
RP3-406A7.7	-2.48046	3.02e-17	7.15e-16	downregulated
SLC43A3	1.64157	3.06e-17	7.22e-16	upregulated
CNRIP1	-1.55175	3.06e-17	7.22e-16	downregulated
ABCA1	2.32088	3.13e-17	7.36e-16	upregulated
CARD8	1.08922	3.27e-17	7.67e-16	upregulated
OLFM1	-3.20066	3.31e-17	7.74e-16	downregulated
STK32C	-1.44345	3.35e-17	7.84e-16	downregulated
FAM57A	1.10494	3.43e-17	8.01e-16	upregulated
RIMBP2	-3.4217	3.47e-17	8.1e-16	downregulated
CCND2	2.58688	3.48e-17	8.1e-16	upregulated
MCM7	1.28924	3.56e-17	8.27e-16	upregulated
LOC100996385	-2.49871	3.62e-17	8.4e-16	downregulated
XK	-2.17759	3.67e-17	8.52e-16	downregulated
TLR3	1.33525	3.73e-17	8.64e-16	upregulated
SLC7A7	1.25625	3.77e-17	8.7e-16	upregulated
MAP3K9	-2.41462	3.77e-17	8.7e-16	downregulated
SLIT3	-1.35849	3.79e-17	8.75e-16	downregulated
VSIG4	2.26072	3.83e-17	8.81e-16	upregulated
SLC35F3	-2.92605	3.88e-17	8.92e-16	downregulated
RNASEH2A	1.45464	3.91e-17	8.98e-16	upregulated
SLC4A2	2.47019	3.93e-17	9.01e-16	upregulated
ZNF621	1.14252	4e-17	9.15e-16	upregulated
STK38	1.29864	4.09e-17	9.35e-16	upregulated
UBALD2	1.2719	4.13e-17	9.43e-16	upregulated
CNTN3	-3.83148	4.28e-17	9.77e-16	downregulated
C1orf204	-1.21089	4.33e-17	9.87e-16	downregulated
TCF19	1.41802	4.48e-17	1.02e-15	upregulated
EME1	1.19991	4.52e-17	1.03e-15	upregulated
DCLK1	-1.58665	4.56e-17	1.03e-15	downregulated
RAB3C	-5.16132	4.6e-17	1.04e-15	downregulated
TANC1	1.43904	4.65e-17	1.05e-15	upregulated
USP1	1.54629	4.73e-17	1.07e-15	upregulated
MMD	-1.46528	4.86e-17	1.09e-15	downregulated
SMO	1.60066	5.01e-17	1.13e-15	upregulated
PPEF1	-1.64762	5.04e-17	1.13e-15	downregulated
CRHBP	-3.24037	5.1e-17	1.14e-15	downregulated
RBFOX3	-4.28419	5.37e-17	1.2e-15	downregulated
FAXC	-1.95139	5.38e-17	1.2e-15	downregulated
TMEM151A	-3.8833	5.43e-17	1.21e-15	downregulated
MAP7D3	1.28078	5.5e-17	1.23e-15	upregulated
LZTS3	-1.49606	5.59e-17	1.25e-15	downregulated
DUS3L	1.15482	5.59e-17	1.25e-15	upregulated
PRRC1	1.75823	5.63e-17	1.25e-15	upregulated
VSTM2L	-3.60498	5.81e-17	1.29e-15	downregulated
RCAN2	-2.76227	5.86e-17	1.3e-15	downregulated
CTC-471C19.1	-2.70862	5.93e-17	1.31e-15	downregulated
ARHGAP23	-1.53953	5.96e-17	1.32e-15	downregulated
GOLGA7B	-2.9329	6.08e-17	1.35e-15	downregulated
SLC39A10	-1.4492	6.13e-17	1.35e-15	downregulated
OST4	1.03012	6.16e-17	1.36e-15	upregulated
LOC101927811	2.15513	6.16e-17	1.36e-15	upregulated
FRA10AC1	-1.19179	6.23e-17	1.37e-15	downregulated
PLD3	-1.37649	6.24e-17	1.37e-15	downregulated
BNIP2	1.14552	6.47e-17	1.42e-15	upregulated
STAT3	1.00035	6.56e-17	1.44e-15	upregulated
SNPH	-1.81743	6.65e-17	1.45e-15	downregulated
AKTIP	-1.18266	6.65e-17	1.45e-15	downregulated
NECAB1	-3.45618	6.87e-17	1.5e-15	downregulated
CELF5	-3.61834	6.92e-17	1.51e-15	downregulated
PRSS3P2	-1.62396	7.04e-17	1.53e-15	downregulated
SSBP3	-1.24879	7.13e-17	1.55e-15	downregulated
TMEM99	1.06707	7.21e-17	1.57e-15	upregulated
KIF18B	1.97358	7.3e-17	1.58e-15	upregulated
CEND1	-1.21055	7.49e-17	1.62e-15	downregulated
ELOVL4	-2.50575	7.55e-17	1.63e-15	downregulated
KIRREL3	-3.53471	7.83e-17	1.69e-15	downregulated
ST5	1.1353	7.87e-17	1.7e-15	upregulated
IPO4	1.05799	7.87e-17	1.7e-15	upregulated
MOB1A	1.25515	8.1e-17	1.74e-15	upregulated
ABHD14A	-1.01269	8.14e-17	1.75e-15	downregulated
BLOC1S5	1.41074	8.29e-17	1.78e-15	upregulated
MRPL42	1.40597	8.63e-17	1.85e-15	upregulated
RASD2	-1.66535	8.91e-17	1.91e-15	downregulated
LIN7B	-1.39798	9.21e-17	1.97e-15	downregulated
CAP2	-2.14932	9.31e-17	1.99e-15	downregulated
PTPRK	-1.20422	9.59e-17	2.05e-15	downregulated
TPPP	-2.61472	9.67e-17	2.06e-15	downregulated
DOCK3	-3.33387	9.77e-17	2.08e-15	downregulated
EPHX4	-1.99856	1e-16	2.13e-15	downregulated
LYSMD2	-1.18419	1.02e-16	2.16e-15	downregulated
CDC25A	2.16928	1.04e-16	2.21e-15	upregulated
VAMP8	2.15091	1.04e-16	2.21e-15	upregulated
RAP1GAP	-1.86741	1.05e-16	2.22e-15	downregulated
PRPH2	-1.09638	1.06e-16	2.23e-15	downregulated
STMN1	-2.55043	1.06e-16	2.23e-15	downregulated
KCNJ6	-2.27601	1.09e-16	2.3e-15	downregulated
FAM72A	1.39973	1.12e-16	2.35e-15	upregulated
TMEM133	1.38334	1.12e-16	2.36e-15	upregulated
JAKMIP1	-3.29712	1.13e-16	2.38e-15	downregulated
MAP3K10	-1.20478	1.13e-16	2.38e-15	downregulated
ZBED1	1.1751	1.14e-16	2.39e-15	upregulated
GLI2	1.54921	1.16e-16	2.43e-15	upregulated
SCG5	-1.76657	1.16e-16	2.43e-15	downregulated
ATP6V1C1	-1.01606	1.17e-16	2.44e-15	downregulated
MAL	-3.48228	1.18e-16	2.46e-15	downregulated
BAIAP2	-2.23944	1.18e-16	2.46e-15	downregulated
PCDHA1	-1.34539	1.18e-16	2.46e-15	downregulated
ATP6V1B2	-1.21327	1.18e-16	2.46e-15	downregulated
POLR2J	1.34223	1.19e-16	2.48e-15	upregulated
MR1	1.57169	1.21e-16	2.51e-15	upregulated
ARNT2	-1.22097	1.22e-16	2.53e-15	downregulated
TNFRSF19	2.00463	1.23e-16	2.54e-15	upregulated
SRRT	1.30041	1.28e-16	2.64e-15	upregulated
SHISA9	-2.07957	1.28e-16	2.65e-15	downregulated
DBF4	1.8359	1.31e-16	2.7e-15	upregulated
PGBD5	-2.10557	1.33e-16	2.75e-15	downregulated
TNFRSF12A	2.60619	1.35e-16	2.77e-15	upregulated
CSTA	1.84348	1.37e-16	2.81e-15	upregulated
CTNNA1	1.87874	1.39e-16	2.86e-15	upregulated
SV2B	-5.55053	1.39e-16	2.86e-15	downregulated
VSNL1	-3.65285	1.4e-16	2.87e-15	downregulated
LRRC7	-3.98656	1.4e-16	2.87e-15	downregulated
LMNA	1.73798	1.42e-16	2.91e-15	upregulated
SYN2	-2.40824	1.44e-16	2.95e-15	downregulated
NME4	1.07057	1.47e-16	3e-15	upregulated
LOC732360	1.23308	1.47e-16	3e-15	upregulated
HEY1	1.73558	1.48e-16	3e-15	upregulated
SYNGR3	-4.06949	1.48e-16	3.02e-15	downregulated
MED1	2.81685	1.51e-16	3.06e-15	upregulated
SLC26A4-AS1	-3.04151	1.53e-16	3.11e-15	downregulated
KIF5A	-1.63071	1.56e-16	3.16e-15	downregulated
COL26A1	-2.6386	1.57e-16	3.18e-15	downregulated
ZFR2	-2.51796	1.59e-16	3.21e-15	downregulated
LSM7	1.26237	1.61e-16	3.26e-15	upregulated
SHC1	1.76179	1.61e-16	3.26e-15	upregulated
KIAA1324	-1.85364	1.63e-16	3.29e-15	downregulated
CEP135	1.33926	1.67e-16	3.37e-15	upregulated
TINCR	-1.3668	1.71e-16	3.44e-15	downregulated
TMEM8A	1.29749	1.72e-16	3.46e-15	upregulated
SNHG12	1.0822	1.76e-16	3.53e-15	upregulated
EVI5L	-1.09449	1.8e-16	3.62e-15	downregulated
LOC100129973	-2.31833	1.83e-16	3.66e-15	downregulated
DDX60	1.52231	1.83e-16	3.66e-15	upregulated
CCNA2	1.80462	1.87e-16	3.74e-15	upregulated
KNTC1	1.8234	1.89e-16	3.78e-15	upregulated
CBFA2T3	-1.51077	1.93e-16	3.85e-15	downregulated
HLA-DQB1	1.62296	1.94e-16	3.86e-15	upregulated
PCBD2	1.09031	2.01e-16	3.99e-15	upregulated
EIF1AX	1.00058	2.02e-16	4.02e-15	upregulated
COL1A1	3.61119	2.09e-16	4.14e-15	upregulated
SIDT1	-1.96967	2.12e-16	4.2e-15	downregulated
LRFN5	-3.11086	2.15e-16	4.26e-15	downregulated
SNHG1	1.30826	2.17e-16	4.29e-15	upregulated
FZD2	2.43019	2.18e-16	4.31e-15	upregulated
SH3BP2	1.56569	2.2e-16	4.35e-15	upregulated
VIPR1	-2.19644	2.24e-16	4.41e-15	downregulated
PRRT2	-1.4042	2.25e-16	4.43e-15	downregulated
PRKAR2B	-1.83382	2.33e-16	4.58e-15	downregulated
CALB2	-1.80049	2.34e-16	4.6e-15	downregulated
PCDHB16	2.16533	2.35e-16	4.61e-15	upregulated
ANTXR1	1.35269	2.38e-16	4.67e-15	upregulated
C1orf162	2.10512	2.39e-16	4.68e-15	upregulated
SMAD5	1.70587	2.42e-16	4.73e-15	upregulated
SIPA1L1	-1.30102	2.48e-16	4.85e-15	downregulated
TP53I3	1.34622	2.49e-16	4.85e-15	upregulated
IFI35	1.49616	2.49e-16	4.85e-15	upregulated
GUSB	1.36741	2.55e-16	4.96e-15	upregulated
SP100	1.69949	2.57e-16	4.99e-15	upregulated
WDR90	1.81255	2.6e-16	5.04e-15	upregulated
MSH5	2.68973	2.65e-16	5.13e-15	upregulated
E2F5	1.81381	2.67e-16	5.18e-15	upregulated
SLC7A14	-3.48191	2.71e-16	5.23e-15	downregulated
DOK6	-3.62731	2.72e-16	5.25e-15	downregulated
RIMS2	-2.34742	2.78e-16	5.37e-15	downregulated
RFC5	1.04781	2.79e-16	5.38e-15	upregulated
DCTN1-AS1	-2.22002	2.85e-16	5.49e-15	downregulated
ATP9A	-1.51296	2.89e-16	5.56e-15	downregulated
BC022047	-1.81563	2.91e-16	5.59e-15	downregulated
CHD5	-3.20266	2.92e-16	5.61e-15	downregulated
PPP2R2D	-2.15581	2.99e-16	5.74e-15	downregulated
PIP5K1B	-1.21213	3.02e-16	5.78e-15	downregulated
VPS13A	-1.10724	3.04e-16	5.81e-15	downregulated
STAG2	1.08146	3.14e-16	6e-15	upregulated
ADARB1	-1.96285	3.16e-16	6.02e-15	downregulated
ZRANB1	-1.22945	3.17e-16	6.03e-15	downregulated
PPFIA1	1.01879	3.18e-16	6.05e-15	upregulated
FAM161B	-1.01505	3.24e-16	6.16e-15	downregulated
GABRA2	-2.81091	3.3e-16	6.28e-15	downregulated
2004-03-01	-3.02976	3.35e-16	6.35e-15	downregulated
CRY2	-2.45044	3.39e-16	6.44e-15	downregulated
KCNA4	-2.15601	3.54e-16	6.7e-15	downregulated
RNASE6	2.94796	3.58e-16	6.77e-15	upregulated
MATK	-2.36052	3.59e-16	6.77e-15	downregulated
PLAU	2.81499	3.6e-16	6.8e-15	upregulated
TIMELESS	1.54505	3.62e-16	6.82e-15	upregulated
DRD1	-3.30927	3.65e-16	6.86e-15	downregulated
RGS4	-3.96017	3.7e-16	6.94e-15	downregulated
CACNG8	-1.5891	3.71e-16	6.97e-15	downregulated
BEX5	-3.25316	3.79e-16	7.11e-15	downregulated
VIM	2.71401	3.83e-16	7.18e-15	upregulated
PFN1	1.03153	3.87e-16	7.25e-15	upregulated
GNB4	1.90025	4.04e-16	7.57e-15	upregulated
STIL	1.13402	4.09e-16	7.65e-15	upregulated
ARHGAP11B	2.27124	4.1e-16	7.66e-15	upregulated
COPG2IT1	-2.47984	4.14e-16	7.73e-15	downregulated
AKAP13	1.80892	4.53e-16	8.43e-15	upregulated
UNC5A	-3.14305	4.55e-16	8.46e-15	downregulated
RP13-39P12.3	1.25212	4.57e-16	8.48e-15	upregulated
FAM171A1	-1.37724	4.57e-16	8.48e-15	downregulated
HMGN1	1.31722	4.77e-16	8.85e-15	upregulated
PDLIM5	1.62678	4.84e-16	8.98e-15	upregulated
ZNF850	1.14363	4.85e-16	8.98e-15	upregulated
ST6GALNAC6	-1.38369	4.91e-16	9.08e-15	downregulated
DUSP2	-2.63357	4.94e-16	9.11e-15	downregulated
CHST1	-2.14436	4.94e-16	9.11e-15	downregulated
CYS1	-1.86654	5e-16	9.21e-15	downregulated
INPP5J	-1.71824	5.08e-16	9.36e-15	downregulated
AGTPBP1	-1.97426	5.1e-16	9.39e-15	downregulated
ATAD2	1.35982	5.11e-16	9.4e-15	upregulated
AURKA	1.72772	5.11e-16	9.4e-15	upregulated
FAM19A2	-3.87641	5.14e-16	9.44e-15	downregulated
ZNF551	1.44833	5.29e-16	9.7e-15	upregulated
CPLX1	-3.45377	5.36e-16	9.81e-15	downregulated
CDH11	1.10901	5.38e-16	9.84e-15	upregulated
PDLIM3	1.82063	5.43e-16	9.92e-15	upregulated
CDH12	-2.93014	5.48e-16	1e-14	downregulated
ANXA2R	1.2381	5.5e-16	1e-14	upregulated
MAFG-AS1	1.84707	5.59e-16	1.02e-14	upregulated
SNCB	-3.82127	5.6e-16	1.02e-14	downregulated
CNGA3	4.24412	5.67e-16	1.03e-14	upregulated
DTNB	-1.93843	5.91e-16	1.07e-14	downregulated
VAT1	1.25509	6.03e-16	1.1e-14	upregulated
HMGCLL1	-2.02272	6.14e-16	1.11e-14	downregulated
NCEH1	-1.75368	6.14e-16	1.11e-14	downregulated
P2RX5	-2.55213	6.18e-16	1.12e-14	downregulated
ZNF84	1.1769	6.41e-16	1.16e-14	upregulated
TNNT1	-2.48318	6.41e-16	1.16e-14	downregulated
RASGEF1A	-3.16257	6.7e-16	1.21e-14	downregulated
VANGL2	1.50603	6.75e-16	1.22e-14	upregulated
GRN	1.03224	6.84e-16	1.23e-14	upregulated
GALNT2	1.40399	6.84e-16	1.23e-14	upregulated
MYC	2.21135	6.87e-16	1.23e-14	upregulated
RAB42	1.26053	7.23e-16	1.29e-14	upregulated
PLOD2	2.07717	7.28e-16	1.3e-14	upregulated
YJEFN3	-2.44766	7.38e-16	1.32e-14	downregulated
DOK1	1.71007	7.39e-16	1.32e-14	upregulated
LPCAT3	1.08968	7.44e-16	1.33e-14	upregulated
PARD3	1.38691	7.49e-16	1.33e-14	upregulated
KCTD16	-2.40628	7.7e-16	1.37e-14	downregulated
VPS8	1.61357	7.7e-16	1.37e-14	upregulated
AASS	1.33804	7.84e-16	1.39e-14	upregulated
DUSP26	-1.94628	7.91e-16	1.4e-14	downregulated
PLOD1	1.10466	8.13e-16	1.44e-14	upregulated
UBE2QL1	-3.32052	8.19e-16	1.45e-14	downregulated
CDC25C	2.18448	8.39e-16	1.49e-14	upregulated
MEGF9	-1.23855	8.53e-16	1.51e-14	downregulated
GRM1	-3.81701	8.65e-16	1.53e-14	downregulated
SPOCK3	-2.31054	8.75e-16	1.54e-14	downregulated
LINC00507	-3.31887	8.78e-16	1.55e-14	downregulated
INA	-2.96572	8.8e-16	1.55e-14	downregulated
TRIM47	1.75141	8.84e-16	1.55e-14	upregulated
NME1-NME2	1.00673	9.04e-16	1.58e-14	upregulated
NBEAL1	1.06989	9.25e-16	1.62e-14	upregulated
VGLL4	1.02316	9.32e-16	1.63e-14	upregulated
CNN3	1.52658	9.4e-16	1.64e-14	upregulated
EEA1	1.89026	9.45e-16	1.65e-14	upregulated
LAIR1	2.38659	9.74e-16	1.7e-14	upregulated
RP4-740C4.7	-1.27504	9.78e-16	1.71e-14	downregulated
PDIA6	1.03863	9.88e-16	1.72e-14	upregulated
LOC401220	-2.70373	9.88e-16	1.72e-14	downregulated
GJA9	1.66204	9.9e-16	1.72e-14	upregulated
CACNA2D3	-3.34839	1e-15	1.74e-14	downregulated
LDB3	-3.38138	1.01e-15	1.75e-14	downregulated
METTL2A	1.02395	1.01e-15	1.75e-14	upregulated
UBE2C	1.84802	1.01e-15	1.76e-14	upregulated
ARPC1B	1.32613	1.01e-15	1.76e-14	upregulated
LRP5	1.32702	1.03e-15	1.78e-14	upregulated
ITGB1	1.70966	1.04e-15	1.8e-14	upregulated
TUNAR	-3.17337	1.04e-15	1.8e-14	downregulated
CLEC2D	1.39633	1.06e-15	1.82e-14	upregulated
PCDHGA8	3.00114	1.07e-15	1.84e-14	upregulated
SNX30	-1.2369	1.1e-15	1.9e-14	downregulated
HAR1A	-3.17087	1.12e-15	1.93e-14	downregulated
ATP11C	1.02153	1.15e-15	1.97e-14	upregulated
KCNV1	-1.44802	1.15e-15	1.98e-14	downregulated
TIMP1	2.7804	1.15e-15	1.98e-14	upregulated
SUCLA2	-1.02007	1.17e-15	2.01e-14	downregulated
TAC3	-1.401	1.18e-15	2.03e-14	downregulated
NCAPG2	1.5636	1.18e-15	2.03e-14	upregulated
LINC01106	-1.83799	1.24e-15	2.13e-14	downregulated
LINC-PINT	-1.22157	1.25e-15	2.14e-14	downregulated
SLC31A1	1.14679	1.26e-15	2.15e-14	upregulated
MS4A7	1.86372	1.26e-15	2.16e-14	upregulated
NAP1L2	-3.0341	1.27e-15	2.17e-14	downregulated
STAT5B	1.79949	1.27e-15	2.17e-14	upregulated
MTMR11	1.61601	1.28e-15	2.18e-14	upregulated
FBXL17	-1.08599	1.3e-15	2.21e-14	downregulated
WDR76	1.48457	1.32e-15	2.24e-14	upregulated
PTPN12	1.18125	1.32e-15	2.24e-14	upregulated
MAP6	-1.18127	1.32e-15	2.25e-14	downregulated
S1PR3	1.74949	1.35e-15	2.29e-14	upregulated
F11R	1.15222	1.35e-15	2.29e-14	upregulated
SPNS2	-1.20225	1.36e-15	2.31e-14	downregulated
PLK2	-2.21457	1.39e-15	2.35e-14	downregulated
GABRA4	-1.30679	1.39e-15	2.35e-14	downregulated
MAP7D2	-3.17832	1.44e-15	2.43e-14	downregulated
ETS2	-1.45361	1.44e-15	2.43e-14	downregulated
ATP2B2	-2.61753	1.45e-15	2.44e-14	downregulated
TIMP4	3.26839	1.45e-15	2.44e-14	upregulated
EIF3G	1.07545	1.45e-15	2.44e-14	upregulated
CCDC109B	1.42443	1.52e-15	2.56e-14	upregulated
FBXL16	-2.73758	1.55e-15	2.61e-14	downregulated
GABRB2	-3.29886	1.55e-15	2.61e-14	downregulated
HK1	-1.15548	1.56e-15	2.62e-14	downregulated
PRKAR1B	-2.36194	1.58e-15	2.64e-14	downregulated
KIAA1462	-1.38392	1.59e-15	2.67e-14	downregulated
CELF4	-2.68218	1.62e-15	2.7e-14	downregulated
LMO3	-3.31739	1.64e-15	2.74e-14	downregulated
RUVBL1	1.30793	1.67e-15	2.79e-14	upregulated
LRRTM1	-1.67618	1.68e-15	2.8e-14	downregulated
GINS1	1.7894	1.72e-15	2.86e-14	upregulated
SSR1	1.18302	1.74e-15	2.9e-14	upregulated
CHGB	-2.5706	1.75e-15	2.9e-14	downregulated
CBLN2	-2.62261	1.76e-15	2.93e-14	downregulated
CKAP4	1.17157	1.78e-15	2.95e-14	upregulated
IFI30	2.19034	1.83e-15	3.03e-14	upregulated
MSI2	1.53441	1.88e-15	3.11e-14	upregulated
ATP1A3	-3.25237	1.93e-15	3.18e-14	downregulated
TRHDE	-4.56966	1.94e-15	3.2e-14	downregulated
FLJ45482	1.42054	1.95e-15	3.22e-14	upregulated
FANCE	2.09657	2.01e-15	3.31e-14	upregulated
GRP	-2.01135	2.01e-15	3.31e-14	downregulated
SNCAIP	2.05254	2.02e-15	3.33e-14	upregulated
SLC17A6	-2.96654	2.04e-15	3.35e-14	downregulated
FNDC3B	1.53576	2.04e-15	3.35e-14	upregulated
LPCAT1	1.36545	2.06e-15	3.39e-14	upregulated
MAPRE1	1.18126	2.08e-15	3.41e-14	upregulated
NEFM	-4.35567	2.15e-15	3.52e-14	downregulated
EMX1	-2.5722	2.16e-15	3.53e-14	downregulated
C3orf80	-2.84066	2.17e-15	3.54e-14	downregulated
LOC100506639	1.14277	2.17e-15	3.54e-14	upregulated
SV2A	-1.66885	2.18e-15	3.55e-14	downregulated
SOX11	3.10768	2.2e-15	3.59e-14	upregulated
APOBEC3B	1.88765	2.21e-15	3.59e-14	upregulated
GPR83	-3.052	2.22e-15	3.6e-14	downregulated
RNF135	1.47948	2.24e-15	3.64e-14	upregulated
HAUS8	2.67966	2.26e-15	3.67e-14	upregulated
ARMCX5	-1.54019	2.27e-15	3.68e-14	downregulated
LHPP	-2.1917	2.29e-15	3.71e-14	downregulated
ZNF581	1.02105	2.33e-15	3.77e-14	upregulated
COX20	1.25752	2.33e-15	3.78e-14	upregulated
MSANTD3-TMEFF1	-1.78461	2.34e-15	3.78e-14	downregulated
C21orf62	1.98251	2.35e-15	3.8e-14	upregulated
TBX2	2.14449	2.38e-15	3.84e-14	upregulated
RAB11FIP2	-1.03356	2.43e-15	3.92e-14	downregulated
ABCC3	4.32802	2.57e-15	4.14e-14	upregulated
STMN4	-2.87402	2.59e-15	4.16e-14	downregulated
NMT2	-1.07064	2.66e-15	4.28e-14	downregulated
MFSD1	1.00588	2.67e-15	4.29e-14	upregulated
AATK	-2.02218	2.75e-15	4.41e-14	downregulated
RRBP1	2.44985	2.75e-15	4.41e-14	upregulated
SOSTDC1	-3.21029	2.8e-15	4.49e-14	downregulated
HDGFRP3	-1.11906	2.88e-15	4.61e-14	downregulated
2003-09-01	-2.20276	2.88e-15	4.61e-14	downregulated
TRIM22	1.48085	2.9e-15	4.64e-14	upregulated
QDPR	-1.70714	2.9e-15	4.64e-14	downregulated
MS4A6A	1.79664	2.91e-15	4.66e-14	upregulated
ZNF367	1.91649	2.98e-15	4.75e-14	upregulated
SCN3B	-4.79943	2.99e-15	4.77e-14	downregulated
NCAPD2	1.0936	3.01e-15	4.78e-14	upregulated
ATOH7	-2.66074	3.01e-15	4.78e-14	downregulated
BIN1	-1.75108	3.08e-15	4.88e-14	downregulated
SPTSSA	1.12286	3.08e-15	4.89e-14	upregulated
COL1A2	2.80715	3.17e-15	5.02e-14	upregulated
TMEM35	-1.90718	3.2e-15	5.07e-14	downregulated
NPTX1	-3.46021	3.24e-15	5.13e-14	downregulated
PPFIA3	-1.30459	3.33e-15	5.25e-14	downregulated
SEC61B	1.0673	3.34e-15	5.27e-14	upregulated
RAD54B	1.33643	3.35e-15	5.28e-14	upregulated
CASK	1.49574	3.46e-15	5.45e-14	upregulated
FCHO1	-1.40913	3.5e-15	5.51e-14	downregulated
DENND2A	1.40627	3.61e-15	5.67e-14	upregulated
BAX	1.0529	3.64e-15	5.71e-14	upregulated
AK057978	1.08163	3.69e-15	5.78e-14	upregulated
KRT222	-3.66519	3.73e-15	5.84e-14	downregulated
SNRPF	1.07761	3.77e-15	5.89e-14	upregulated
BEX2	-2.18178	3.81e-15	5.95e-14	downregulated
KIAA1598	-2.42811	3.95e-15	6.17e-14	downregulated
NUP62	1.05165	3.98e-15	6.21e-14	upregulated
FSTL5	-4.45724	4.02e-15	6.26e-14	downregulated
LOC440934	-2.25895	4.04e-15	6.29e-14	downregulated
TNFSF9	-1.24942	4.08e-15	6.35e-14	downregulated
MFSD6	-1.5882	4.09e-15	6.35e-14	downregulated
HEXB	1.01304	4.11e-15	6.39e-14	upregulated
PRKD1	1.17991	4.14e-15	6.42e-14	upregulated
KRI1	1.80422	4.14e-15	6.42e-14	upregulated
SLC6A1	-1.83704	4.2e-15	6.51e-14	downregulated
SPINT2	-2.00691	4.23e-15	6.56e-14	downregulated
RGS7	-2.59253	4.27e-15	6.61e-14	downregulated
GFOD1	-1.33254	4.4e-15	6.79e-14	downregulated
CCBE1	-2.63376	4.42e-15	6.81e-14	downregulated
LAMA5	1.55185	4.42e-15	6.81e-14	upregulated
PHF19	1.60413	4.45e-15	6.86e-14	upregulated
GABRG2	-4.89122	4.54e-15	6.99e-14	downregulated
TMEM125	-2.34914	4.57e-15	7.03e-14	downregulated
PSMC3IP	1.03014	4.58e-15	7.03e-14	upregulated
PPM1K	-1.12564	4.58e-15	7.03e-14	downregulated
KLHDC8A	2.69212	4.63e-15	7.1e-14	upregulated
EVA1B	1.04361	4.68e-15	7.16e-14	upregulated
NOX4	1.74393	4.78e-15	7.3e-14	upregulated
EGFEM1P	2.09728	4.78e-15	7.31e-14	upregulated
CASKIN1	-2.5607	4.9e-15	7.48e-14	downregulated
FNDC9	-2.64118	5e-15	7.63e-14	downregulated
JAKMIP3	-3.73016	5.05e-15	7.69e-14	downregulated
FGF13	-3.35662	5.12e-15	7.8e-14	downregulated
ITPR1	-2.0671	5.13e-15	7.8e-14	downregulated
C10orf35	-1.69409	5.24e-15	7.97e-14	downregulated
LRTM2	-2.52133	5.29e-15	8.05e-14	downregulated
GPR26	-4.03749	5.3e-15	8.05e-14	downregulated
CCK	-5.4495	5.3e-15	8.05e-14	downregulated
IGFBP3	3.43159	5.43e-15	8.22e-14	upregulated
CAPG	1.71517	5.46e-15	8.26e-14	upregulated
FLJ35934	1.61516	5.48e-15	8.28e-14	upregulated
DOC2A	-2.80928	5.58e-15	8.41e-14	downregulated
ZNF536	-2.27215	5.62e-15	8.47e-14	downregulated
CKLF	1.01779	5.7e-15	8.58e-14	upregulated
GPR62	-2.82641	5.7e-15	8.58e-14	downregulated
TNFRSF10B	2.07912	5.71e-15	8.59e-14	upregulated
RPS27L	1.19041	5.72e-15	8.59e-14	upregulated
NR2C2AP	1.0358	5.73e-15	8.61e-14	upregulated
LINC00889	-2.807	5.88e-15	8.83e-14	downregulated
LOC102724441	1.8766	6.02e-15	9.03e-14	upregulated
ELMOD2	1.04236	6.05e-15	9.06e-14	upregulated
NAP1L1	-1.20684	6.1e-15	9.13e-14	downregulated
KIF15	1.77162	6.13e-15	9.17e-14	upregulated
MAP6D1	-1.72825	6.42e-15	9.58e-14	downregulated
PYGO1	2.00395	6.51e-15	9.71e-14	upregulated
CENPL	1.19048	6.55e-15	9.77e-14	upregulated
SLC26A2	1.52403	6.66e-15	9.92e-14	upregulated
UBE2E2	-1.22689	6.89e-15	1.03e-13	downregulated
FIBIN	1.34077	6.95e-15	1.03e-13	upregulated
ALDH16A1	2.49334	7e-15	1.04e-13	upregulated
LOC401442	-1.11155	7.33e-15	1.09e-13	downregulated
RGS1	2.40598	7.34e-15	1.09e-13	upregulated
PTK2B	-1.46893	7.36e-15	1.09e-13	downregulated
IMPDH2	1.01979	7.49e-15	1.11e-13	upregulated
CTSS	1.55165	7.65e-15	1.13e-13	upregulated
SLC16A1	1.44867	7.7e-15	1.14e-13	upregulated
TSPYL2	-1.58584	7.99e-15	1.18e-13	downregulated
STON1	1.81625	7.99e-15	1.18e-13	upregulated
HLA-DMA	1.42556	7.99e-15	1.18e-13	upregulated
ZNF124	1.44413	8.12e-15	1.19e-13	upregulated
LRRN4CL	1.59651	8.15e-15	1.2e-13	upregulated
ANO4	-2.63659	8.34e-15	1.22e-13	downregulated
FIGN	2.11678	8.46e-15	1.24e-13	upregulated
RAB26	-2.50249	8.76e-15	1.28e-13	downregulated
FLJ22184	-3.43413	8.88e-15	1.3e-13	downregulated
UNC79	-1.69565	8.9e-15	1.3e-13	downregulated
OGDHL	-4.02209	8.92e-15	1.3e-13	downregulated
STAR	-2.07081	8.94e-15	1.3e-13	downregulated
NOM1	1.23246	8.96e-15	1.3e-13	upregulated
CAMTA1	-1.84332	8.99e-15	1.31e-13	downregulated
STK3	1.1142	9.01e-15	1.31e-13	upregulated
NCF4	1.05847	9.04e-15	1.31e-13	upregulated
APOBEC3C	1.28825	9.1e-15	1.32e-13	upregulated
MORN4	-1.00613	9.53e-15	1.38e-13	downregulated
LYPD1	2.01324	9.72e-15	1.41e-13	upregulated
DKK3	-1.43924	9.77e-15	1.41e-13	downregulated
WTAP	1.26452	9.78e-15	1.42e-13	upregulated
AKT3	-1.16209	9.88e-15	1.43e-13	downregulated
RUFY3	-1.61035	9.91e-15	1.43e-13	downregulated
LOC389831	2.38957	1e-14	1.45e-13	upregulated
LONRF2	-1.78439	1.02e-14	1.46e-13	downregulated
PPP1R9B	-1.27105	1.04e-14	1.5e-13	downregulated
C8orf4	2.415	1.07e-14	1.54e-13	upregulated
ANKRD46	-1.17955	1.07e-14	1.54e-13	downregulated
ELMO1	-1.77585	1.08e-14	1.55e-13	downregulated
GPR22	-3.3868	1.1e-14	1.59e-13	downregulated
STK39	-1.04724	1.11e-14	1.59e-13	downregulated
HOMER3	1.2559	1.13e-14	1.61e-13	upregulated
UNC13C	-4.59738	1.13e-14	1.61e-13	downregulated
ZNFX1	1.03102	1.13e-14	1.62e-13	upregulated
CD276	2.75953	1.15e-14	1.64e-13	upregulated
PSD	-2.37785	1.17e-14	1.67e-13	downregulated
ZFAND1	-1.02883	1.17e-14	1.67e-13	downregulated
LDB2	-2.39203	1.19e-14	1.7e-13	downregulated
WDR34	1.34239	1.2e-14	1.71e-13	upregulated
C1QTNF5	1.45931	1.21e-14	1.72e-13	upregulated
TIMP2	1.36236	1.23e-14	1.74e-13	upregulated
LBR	1.24044	1.24e-14	1.76e-13	upregulated
KIF1B	-1.05698	1.26e-14	1.79e-13	downregulated
RDH10	4.09067	1.27e-14	1.8e-13	upregulated
MOSPD1	1.18007	1.28e-14	1.81e-13	upregulated
HELLS	3.48373	1.29e-14	1.83e-13	upregulated
APRT	1.29646	1.32e-14	1.87e-13	upregulated
NUDT1	1.83776	1.39e-14	1.96e-13	upregulated
DPP3	1.95348	1.45e-14	2.04e-13	upregulated
FAAH	-1.75046	1.47e-14	2.06e-13	downregulated
TSPO	1.32943	1.47e-14	2.07e-13	upregulated
BTN3A1	1.4591	1.48e-14	2.07e-13	upregulated
MAP7	-2.71187	1.55e-14	2.18e-13	downregulated
PDE4A	-1.47291	1.56e-14	2.18e-13	downregulated
RNF213	1.91556	1.58e-14	2.21e-13	upregulated
CCDC177	-1.41141	1.62e-14	2.27e-13	downregulated
GRM2	-2.878	1.62e-14	2.27e-13	downregulated
ATAD2B	1.16866	1.63e-14	2.28e-13	upregulated
PARPBP	1.39757	1.66e-14	2.31e-13	upregulated
EGR3	-1.87026	1.67e-14	2.32e-13	downregulated
PHLDA1	1.92228	1.71e-14	2.38e-13	upregulated
TM9SF1	1.14088	1.72e-14	2.39e-13	upregulated
OIP5	1.78784	1.74e-14	2.43e-13	upregulated
FANCI	1.68319	1.77e-14	2.46e-13	upregulated
SATB2-AS1	-2.34805	1.78e-14	2.47e-13	downregulated
FKBP1B	-1.62942	1.79e-14	2.49e-13	downregulated
PCDHGC3	1.83877	1.85e-14	2.56e-13	upregulated
CD93	1.9725	1.85e-14	2.56e-13	upregulated
RPP30	-1.25494	1.86e-14	2.57e-13	downregulated
SPATA6	1.81893	1.95e-14	2.69e-13	upregulated
WHSC1	1.25029	1.95e-14	2.7e-13	upregulated
NELL2	-1.9702	1.98e-14	2.73e-13	downregulated
PLXNB2	1.46809	1.99e-14	2.74e-13	upregulated
PNCK	-2.04961	2.01e-14	2.76e-13	downregulated
HS2ST1	1.19194	2.01e-14	2.76e-13	upregulated
ZNF501	1.04073	2.02e-14	2.77e-13	upregulated
TPST1	1.16503	2.02e-14	2.77e-13	upregulated
NEIL3	1.54662	2.02e-14	2.77e-13	upregulated
ZYX	1.52551	2.02e-14	2.77e-13	upregulated
CDK5	-1.34667	2.05e-14	2.81e-13	downregulated
ITGA7	1.57763	2.06e-14	2.83e-13	upregulated
PSMD11	-1.39372	2.08e-14	2.84e-13	downregulated
SHMT2	1.89661	2.15e-14	2.94e-13	upregulated
KCNIP4	-3.43691	2.15e-14	2.94e-13	downregulated
SNAP91	-4.31235	2.16e-14	2.96e-13	downregulated
LOC283588	-1.68664	2.2e-14	3.01e-13	downregulated
BC040734	-2.88416	2.26e-14	3.08e-13	downregulated
BHLHB9	-1.01278	2.27e-14	3.1e-13	downregulated
HTR5A	-2.06059	2.28e-14	3.11e-13	downregulated
SIGLEC7	1.49912	2.29e-14	3.11e-13	upregulated
CLIC1P1	2.21675	2.29e-14	3.12e-13	upregulated
CDC20	2.70033	2.3e-14	3.13e-13	upregulated
ATP10D	1.04825	2.36e-14	3.2e-13	upregulated
MIR6836	1.47474	2.38e-14	3.22e-13	upregulated
BACE2	1.57107	2.39e-14	3.24e-13	upregulated
CHGA	-4.04967	2.49e-14	3.37e-13	downregulated
MAVS	1.03273	2.52e-14	3.4e-13	upregulated
VAMP2	-1.37453	2.52e-14	3.4e-13	downregulated
PPP1R16B	-4.20923	2.54e-14	3.42e-13	downregulated
HOMER1	-1.55222	2.66e-14	3.58e-13	downregulated
C11orf87	-3.74105	2.78e-14	3.73e-13	downregulated
NEUROD2	-1.92946	2.79e-14	3.75e-13	downregulated
CIPC	-1.03643	2.8e-14	3.76e-13	downregulated
RPS5	1.06004	2.81e-14	3.77e-13	upregulated
AURKB	1.8606	2.84e-14	3.8e-13	upregulated
ARRB1	-1.59015	2.87e-14	3.85e-13	downregulated
TPR	1.60473	2.88e-14	3.85e-13	upregulated
TEAD3	1.27528	2.94e-14	3.93e-13	upregulated
RRM1	1.24035	3.01e-14	4.01e-13	upregulated
RP11-320H14.1	-4.37186	3.03e-14	4.04e-13	downregulated
TAC1	-4.12424	3.11e-14	4.14e-13	downregulated
LOC100506725	-1.87746	3.13e-14	4.16e-13	downregulated
MAST1	-3.47165	3.15e-14	4.19e-13	downregulated
PCLO	-2.59263	3.27e-14	4.35e-13	downregulated
ADCYAP1	-1.44315	3.28e-14	4.36e-13	downregulated
GLRB	-1.69263	3.31e-14	4.4e-13	downregulated
NCAPH	2.91443	3.32e-14	4.4e-13	upregulated
DDX25	-1.85337	3.33e-14	4.41e-13	downregulated
FCGR3A	2.27942	3.35e-14	4.44e-13	upregulated
ASF1B	1.3631	3.45e-14	4.56e-13	upregulated
TMEM194A	1.38463	3.47e-14	4.59e-13	upregulated
RPL29	1.05504	3.48e-14	4.6e-13	upregulated
C1orf61	3.43032	3.49e-14	4.6e-13	upregulated
CAMKK1	-1.85244	3.51e-14	4.63e-13	downregulated
ETNPPL	-3.2885	3.51e-14	4.63e-13	downregulated
ADCY5	-2.53859	3.56e-14	4.69e-13	downregulated
TMEM59L	-2.13022	3.6e-14	4.73e-13	downregulated
IPW	-2.08841	3.61e-14	4.75e-13	downregulated
CRLS1	1.02846	3.72e-14	4.89e-13	upregulated
KDELC1	1.3366	3.73e-14	4.89e-13	upregulated
MGLL	-1.16475	3.74e-14	4.9e-13	downregulated
JAZF1-AS1	-3.03578	3.76e-14	4.92e-13	downregulated
VCAN	1.52721	3.8e-14	4.97e-13	upregulated
PLCL2	-1.27128	3.83e-14	5.01e-13	downregulated
KIF23	2.71433	3.87e-14	5.05e-13	upregulated
SPTBN2	-2.12403	3.89e-14	5.08e-13	downregulated
TMEM130	-4.04917	3.91e-14	5.1e-13	downregulated
PRKCQ	-1.21566	3.93e-14	5.12e-13	downregulated
LNP1	-1.00906	4.02e-14	5.23e-13	downregulated
AC004941.5	1.19505	4.02e-14	5.23e-13	upregulated
LEPREL4	1.6674	4.07e-14	5.29e-13	upregulated
CAMK2N1	-1.37692	4.16e-14	5.4e-13	downregulated
CNTNAP2	-3.47486	4.19e-14	5.44e-13	downregulated
CACNG2	-2.82768	4.19e-14	5.44e-13	downregulated
HSPB1	1.56761	4.31e-14	5.58e-13	upregulated
RP11-127B20.2	-1.45772	4.37e-14	5.66e-13	downregulated
CSPP1	1.31175	4.44e-14	5.75e-13	upregulated
TBC1D9	-1.74132	4.45e-14	5.75e-13	downregulated
TMEM235	-4.13931	4.47e-14	5.77e-13	downregulated
HSPD1	1.07562	4.52e-14	5.84e-13	upregulated
CCNB1	1.58885	4.53e-14	5.85e-13	upregulated
HPCAL1	-1.49028	4.54e-14	5.86e-13	downregulated
ADAMTS19	-3.00733	4.59e-14	5.91e-13	downregulated
TP53I13	1.22846	4.59e-14	5.91e-13	upregulated
BEND4	-3.83333	4.7e-14	6.04e-13	downregulated
MRAP2	-2.21855	4.72e-14	6.07e-13	downregulated
PLLP	-2.37063	4.84e-14	6.21e-13	downregulated
ARHGAP18	2.144	4.91e-14	6.3e-13	upregulated
HLA-DPB1	1.53073	4.99e-14	6.4e-13	upregulated
IFI16	1.55943	5.14e-14	6.57e-13	upregulated
LOC101927824	-1.58913	5.25e-14	6.71e-13	downregulated
CPNE9	-1.8864	5.32e-14	6.79e-13	downregulated
ZNF345	1.25722	5.35e-14	6.83e-13	upregulated
CARNS1	-3.32602	5.6e-14	7.14e-13	downregulated
TLE3	1.07804	5.67e-14	7.22e-13	upregulated
ZNF204P	-1.61234	5.7e-14	7.25e-13	downregulated
ANKRD26	-1.03203	5.74e-14	7.3e-13	downregulated
SPTBN4	-1.95912	5.75e-14	7.3e-13	downregulated
RHPN2	1.40297	5.76e-14	7.32e-13	upregulated
SMIM3	1.71383	5.78e-14	7.33e-13	upregulated
HCN1	-4.66929	5.81e-14	7.36e-13	downregulated
ARHGAP44	-3.06633	5.81e-14	7.36e-13	downregulated
PDGFC	1.28743	5.92e-14	7.49e-13	upregulated
KIAA1804	-1.44933	5.93e-14	7.51e-13	downregulated
C15orf27	-1.13455	5.96e-14	7.54e-13	downregulated
SPDYE2	1.22153	6.03e-14	7.62e-13	upregulated
KGFLP2	-1.84321	6.04e-14	7.63e-13	downregulated
SYT1	-4.20725	6.15e-14	7.76e-13	downregulated
EDEM2	1.06302	6.16e-14	7.77e-13	upregulated
RTP4	1.8914	6.21e-14	7.83e-13	upregulated
LOC100506548	-1.14626	6.26e-14	7.87e-13	downregulated
AR	1.28316	6.26e-14	7.88e-13	upregulated
RAB11FIP4	-3.23891	6.34e-14	7.96e-13	downregulated
TOP1	1.65104	6.39e-14	8.02e-13	upregulated
PLXNA3	1.00892	6.54e-14	8.19e-13	upregulated
DERL2	1.07479	6.69e-14	8.37e-13	upregulated
CA12	2.36564	6.69e-14	8.37e-13	upregulated
COL6A1	2.60609	6.71e-14	8.38e-13	upregulated
SLC2A10	1.98909	6.73e-14	8.41e-13	upregulated
TMEM25	-1.13315	6.74e-14	8.41e-13	downregulated
NDRG4	-1.66826	6.75e-14	8.43e-13	downregulated
PLEKHH1	-2.41851	6.79e-14	8.46e-13	downregulated
CHSY1	1.18029	6.82e-14	8.5e-13	upregulated
GABRD	-3.36217	6.98e-14	8.69e-13	downregulated
NPY1R	-3.55163	7.09e-14	8.82e-13	downregulated
VAMP5	1.26781	7.51e-14	9.32e-13	upregulated
HNRNPUL1	1.02346	7.51e-14	9.32e-13	upregulated
MCL1	1.87978	7.64e-14	9.47e-13	upregulated
WLS	1.10326	8.11e-14	1e-12	upregulated
TTLL11	-1.12595	8.24e-14	1.02e-12	downregulated
CDH8	-1.15998	8.32e-14	1.03e-12	downregulated
MIR155	2.16703	8.34e-14	1.03e-12	upregulated
GNS	1.49089	8.53e-14	1.05e-12	upregulated
LOC157562	-1.9823	8.76e-14	1.08e-12	downregulated
PALM	-1.38415	8.79e-14	1.08e-12	downregulated
APLP1	-2.46673	8.81e-14	1.08e-12	downregulated
DPP10	-2.97693	8.86e-14	1.09e-12	downregulated
PTTG1	1.26278	8.9e-14	1.09e-12	upregulated
RP11-819C21.1	-1.04504	8.92e-14	1.09e-12	downregulated
GALNT9	-1.5745	8.98e-14	1.1e-12	downregulated
HIST1H2AG	2.83075	9.07e-14	1.11e-12	upregulated
AEN	1.31888	9.2e-14	1.13e-12	upregulated
VEGFA	2.26113	9.52e-14	1.16e-12	upregulated
ESF1	1.09042	9.55e-14	1.17e-12	upregulated
KCTD12	1.50237	9.57e-14	1.17e-12	upregulated
NAMPT	3.76746	9.65e-14	1.18e-12	upregulated
GRAMD1B	-1.36836	9.67e-14	1.18e-12	downregulated
DNMT3A	1.76226	9.68e-14	1.18e-12	upregulated
TFEC	1.14486	9.75e-14	1.19e-12	upregulated
BAI3	-1.87738	9.76e-14	1.19e-12	downregulated
HDAC1	1.04814	9.86e-14	1.2e-12	upregulated
LINC00662	1.02403	1e-13	1.22e-12	upregulated
DBNDD2	-1.71077	1.01e-13	1.22e-12	downregulated
SLITRK1	-3.59595	1.01e-13	1.23e-12	downregulated
SMCHD1	1.30599	1.01e-13	1.23e-12	upregulated
TFPI	2.30797	1.01e-13	1.23e-12	upregulated
CASP3	1.20068	1.01e-13	1.23e-12	upregulated
MAN2A2	-1.16668	1.03e-13	1.24e-12	downregulated
TMEM106B	1.0116	1.05e-13	1.27e-12	upregulated
SHOX2	2.43848	1.05e-13	1.27e-12	upregulated
ECSCR	1.26462	1.05e-13	1.28e-12	upregulated
FAM201A	-3.93147	1.06e-13	1.28e-12	downregulated
ZNF227	1.04434	1.06e-13	1.28e-12	upregulated
ELFN2	-2.78699	1.08e-13	1.31e-12	downregulated
LY96	1.74213	1.14e-13	1.38e-12	upregulated
CBX3	1.44232	1.14e-13	1.38e-12	upregulated
GRAMD4	-2.19946	1.15e-13	1.39e-12	downregulated
NIP7	1.03446	1.16e-13	1.39e-12	upregulated
ZNF300	1.18184	1.17e-13	1.4e-12	upregulated
ANKFN1	1.41186	1.19e-13	1.43e-12	upregulated
CMIP	-1.08905	1.19e-13	1.43e-12	downregulated
TEAD1	1.96353	1.2e-13	1.44e-12	upregulated
BEX4	-1.42453	1.21e-13	1.45e-12	downregulated
GEN1	2.24966	1.22e-13	1.46e-12	upregulated
WASF2	1.009	1.23e-13	1.48e-12	upregulated
RP4-593C16.3	-2.31546	1.26e-13	1.51e-12	downregulated
PCDHB13	2.13484	1.28e-13	1.53e-12	upregulated
PRC1	1.81888	1.29e-13	1.54e-12	upregulated
CPEB1	-2.54217	1.34e-13	1.59e-12	downregulated
BHLHE22	-2.26376	1.34e-13	1.6e-12	downregulated
TYROBP	1.52909	1.37e-13	1.63e-12	upregulated
RNF175	-1.8138	1.38e-13	1.65e-12	downregulated
MNS1	1.33522	1.38e-13	1.65e-12	upregulated
GNAL	-1.89495	1.42e-13	1.68e-12	downregulated
CDCA8	2.7107	1.42e-13	1.69e-12	upregulated
FKBP5	4.06523	1.42e-13	1.69e-12	upregulated
ELAVL4	-2.38791	1.46e-13	1.73e-12	downregulated
CAMK2A	-3.11083	1.47e-13	1.74e-12	downregulated
SPC25	1.64057	1.47e-13	1.74e-12	upregulated
NCOA3	1.06014	1.47e-13	1.74e-12	upregulated
DNAL4	-1.26138	1.49e-13	1.77e-12	downregulated
PRKCZ	-3.99016	1.52e-13	1.8e-12	downregulated
ZNF385B	-3.84793	1.52e-13	1.8e-12	downregulated
TGIF2	1.13032	1.53e-13	1.81e-12	upregulated
HOXC4	1.21579	1.56e-13	1.84e-12	upregulated
RP11-263K19.4	1.03116	1.56e-13	1.84e-12	upregulated
DBP	-1.19377	1.56e-13	1.84e-12	downregulated
EMR2	1.10198	1.58e-13	1.87e-12	upregulated
APOC1	1.98916	1.6e-13	1.89e-12	upregulated
NXT2	1.01032	1.62e-13	1.91e-12	upregulated
VEZF1	1.00429	1.63e-13	1.91e-12	upregulated
NPC2	1.17991	1.63e-13	1.92e-12	upregulated
TRIM56	1.45612	1.66e-13	1.95e-12	upregulated
THEMIS	-2.799	1.69e-13	1.98e-12	downregulated
MALT1	1.43853	1.71e-13	2.01e-12	upregulated
TCF7L1	1.19888	1.73e-13	2.03e-12	upregulated
EZH1	-1.0176	1.74e-13	2.03e-12	downregulated
MEG3	-2.92411	1.76e-13	2.06e-12	downregulated
SEMA4D	-1.17282	1.76e-13	2.06e-12	downregulated
CDK4	2.27215	1.77e-13	2.07e-12	upregulated
LHX6	-2.25695	1.78e-13	2.08e-12	downregulated
TBC1D30	-1.56396	1.8e-13	2.09e-12	downregulated
B3GAT1	-1.82565	1.89e-13	2.2e-12	downregulated
PRKAG2-AS1	-1.31655	1.89e-13	2.2e-12	downregulated
TIMP3	1.26949	1.92e-13	2.23e-12	upregulated
KIFC2	-1.26172	1.94e-13	2.25e-12	downregulated
KHDRBS2	-1.19805	2e-13	2.32e-12	downregulated
CDC25B	1.07757	2.05e-13	2.37e-12	upregulated
BCL11B	-1.49434	2.06e-13	2.38e-12	downregulated
THRB-IT1	-1.13393	2.09e-13	2.42e-12	downregulated
L1CAM	-3.02304	2.11e-13	2.43e-12	downregulated
TYMP	1.22787	2.15e-13	2.48e-12	upregulated
GUCA1A	-1.5896	2.18e-13	2.51e-12	downregulated
HLA-DRB1	1.35541	2.18e-13	2.51e-12	upregulated
MZT1	-1.0449	2.18e-13	2.51e-12	downregulated
LCOR	-1.01296	2.19e-13	2.52e-12	downregulated
PANX2	-1.80896	2.22e-13	2.55e-12	downregulated
MTURN	-2.1665	2.23e-13	2.56e-12	downregulated
HOXD9	1.61546	2.26e-13	2.59e-12	upregulated
RNF208	-1.49759	2.3e-13	2.64e-12	downregulated
SH3GL2	-3.73025	2.3e-13	2.64e-12	downregulated
NGEF	-2.67269	2.31e-13	2.65e-12	downregulated
RPS6KL1	-1.18548	2.34e-13	2.68e-12	downregulated
PEX5L	-3.02167	2.35e-13	2.69e-12	downregulated
SLCO1A2	-2.15875	2.36e-13	2.7e-12	downregulated
SLC22A15	-1.57718	2.43e-13	2.78e-12	downregulated
GALNT14	-2.41291	2.58e-13	2.94e-12	downregulated
LOC101927057	-2.06254	2.7e-13	3.08e-12	downregulated
MIR1204	1.47467	2.73e-13	3.11e-12	upregulated
PDLIM1	1.90483	2.82e-13	3.21e-12	upregulated
RBAK	1.30762	2.84e-13	3.23e-12	upregulated
LMNB2	1.37749	2.93e-13	3.32e-12	upregulated
RBMS1	2.0544	2.94e-13	3.33e-12	upregulated
KLK7	-2.90012	2.98e-13	3.37e-12	downregulated
RHOBTB2	-1.09034	2.98e-13	3.37e-12	downregulated
ID4	1.41671	2.99e-13	3.38e-12	upregulated
EN1	2.26677	3.02e-13	3.41e-12	upregulated
TLR1	1.22033	3.03e-13	3.42e-12	upregulated
ABCF2	1.11963	3.05e-13	3.44e-12	upregulated
LDOC1	-1.59953	3.07e-13	3.45e-12	downregulated
TSKU	2.03055	3.07e-13	3.46e-12	upregulated
KCNJ9	-1.64595	3.11e-13	3.49e-12	downregulated
SCN1B	-1.52287	3.11e-13	3.5e-12	downregulated
EN2	2.42791	3.16e-13	3.55e-12	upregulated
RAPGEF3	-2.89075	3.16e-13	3.55e-12	downregulated
ZNF529	-1.13361	3.16e-13	3.55e-12	downregulated
ZNF814	2.24456	3.21e-13	3.6e-12	upregulated
MSANTD1	-1.35295	3.22e-13	3.61e-12	downregulated
PPP1R3E	-2.37395	3.22e-13	3.61e-12	downregulated
OTUD7A	-1.75671	3.25e-13	3.64e-12	downregulated
RECQL4	1.73772	3.3e-13	3.69e-12	upregulated
NAGA	1.16977	3.3e-13	3.69e-12	upregulated
NADK	1.10206	3.37e-13	3.77e-12	upregulated
LAMB1	2.04232	3.42e-13	3.82e-12	upregulated
TEX10	1.94063	3.61e-13	4.02e-12	upregulated
CECR6	-2.5028	3.64e-13	4.06e-12	downregulated
PABPC1L	3.17166	3.81e-13	4.24e-12	upregulated
FAM155A	-2.22124	3.83e-13	4.26e-12	downregulated
INPP1	-1.01798	3.84e-13	4.27e-12	downregulated
RSPO2	-3.70782	3.87e-13	4.3e-12	downregulated
ZWINT	1.19046	3.92e-13	4.35e-12	upregulated
HECW2	-1.38932	3.93e-13	4.37e-12	downregulated
CD68	1.70538	3.94e-13	4.37e-12	upregulated
ENO2	-1.4521	4.05e-13	4.49e-12	downregulated
MRC2	1.8227	4.09e-13	4.53e-12	upregulated
AF086184	1.09066	4.22e-13	4.66e-12	upregulated
ENKD1	1.26062	4.22e-13	4.66e-12	upregulated
PRRT3	-2.06861	4.22e-13	4.66e-12	downregulated
LINC00672	-1.23266	4.31e-13	4.75e-12	downregulated
PDYN	-3.8879	4.42e-13	4.87e-12	downregulated
SKA1	2.39476	4.48e-13	4.93e-12	upregulated
NEFL	-4.13361	4.54e-13	4.99e-12	downregulated
ENTPD6	-1.10663	4.56e-13	5.01e-12	downregulated
PLCH1	-1.45962	4.71e-13	5.16e-12	downregulated
LINC00511	1.20862	4.79e-13	5.24e-12	upregulated
2004-09-01	-2.43149	4.89e-13	5.35e-12	downregulated
RGMA	1.4404	4.9e-13	5.36e-12	upregulated
FAM131A	-1.03955	4.93e-13	5.39e-12	downregulated
DDR2	1.62825	4.95e-13	5.41e-12	upregulated
COIL	1.25491	4.97e-13	5.43e-12	upregulated
ME1	-2.31603	4.99e-13	5.45e-12	downregulated
2003-03-01	1.05829	5.03e-13	5.48e-12	upregulated
RP11-769O8.3	1.16402	5.1e-13	5.57e-12	upregulated
TYRO3	-1.16887	5.11e-13	5.57e-12	downregulated
DZIP3	-1.13272	5.13e-13	5.59e-12	downregulated
BASP1	-2.13482	5.17e-13	5.64e-12	downregulated
SNX32	-2.34111	5.25e-13	5.71e-12	downregulated
ERMN	-3.70245	5.25e-13	5.71e-12	downregulated
GPC6	2.26492	5.35e-13	5.82e-12	upregulated
GNG12	2.36587	5.48e-13	5.95e-12	upregulated
THOC6	1.11983	5.51e-13	5.98e-12	upregulated
GRIN2A	-2.14034	5.53e-13	5.99e-12	downregulated
MCM8	1.21148	5.56e-13	6.03e-12	upregulated
ALPK3	2.2236	5.58e-13	6.05e-12	upregulated
NRG3	-2.88105	5.64e-13	6.11e-12	downregulated
ETS1	2.47766	5.65e-13	6.12e-12	upregulated
PKN2	1.1518	5.77e-13	6.24e-12	upregulated
SVOP	-2.16412	5.78e-13	6.26e-12	downregulated
LPPR4	-1.89822	5.8e-13	6.27e-12	downregulated
TMEM255A	1.77659	5.83e-13	6.3e-12	upregulated
TMX1	1.47307	5.84e-13	6.31e-12	upregulated
C1orf233	-1.02192	5.9e-13	6.36e-12	downregulated
AEBP1	2.47106	6e-13	6.46e-12	upregulated
AC004951.6	1.08845	6.06e-13	6.52e-12	upregulated
HSPB3	-2.50696	6.07e-13	6.53e-12	downregulated
GJB6	-5.62197	6.14e-13	6.6e-12	downregulated
CALR	1.19856	6.22e-13	6.69e-12	upregulated
ADAMTS9	3.03042	6.51e-13	6.98e-12	upregulated
NAPRT	1.33191	6.58e-13	7.05e-12	upregulated
GBP5	2.71031	6.61e-13	7.08e-12	upregulated
LOC102724250	1.04925	6.65e-13	7.12e-12	upregulated
PCDHB11	2.69299	6.69e-13	7.16e-12	upregulated
MAPK3	-1.11095	6.71e-13	7.18e-12	downregulated
RP6-24A23.7	-1.45462	6.73e-13	7.19e-12	downregulated
HPSE	1.73954	6.78e-13	7.24e-12	upregulated
ANXA2P3	1.77731	6.8e-13	7.26e-12	upregulated
KCNK12	-3.17279	6.91e-13	7.37e-12	downregulated
NEGR1	-3.14855	6.94e-13	7.39e-12	downregulated
LINC00599	-3.01627	6.98e-13	7.43e-12	downregulated
PRMT8	-2.40262	7.3e-13	7.77e-12	downregulated
SEZ6L2	-1.65482	7.35e-13	7.81e-12	downregulated
PCOLCE	2.68544	7.81e-13	8.28e-12	upregulated
DLG5	1.10153	8.01e-13	8.5e-12	upregulated
GPD1L	-1.25219	8.37e-13	8.85e-12	downregulated
DPP10-AS1	-2.1588	8.71e-13	9.2e-12	downregulated
CENPE	2.32847	8.78e-13	9.27e-12	upregulated
AK055910	1.22883	8.81e-13	9.3e-12	upregulated
TRIM13	1.07545	8.92e-13	9.41e-12	upregulated
PLVAP	1.80762	8.95e-13	9.44e-12	upregulated
CHI3L1	3.52171	9.01e-13	9.5e-12	upregulated
TMEM74B	-1.12004	9.02e-13	9.5e-12	downregulated
SCOC-AS1	-1.94523	9.11e-13	9.59e-12	downregulated
SMARCC1	1.11438	9.11e-13	9.59e-12	upregulated
CAMSAP3	-2.10892	9.16e-13	9.63e-12	downregulated
CYBA	1.6235	9.19e-13	9.66e-12	upregulated
CEP152	1.28679	9.2e-13	9.66e-12	upregulated
HLA-DPA1	1.46019	9.3e-13	9.76e-12	upregulated
AF131215.4	2.3601	9.38e-13	9.84e-12	upregulated
TTLL3	1.01339	9.52e-13	9.98e-12	upregulated
GABRA1	-4.47688	9.65e-13	1.01e-11	downregulated
PLCL1	-1.93165	9.74e-13	1.02e-11	downregulated
ZNF521	1.07611	9.75e-13	1.02e-11	upregulated
CELF2	-1.26369	9.87e-13	1.03e-11	downregulated
APBA1	-1.41179	9.92e-13	1.04e-11	downregulated
NPL	1.30965	9.99e-13	1.04e-11	upregulated
IL7	2.65929	1e-12	1.04e-11	upregulated
HOTAIRM1	2.27355	1.02e-12	1.06e-11	upregulated
RASGRF2	-1.3218	1.02e-12	1.06e-11	downregulated
CPNE7	-1.1104	1.02e-12	1.07e-11	downregulated
APBA3	1.35781	1.05e-12	1.09e-11	upregulated
DGCR9	-2.0987	1.05e-12	1.09e-11	downregulated
PGF	2.3869	1.07e-12	1.11e-11	upregulated
HMP19	-3.80811	1.08e-12	1.12e-11	downregulated
TMEM14A	-1.00317	1.12e-12	1.16e-11	downregulated
EFNB1	1.02539	1.12e-12	1.16e-11	upregulated
LOC389895	-3.02083	1.13e-12	1.17e-11	downregulated
CYP4Z1	-1.13816	1.13e-12	1.17e-11	downregulated
RFX2	1.72391	1.14e-12	1.18e-11	upregulated
PYCARD	1.36263	1.15e-12	1.18e-11	upregulated
SNORD50A	1.35613	1.17e-12	1.21e-11	upregulated
ENPEP	2.37757	1.19e-12	1.23e-11	upregulated
SLC16A4	2.08391	1.2e-12	1.23e-11	upregulated
CLCA4	-3.0811	1.21e-12	1.24e-11	downregulated
GALNT6	-1.23202	1.22e-12	1.25e-11	downregulated
GJC1	1.25083	1.26e-12	1.29e-11	upregulated
RP11-2E11.9	-1.77973	1.26e-12	1.29e-11	downregulated
FAM20C	1.7644	1.26e-12	1.29e-11	upregulated
SPATS2L	1.30335	1.27e-12	1.3e-11	upregulated
LRRC20	-1.23929	1.32e-12	1.35e-11	downregulated
LOC153684	1.05337	1.33e-12	1.35e-11	upregulated
TUBG2	-1.08179	1.36e-12	1.38e-11	downregulated
SYBU	-1.39724	1.37e-12	1.4e-11	downregulated
DDX60L	1.02748	1.38e-12	1.4e-11	upregulated
RACGAP1	1.10413	1.41e-12	1.43e-11	upregulated
KCNH8	-2.18971	1.42e-12	1.44e-11	downregulated
HDAC5	-1.01929	1.42e-12	1.44e-11	downregulated
PROCR	1.36018	1.42e-12	1.44e-11	upregulated
ACTL6B	-3.58849	1.42e-12	1.44e-11	downregulated
STS	-1.12347	1.44e-12	1.46e-11	downregulated
ZC3H12B	-2.55962	1.44e-12	1.46e-11	downregulated
RAB4B	-1.5717	1.46e-12	1.47e-11	downregulated
RSPO3	-1.50436	1.46e-12	1.48e-11	downregulated
IDI2-AS1	-1.21642	1.48e-12	1.5e-11	downregulated
FA2H	-2.89519	1.5e-12	1.52e-11	downregulated
IMMP2L	1.66738	1.52e-12	1.53e-11	upregulated
GPR88	-1.79335	1.53e-12	1.54e-11	downregulated
CTC-425F1.4	1.24256	1.56e-12	1.57e-11	upregulated
TOLLIP	-1.15318	1.56e-12	1.57e-11	downregulated
UNC80	-1.60429	1.58e-12	1.59e-11	downregulated
MAFB	1.55051	1.62e-12	1.63e-11	upregulated
PEG3	-2.19303	1.63e-12	1.64e-11	downregulated
TMEM170B	-1.08159	1.66e-12	1.67e-11	downregulated
RAB3GAP2	2.41917	1.66e-12	1.67e-11	upregulated
PTX3	3.19033	1.7e-12	1.7e-11	upregulated
MAGEH1	-1.33171	1.71e-12	1.71e-11	downregulated
ZIK1	2.21286	1.74e-12	1.74e-11	upregulated
SEC62	-1.31627	1.78e-12	1.77e-11	downregulated
C5AR1	1.49157	1.79e-12	1.78e-11	upregulated
HIST1H2BE	1.59411	1.8e-12	1.79e-11	upregulated
ZNF530	1.2611	1.86e-12	1.85e-11	upregulated
CIT	-1.11719	1.86e-12	1.86e-11	downregulated
TMEM63C	-1.29727	1.88e-12	1.87e-11	downregulated
LOC100131541	1.19439	1.9e-12	1.89e-11	upregulated
GTF2IRD2	1.25104	1.91e-12	1.9e-11	upregulated
HILPDA	1.98536	1.95e-12	1.94e-11	upregulated
OAS3	1.3934	2.05e-12	2.03e-11	upregulated
LRRC36	2.01869	2.06e-12	2.04e-11	upregulated
RTN2	-1.57468	2.07e-12	2.05e-11	downregulated
LAMA4	1.57428	2.09e-12	2.06e-11	upregulated
PGM3	1.39003	2.1e-12	2.08e-11	upregulated
RNASE2	1.59778	2.14e-12	2.11e-11	upregulated
DSN1	1.01699	2.15e-12	2.12e-11	upregulated
LOC100506731	-1.96555	2.18e-12	2.15e-11	downregulated
DNAJA4	-2.06138	2.21e-12	2.18e-11	downregulated
SIL1	1.1306	2.23e-12	2.19e-11	upregulated
BX538226	-2.17467	2.23e-12	2.19e-11	downregulated
ACBD3	1.09764	2.25e-12	2.21e-11	upregulated
POPDC3	-1.65251	2.26e-12	2.22e-11	downregulated
TNFSF13B	1.3522	2.3e-12	2.27e-11	upregulated
RGS7BP	-2.33172	2.34e-12	2.3e-11	downregulated
RASL10A	-1.98862	2.45e-12	2.41e-11	downregulated
NRIP3	-1.41976	2.5e-12	2.45e-11	downregulated
MTFR2	1.26977	2.53e-12	2.48e-11	upregulated
KNDC1	-1.70988	2.54e-12	2.49e-11	downregulated
CLPB	1.34607	2.55e-12	2.5e-11	upregulated
ANKRD33B	-1.91852	2.55e-12	2.5e-11	downregulated
KIAA1549L	-1.10508	2.62e-12	2.56e-11	downregulated
SLCO3A1	-1.68946	2.71e-12	2.64e-11	downregulated
ZNF45	1.02662	2.71e-12	2.64e-11	upregulated
SLC5A11	-2.98585	2.8e-12	2.73e-11	downregulated
LOC154761	1.73962	2.81e-12	2.73e-11	upregulated
RLTPR	-1.83454	2.86e-12	2.78e-11	downregulated
GBP3	2.1955	2.9e-12	2.82e-11	upregulated
MINOS1-NBL1	-1.47918	2.91e-12	2.82e-11	downregulated
BC012193	1.09196	2.94e-12	2.85e-11	upregulated
LOC80154	1.01612	2.94e-12	2.86e-11	upregulated
ENPP2	-2.93657	2.95e-12	2.86e-11	downregulated
KCNE4	1.51593	2.97e-12	2.87e-11	upregulated
MSI1	1.92086	2.97e-12	2.88e-11	upregulated
RP11-332H18.4	2.20273	3.02e-12	2.92e-11	upregulated
IGFBP4	1.86624	3.11e-12	3.01e-11	upregulated
ALDH8A1	-1.2951	3.12e-12	3.02e-11	downregulated
FN1	1.35718	3.14e-12	3.03e-11	upregulated
TEAD2	1.80065	3.19e-12	3.08e-11	upregulated
XKR4	-2.39751	3.21e-12	3.09e-11	downregulated
EEF1A2	-2.59518	3.21e-12	3.1e-11	downregulated
LOC100507557	-1.24342	3.22e-12	3.1e-11	downregulated
IL12RB2	-1.99058	3.22e-12	3.11e-11	downregulated
LOC100128079	-2.18739	3.25e-12	3.13e-11	downregulated
BRCA1	1.49237	3.3e-12	3.17e-11	upregulated
G6PC3	1.09633	3.35e-12	3.22e-11	upregulated
CD14	1.92286	3.42e-12	3.29e-11	upregulated
PAQR6	-1.97087	3.53e-12	3.38e-11	downregulated
LGALS1	1.62069	3.63e-12	3.48e-11	upregulated
ADRA1B	-2.10903	3.66e-12	3.5e-11	downregulated
VSTM2A	-3.67581	3.7e-12	3.54e-11	downregulated
MCM10	2.2097	3.71e-12	3.55e-11	upregulated
RNF19A	1.32827	3.71e-12	3.55e-11	upregulated
PRICKLE2	-1.00267	3.76e-12	3.59e-11	downregulated
LDLRAD4	-1.00654	3.9e-12	3.72e-11	downregulated
SERPINA1	2.17276	3.92e-12	3.74e-11	upregulated
AKAP5	-1.99783	4.03e-12	3.84e-11	downregulated
ARSD	2.12179	4.05e-12	3.85e-11	upregulated
RIPPLY2	-2.5538	4.05e-12	3.86e-11	downregulated
FCGR2C	2.83116	4.08e-12	3.88e-11	upregulated
DEPDC1B	2.35598	4.09e-12	3.89e-11	upregulated
PHACTR3	-2.37955	4.2e-12	3.99e-11	downregulated
S100A4	2.00486	4.23e-12	4.02e-11	upregulated
SYT3	-2.10407	4.29e-12	4.06e-11	downregulated
RAB33A	-1.81922	4.3e-12	4.07e-11	downregulated
GREM2	-2.01901	4.34e-12	4.11e-11	downregulated
CA4	-1.28476	4.83e-12	4.56e-11	downregulated
CHD4	1.49628	4.86e-12	4.59e-11	upregulated
USP51	-2.17683	4.9e-12	4.62e-11	downregulated
IFI44	1.36504	4.9e-12	4.62e-11	upregulated
FERMT3	1.66936	4.91e-12	4.63e-11	upregulated
PDP1	-1.46612	4.99e-12	4.7e-11	downregulated
S100A16	1.2782	5e-12	4.7e-11	upregulated
NFKBIA	1.31827	5.03e-12	4.73e-11	upregulated
THNSL1	-1.12328	5.03e-12	4.73e-11	downregulated
ATAD3A	1.64689	5.06e-12	4.76e-11	upregulated
FAM83H	-1.09505	5.07e-12	4.76e-11	downregulated
CBLN4	-2.70073	5.07e-12	4.76e-11	downregulated
CACNB3	-1.98683	5.1e-12	4.79e-11	downregulated
CRTAP	1.15142	5.19e-12	4.87e-11	upregulated
BCL6	1.16294	5.22e-12	4.89e-11	upregulated
ARHGAP11A	1.96358	5.22e-12	4.89e-11	upregulated
LCAT	2.61767	5.26e-12	4.92e-11	upregulated
CNTN2	-3.37677	5.32e-12	4.97e-11	downregulated
OSBPL3	1.46305	5.46e-12	5.09e-11	upregulated
LNX1	-2.03195	5.66e-12	5.27e-11	downregulated
DISP2	-1.26559	5.67e-12	5.27e-11	downregulated
LOC157503	-2.65143	5.68e-12	5.28e-11	downregulated
PTPN20B	-3.32435	5.69e-12	5.28e-11	downregulated
TREM2	2.03068	5.74e-12	5.34e-11	upregulated
MBD3	1.2772	5.77e-12	5.36e-11	upregulated
FAM171B	-1.24743	5.8e-12	5.39e-11	downregulated
LOC283516	-2.00358	5.82e-12	5.39e-11	downregulated
LINC01279	1.78227	5.82e-12	5.39e-11	upregulated
NEFH	-2.87257	5.85e-12	5.42e-11	downregulated
SLC1A6	-2.25001	5.86e-12	5.43e-11	downregulated
MCM6	1.10942	5.98e-12	5.54e-11	upregulated
TMEM56	-2.34026	6.15e-12	5.68e-11	downregulated
SLFN5	2.18182	6.27e-12	5.79e-11	upregulated
LINC00320	-3.3827	6.3e-12	5.81e-11	downregulated
LPPR5	-2.27745	6.37e-12	5.88e-11	downregulated
SEC61G	1.91817	6.43e-12	5.92e-11	upregulated
BRSK2	-1.66177	6.44e-12	5.93e-11	downregulated
PMM2	1.83783	6.56e-12	6.03e-11	upregulated
ASPH	1.85829	6.58e-12	6.05e-11	upregulated
ALAD	-1.14574	6.6e-12	6.06e-11	downregulated
CTXN3	-2.81695	6.6e-12	6.07e-11	downregulated
ZNF800	1.01578	6.7e-12	6.14e-11	upregulated
CASC5	1.01618	6.75e-12	6.19e-11	upregulated
GNAI1	-2.03932	6.99e-12	6.4e-11	downregulated
CLMN	-1.83527	7.11e-12	6.51e-11	downregulated
LYN	1.12793	7.23e-12	6.61e-11	upregulated
SLITRK5	-3.21689	7.35e-12	6.71e-11	downregulated
TMEM71	2.97536	7.44e-12	6.79e-11	upregulated
ZMAT4	-2.43392	7.46e-12	6.81e-11	downregulated
CSF1	1.64092	7.49e-12	6.83e-11	upregulated
SLC40A1	1.487	7.63e-12	6.95e-11	upregulated
CA3	2.919	7.83e-12	7.12e-11	upregulated
CCNA1	-1.5443	7.88e-12	7.16e-11	downregulated
TYRP1	-1.75428	7.9e-12	7.19e-11	downregulated
PRRG1	-1.42284	7.95e-12	7.22e-11	downregulated
HMGB3P1	1.08445	8.06e-12	7.32e-11	upregulated
KCNK3	-1.78356	8.06e-12	7.32e-11	downregulated
NHSL1	1.00413	8.07e-12	7.33e-11	upregulated
ASPHD2	-1.19685	8.13e-12	7.37e-11	downregulated
PCDHGA4	1.76661	8.16e-12	7.4e-11	upregulated
YKT6	1.45886	8.22e-12	7.45e-11	upregulated
RP11-357G3.2	1.39608	8.22e-12	7.45e-11	upregulated
SOX2	1.50765	8.33e-12	7.54e-11	upregulated
FUT9	-2.59362	8.54e-12	7.72e-11	downregulated
TMEM200A	-2.23218	8.61e-12	7.78e-11	downregulated
HABP4	-1.03869	8.75e-12	7.9e-11	downregulated
TNFAIP8	1.24347	8.86e-12	7.99e-11	upregulated
HDAC7	1.11242	8.91e-12	8.02e-11	upregulated
SNAP25	-2.0074	9.07e-12	8.15e-11	downregulated
LOC400756	1.00138	9.21e-12	8.27e-11	upregulated
GNL3L	1.07105	9.21e-12	8.27e-11	upregulated
PDE1B	-1.92345	9.37e-12	8.4e-11	downregulated
PTGDS	-2.42445	9.92e-12	8.87e-11	downregulated
SBNO2	3.05692	1e-11	8.95e-11	upregulated
PPP2R2C	-2.38465	1.01e-11	8.99e-11	downregulated
FPGT-TNNI3K	-1.7217	1.01e-11	9.01e-11	downregulated
FAM126A	2.1475	1.03e-11	9.18e-11	upregulated
B3GALT2	-3.64843	1.06e-11	9.44e-11	downregulated
CDK5R2	-2.79735	1.06e-11	9.47e-11	downregulated
LOC101928916	2.97629	1.07e-11	9.49e-11	upregulated
LAPTM5	1.3857	1.07e-11	9.53e-11	upregulated
TICRR	2.44671	1.08e-11	9.62e-11	upregulated
PDIA2	-1.7978	1.11e-11	9.86e-11	downregulated
FAM153A	-2.01245	1.13e-11	9.98e-11	downregulated
IGFBP5	2.71056	1.14e-11	1.01e-10	upregulated
C19orf48	1.92923	1.15e-11	1.02e-10	upregulated
RAI14	1.02479	1.15e-11	1.02e-10	upregulated
MYOM2	-1.22425	1.17e-11	1.04e-10	downregulated
PTPRT	-2.89309	1.19e-11	1.05e-10	downregulated
YAP1	1.43386	1.2e-11	1.06e-10	upregulated
2002-09-01	1.24389	1.2e-11	1.06e-10	upregulated
SNTB1	1.83911	1.21e-11	1.07e-10	upregulated
LOC102724870	1.03909	1.23e-11	1.08e-10	upregulated
ERCC6L	2.33015	1.24e-11	1.09e-10	upregulated
LMTK3	-1.07116	1.24e-11	1.09e-10	downregulated
SDC1	2.30211	1.27e-11	1.12e-10	upregulated
CD248	1.24526	1.32e-11	1.15e-10	upregulated
NTNG2	-2.02399	1.32e-11	1.15e-10	downregulated
CNTNAP1	-1.32063	1.34e-11	1.18e-10	downregulated
GSTM5	-1.12333	1.37e-11	1.2e-10	downregulated
LRRC14	1.55105	1.37e-11	1.2e-10	upregulated
BAIAP3	-2.43236	1.39e-11	1.21e-10	downregulated
PAK7	-3.84842	1.4e-11	1.22e-10	downregulated
TFDP2	1.45819	1.46e-11	1.27e-10	upregulated
RNASE4	1.60914	1.48e-11	1.29e-10	upregulated
GTSE1	2.0559	1.49e-11	1.3e-10	upregulated
WASF3	-1.14192	1.49e-11	1.3e-10	downregulated
C1orf54	1.154	1.51e-11	1.31e-10	upregulated
LOC400043	1.75626	1.51e-11	1.31e-10	upregulated
RP11-209A2.1	1.15164	1.51e-11	1.31e-10	upregulated
RNF150	-1.04508	1.52e-11	1.32e-10	downregulated
RHOBTB3	1.2352	1.52e-11	1.32e-10	upregulated
METTL7B	2.27754	1.54e-11	1.34e-10	upregulated
CEP89	1.33576	1.54e-11	1.34e-10	upregulated
FJX1	1.6424	1.57e-11	1.36e-10	upregulated
NLK	-1.06231	1.57e-11	1.36e-10	downregulated
SLA	1.64108	1.58e-11	1.36e-10	upregulated
CTB-181H17.1	1.19408	1.62e-11	1.4e-10	upregulated
MYBL2	2.28431	1.65e-11	1.42e-10	upregulated
RFC4	1.03713	1.66e-11	1.43e-10	upregulated
[truncated: 1,861 more rows]

## Sheet: GSE68848
GENE	LOG FOLD CHANGE	P VALUE	ADJUSTED P VALUE	UP/DOWNREGULATED
HMG20B	2.40161	2.62918e-46	6.01556e-42	upregulated
SLC30A3	-3.93006	1.05969e-44	1.21229e-40	downregulated
SERTM1	-3.34611	1.79044e-43	1.36551e-39	downregulated
SPARC	1.66317	3.76787e-41	2.15522e-37	upregulated
PSMB8	4.45632	4.24115e-40	1.94075e-36	upregulated
NOTCH2NL	2.02411	1.94976e-39	7.43508e-36	upregulated
NDC80	4.90058	1.52245e-37	4.97624e-34	upregulated
PTTG1IP	1.38811	2.53236e-36	7.24254e-33	upregulated
NES	3.03891	1.07752e-35	2.73929e-32	upregulated
NEUROD6	-4.08724	1.47527e-35	3.37542e-32	downregulated
MIR4745	2.10749	2.31213e-35	4.80923e-32	upregulated
CMAS	-1.35444	3.27935e-35	6.25264e-32	downregulated
CYP20A1	1.82372	5.69609e-35	1.00251e-31	upregulated
OPA1	-1.06869	1.09306e-34	1.66964e-31	downregulated
SLC4A2	2.92728	1.11054e-34	1.66964e-31	upregulated
CCKBR	-2.92701	1.19634e-34	1.66964e-31	downregulated
DYNLT1	1.79595	1.24055e-34	1.66964e-31	upregulated
TNC	3.51257	1.72007e-34	2.18641e-31	upregulated
PTBP1	1.86227	3.58853e-34	4.32135e-31	upregulated
ANGPT2	3.34732	4.42675e-34	4.89585e-31	upregulated
ARPP19	-1.94251	4.49357e-34	4.89585e-31	downregulated
TRIM56	2.21773	1.62611e-33	1.69116e-30	upregulated
SNRPG	1.34814	2.56436e-33	2.55099e-30	upregulated
MVB12A	1.83932	3.60461e-33	3.43639e-30	upregulated
RRM2	4.84028	3.86297e-33	3.53539e-30	upregulated
IGFBP2	5.06944	5.09563e-33	4.48416e-30	upregulated
INPPL1	1.14084	5.66685e-33	4.80213e-30	upregulated
UHRF1	3.82903	5.88435e-33	4.80836e-30	upregulated
TMEM132D	-2.55504	7.37586e-33	5.8193e-30	downregulated
GSKIP	-1.06946	1.06365e-32	8.11207e-30	downregulated
ZCCHC12	-2.57408	1.75218e-32	1.29322e-29	downregulated
HSD17B10	1.32943	2.52654e-32	1.80647e-29	upregulated
STX1A	-2.76016	2.92906e-32	2.03081e-29	downregulated
SST	-3.679	3.26748e-32	2.19883e-29	downregulated
FCGBP	4.05162	4.12196e-32	2.67196e-29	upregulated
TSPAN6	1.759	4.20413e-32	2.67196e-29	upregulated
RHOC	1.90848	4.42102e-32	2.73386e-29	upregulated
ELAVL1	1.52909	6.68761e-32	4.02664e-29	upregulated
SGTB	-1.52529	8.01591e-32	4.70267e-29	downregulated
LAMB2	2.04524	1.28114e-31	7.32812e-29	upregulated
SEC61A1	1.81227	1.67256e-31	9.33372e-29	upregulated
R3HDM1	-1.49161	2.1877e-31	1.16406e-28	downregulated
TANC1	1.6464	2.70159e-31	1.40482e-28	upregulated
ZC3HAV1	1.42781	2.9252e-31	1.4873e-28	upregulated
NECAP1	-1.55506	4.32678e-31	2.1521e-28	downregulated
PRPH2	-1.16437	6.02863e-31	2.93479e-28	downregulated
WDR47	-1.45031	6.17413e-31	2.943e-28	downregulated
CAP2	-2.40484	6.33565e-31	2.95836e-28	downregulated
HLA-A	1.20042	8.63784e-31	3.95267e-28	upregulated
WDR90	2.23425	9.40783e-31	4.22061e-28	upregulated
SMIM17	-1.83254	9.79123e-31	4.30814e-28	downregulated
ANO6	1.60542	1.04762e-30	4.52254e-28	upregulated
RAB13	1.78976	1.06988e-30	4.53312e-28	upregulated
TYRP1	-1.98733	1.21865e-30	5.06957e-28	downregulated
NECAP2	1.17629	1.4183e-30	5.79478e-28	upregulated
PPP1R14B	2.08377	1.84004e-30	7.386e-28	upregulated
PRSS3	-2.02709	1.88595e-30	7.43974e-28	downregulated
FRMPD2	-2.82827	2.33719e-30	9.06356e-28	downregulated
BTBD10	-1.17255	2.38781e-30	9.10551e-28	downregulated
RTN4R	-2.29195	2.66906e-30	9.85088e-28	downregulated
LOC100507547	-2.48935	2.66938e-30	9.85088e-28	downregulated
FAM102B	-1.19791	2.85232e-30	1.03589e-27	downregulated
DCAF6	-1.18545	3.28268e-30	1.1555e-27	downregulated
CD63	1.15316	4.57446e-30	1.58159e-27	upregulated
MMD	-1.4786	4.68043e-30	1.58159e-27	downregulated
CACNG3	-5.53687	4.70052e-30	1.58159e-27	downregulated
LOC101929240	1.02585	5.04688e-30	1.67352e-27	upregulated
DDX39A	1.6397	5.55312e-30	1.81508e-27	upregulated
KIAA1045	-2.8975	5.90828e-30	1.90396e-27	downregulated
ADCYAP1	-1.63155	6.25629e-30	1.98811e-27	downregulated
PHLPP2	-1.16711	7.51353e-30	2.35493e-27	downregulated
RAB31	1.46821	8.19446e-30	2.53364e-27	upregulated
CSRP2	2.77601	8.79992e-30	2.68456e-27	upregulated
SERPINA3	3.36663	9.33444e-30	2.81016e-27	upregulated
ATL1	-2.25964	9.50055e-30	2.82302e-27	downregulated
SEC11A	1.23809	9.78626e-30	2.87064e-27	upregulated
SLC39A10	-1.5128	1.01211e-29	2.93128e-27	downregulated
YWHAH	-1.87092	1.15458e-29	3.28957e-27	downregulated
HLA-C	1.32165	1.16458e-29	3.28957e-27	upregulated
ANXA5	1.62388	1.18855e-29	3.31636e-27	upregulated
ATPAF1	-1.41876	1.20943e-29	3.33396e-27	downregulated
FABP3	-1.90354	1.56966e-29	4.22516e-27	downregulated
CAPN2	1.03967	1.59431e-29	4.24161e-27	upregulated
RNF213	2.101	1.86763e-29	4.91166e-27	upregulated
IKBKB	1.21591	2.17641e-29	5.65867e-27	upregulated
RPS27L	1.32131	2.25682e-29	5.8018e-27	upregulated
PPP3R1	-1.52574	2.47437e-29	6.2904e-27	downregulated
TRAPPC6B	-1.19842	2.7134e-29	6.82225e-27	downregulated
RP11-143K11.1	-2.12211	2.82622e-29	7.02869e-27	downregulated
PAK6	-2.48405	3.19467e-29	7.85958e-27	downregulated
CRNDE	4.36554	3.31268e-29	8.06319e-27	upregulated
TSPYL4	-1.39434	3.42266e-29	8.2432e-27	downregulated
RPS15A	1.04925	3.50761e-29	8.31124e-27	upregulated
MTHFD2	2.29475	3.52356e-29	8.31124e-27	upregulated
FLNA	2.48333	3.7147e-29	8.67268e-27	upregulated
ZBTB20	1.3685	4.46802e-29	1.02235e-26	upregulated
NWD2	-3.47882	4.46831e-29	1.02235e-26	downregulated
KIF3C	-1.93727	5.01311e-29	1.13564e-26	downregulated
EIF4EBP1	3.09151	5.47316e-29	1.2277e-26	upregulated
MAN2B1	1.65585	6.16528e-29	1.36953e-26	upregulated
STAT3	1.21795	6.76151e-29	1.48753e-26	upregulated
CD99	2.16527	7.23158e-29	1.5758e-26	upregulated
RPLP0	1.0028	7.65782e-29	1.65293e-26	upregulated
MSH5	2.92245	1.0281e-28	2.19841e-26	upregulated
ATRAID	1.23272	1.16833e-28	2.47514e-26	upregulated
HOMER3	1.61274	1.1888e-28	2.49538e-26	upregulated
EZH2	2.82313	1.23709e-28	2.55589e-26	upregulated
C1orf216	-1.38474	1.23996e-28	2.55589e-26	downregulated
FAM111A	1.52292	1.293e-28	2.64142e-26	upregulated
LINGO2	-2.24352	1.93038e-28	3.86371e-26	downregulated
ABCB7	1.10821	1.95806e-28	3.86371e-26	upregulated
HLA-B	1.98728	1.95887e-28	3.86371e-26	upregulated
ERC2	-3.2375	2.04379e-28	3.99675e-26	downregulated
SRD5A1	-2.23626	2.08025e-28	4.03357e-26	downregulated
DNALI1	2.46853	2.232e-28	4.29144e-26	upregulated
NRIP3	-1.89686	2.4343e-28	4.64139e-26	downregulated
RP11-215H22.1	-2.68166	2.50396e-28	4.73476e-26	downregulated
BRMS1	1.02253	2.71614e-28	5.09388e-26	upregulated
AMN1	-1.52611	3.29975e-28	6.09552e-26	downregulated
AGTRAP	1.49437	3.30351e-28	6.09552e-26	upregulated
LRP11	-1.73221	3.85065e-28	7.04822e-26	downregulated
HYAL2	1.01532	4.04456e-28	7.34441e-26	upregulated
SLC25A22	-1.36767	4.83127e-28	8.6359e-26	downregulated
MIR34A	2.15759	5.31453e-28	9.42608e-26	upregulated
BOC	2.45716	5.4513e-28	9.59429e-26	upregulated
ZNF621	1.2664	6.04808e-28	1.05258e-25	upregulated
EXOC6	-1.31247	6.07259e-28	1.05258e-25	downregulated
TTC7B	-1.53539	6.13719e-28	1.05578e-25	downregulated
WDR7	-1.66173	6.32311e-28	1.07965e-25	downregulated
CASP6	1.88285	6.54297e-28	1.10891e-25	upregulated
SYNGR1	-2.4719	6.88533e-28	1.15836e-25	downregulated
COL4A1	3.20737	7.75917e-28	1.29584e-25	upregulated
DLG4	-1.53629	7.86259e-28	1.3036e-25	downregulated
TTC31	1.06154	8.31925e-28	1.36938e-25	upregulated
UBR3	-1.10613	8.78193e-28	1.43522e-25	downregulated
DTX3L	1.7671	8.89544e-28	1.44346e-25	upregulated
PLXNB2	1.59231	8.965e-28	1.4445e-25	upregulated
GOT1	-2.21688	9.15613e-28	1.46498e-25	downregulated
LYAR	1.48976	1.00279e-27	1.59333e-25	upregulated
IGFBP7	2.07343	1.06144e-27	1.67488e-25	upregulated
TGIF1	1.89162	1.0827e-27	1.69673e-25	upregulated
MOAP1	-1.78251	1.13684e-27	1.76945e-25	downregulated
BARD1	2.5782	1.15557e-27	1.78645e-25	upregulated
RNASE6	3.33029	1.24249e-27	1.90793e-25	upregulated
PHF19	1.69933	1.27394e-27	1.94318e-25	upregulated
PRKD2	1.48251	1.33405e-27	2.0214e-25	upregulated
MELK	4.05643	1.43652e-27	2.16234e-25	upregulated
PPP3CB	-2.03142	1.80367e-27	2.69726e-25	downregulated
LRRC8B	-2.59565	1.86932e-27	2.77727e-25	downregulated
HS3ST4	-2.74725	2.07167e-27	3.05805e-25	downregulated
ACTL6A	1.73855	2.10155e-27	3.08227e-25	upregulated
ADAM11	-2.34678	2.13739e-27	3.11487e-25	downregulated
CDCA7L	2.90388	2.17586e-27	3.15086e-25	upregulated
EPS15	-1.33835	2.26049e-27	3.25283e-25	downregulated
HLA-J	2.23148	2.39277e-27	3.42166e-25	upregulated
TMEM155	-3.30112	2.77667e-27	3.94597e-25	downregulated
YBX1	1.69066	2.89097e-27	4.08305e-25	upregulated
SH3BP2	1.786	3.05544e-27	4.28886e-25	upregulated
DLGAP2	-3.13321	3.53097e-27	4.89628e-25	downregulated
LPL	3.37252	3.57938e-27	4.9335e-25	upregulated
FAM46A	2.65641	3.88763e-27	5.29458e-25	upregulated
MICU3	-2.09129	3.94842e-27	5.34556e-25	downregulated
FOXD1	2.60381	4.01255e-27	5.40042e-25	upregulated
GLS	-2.40988	4.24887e-27	5.65198e-25	downregulated
HTR2A	-3.19329	4.43433e-27	5.8646e-25	downregulated
SNCA	-3.12214	4.69331e-27	6.15967e-25	downregulated
ATP6V0E1	1.17956	4.71128e-27	6.15967e-25	upregulated
CALM1	-1.35061	5.08659e-27	6.61257e-25	downregulated
TRIP6	2.00155	5.14736e-27	6.65376e-25	upregulated
TNFRSF1A	1.8894	5.24916e-27	6.74723e-25	upregulated
SSR4	1.09061	5.35496e-27	6.84478e-25	upregulated
CNTNAP2	-4.22905	5.59202e-27	7.10808e-25	downregulated
GMNN	1.48253	6.24481e-27	7.894e-25	upregulated
CLIP3	-1.48136	6.32671e-27	7.95357e-25	downregulated
ARHGEF6	1.27439	6.72396e-27	8.40679e-25	upregulated
DDIT4	1.87337	7.25863e-27	9.02594e-25	upregulated
TLN2	-1.7218	7.51884e-27	9.29898e-25	downregulated
NBEA	-2.00003	7.83794e-27	9.6415e-25	downregulated
ALDH16A1	2.41254	7.98748e-27	9.77292e-25	upregulated
FCGRT	1.79363	8.27753e-27	1.00411e-24	upregulated
C1orf162	2.4003	8.29442e-27	1.00411e-24	upregulated
RPS19	1.19887	8.43759e-27	1.01606e-24	upregulated
ID3	3.20348	8.53721e-27	1.02268e-24	upregulated
MCM5	2.54781	8.68582e-27	1.03506e-24	upregulated
DERA	1.06846	8.91007e-27	1.05628e-24	upregulated
MORC4	1.22405	9.04587e-27	1.06685e-24	upregulated
LAMC1	2.21405	1.08368e-26	1.27152e-24	upregulated
MUM1L1	-2.88894	1.11329e-26	1.2996e-24	downregulated
LINC00086	-2.91468	1.15204e-26	1.338e-24	downregulated
ANXA1	3.01801	1.24239e-26	1.42843e-24	upregulated
DDN	-5.32315	1.26618e-26	1.44851e-24	downregulated
RXFP1	-2.58615	1.30134e-26	1.48133e-24	downregulated
ZNRD1	1.61688	1.32483e-26	1.5006e-24	upregulated
SEMA4A	-2.03054	1.36096e-26	1.53393e-24	downregulated
POLD1	1.34443	1.49452e-26	1.6762e-24	upregulated
NOMO3	2.40874	1.51948e-26	1.69588e-24	upregulated
ITFG1	-1.14506	1.75698e-26	1.94201e-24	downregulated
TP53INP1	1.52887	1.84099e-26	2.02508e-24	upregulated
TSPYL1	-2.04118	2.1246e-26	2.32588e-24	downregulated
MEF2BNB	1.23912	2.30867e-26	2.51535e-24	upregulated
ARHGEF40	1.39822	2.48341e-26	2.69291e-24	upregulated
DNAJC27	-1.15236	2.58836e-26	2.78036e-24	downregulated
LRP10	1.30346	2.67705e-26	2.86008e-24	upregulated
LOC101930324	-2.00822	2.69944e-26	2.86008e-24	downregulated
AJUBA	1.86068	2.70008e-26	2.86008e-24	upregulated
AK057978	1.3295	2.74408e-26	2.88067e-24	upregulated
PPP4C	2.25292	2.7447e-26	2.88067e-24	upregulated
PYGL	1.88196	3.04747e-26	3.18385e-24	upregulated
LGALS3BP	1.84539	3.13249e-26	3.25779e-24	upregulated
AACS	-1.1875	3.65062e-26	3.77947e-24	downregulated
C1orf115	-3.26644	3.68907e-26	3.80207e-24	downregulated
CEBPD	2.0783	4.0714e-26	4.15864e-24	upregulated
KALRN	-2.88431	4.52987e-26	4.60638e-24	downregulated
LOC285147	-2.45219	4.71424e-26	4.77265e-24	downregulated
IQSEC1	-1.63143	4.77867e-26	4.81656e-24	downregulated
HSPA12A	-2.74129	4.93e-26	4.9473e-24	downregulated
MSN	1.71933	5.05733e-26	5.05291e-24	upregulated
CAMKV	-2.44024	5.42889e-26	5.40056e-24	downregulated
OXCT1	-1.22452	5.70002e-26	5.62139e-24	downregulated
PRDX4	1.82661	5.89257e-26	5.78636e-24	upregulated
DACT3	-1.23708	6.59926e-26	6.42515e-24	downregulated
FKBP10	3.54902	6.959e-26	6.73793e-24	upregulated
FSTL1	1.75165	6.97941e-26	6.73793e-24	upregulated
RP11-395B7.7	1.5418	7.3676e-26	7.0828e-24	upregulated
PCMT1	-1.06164	7.55543e-26	7.23298e-24	downregulated
RBM28	1.3883	8.10364e-26	7.72547e-24	upregulated
DLG2	-2.26409	8.4128e-26	7.98693e-24	downregulated
LOC283070	-2.1572	8.59409e-26	8.12532e-24	downregulated
GABRA5	-4.95543	8.80408e-26	8.2896e-24	downregulated
FBXO41	-1.88763	8.89265e-26	8.33869e-24	downregulated
CD200	-1.74126	9.57359e-26	8.90422e-24	downregulated
IQGAP2	2.2979	1.0058e-25	9.31688e-24	upregulated
PCLO	-3.13321	1.02764e-25	9.4808e-24	downregulated
TMEM183A	-1.06797	1.09306e-25	1.00438e-23	downregulated
NUP160	1.23355	1.12897e-25	1.03324e-23	upregulated
KDELC2	1.24185	1.13903e-25	1.03647e-23	upregulated
MAP2K1	-1.41135	1.14157e-25	1.03647e-23	downregulated
RFXANK	1.38284	1.15938e-25	1.04848e-23	upregulated
PABPC1L2A	-1.51625	1.33516e-25	1.19838e-23	downregulated
CXCR4	1.72667	1.33561e-25	1.19838e-23	upregulated
COMMD4	1.00045	1.35999e-25	1.21549e-23	upregulated
ARHGDIG	-2.64657	1.40815e-25	1.25364e-23	downregulated
WASF2	1.23215	1.486e-25	1.31782e-23	upregulated
KIAA1107	-2.65509	1.62154e-25	1.43246e-23	downregulated
GNAO1	-2.48277	1.7336e-25	1.52556e-23	downregulated
BCL2L12	1.84807	1.80352e-25	1.58102e-23	upregulated
LAMA5	1.56476	1.83851e-25	1.60554e-23	upregulated
MCM3	1.36051	1.8936e-25	1.64736e-23	upregulated
SH2D5	-2.01265	1.9931e-25	1.72735e-23	downregulated
ROMO1	1.3007	2.0896e-25	1.80415e-23	upregulated
SLC9A6	-1.4451	2.09933e-25	1.80574e-23	downregulated
SLC26A4	-1.95757	2.11333e-25	1.81097e-23	downregulated
FBXW7	-2.13201	2.15194e-25	1.83718e-23	downregulated
CNIH4	1.62043	2.20604e-25	1.87636e-23	upregulated
BX538226	-2.3423	2.28108e-25	1.933e-23	downregulated
YKT6	1.78722	2.3223e-25	1.96067e-23	upregulated
STK10	2.55033	2.5704e-25	2.16216e-23	upregulated
TMEM246	-2.04728	2.62804e-25	2.20255e-23	downregulated
C5orf30	-1.4575	2.81479e-25	2.35045e-23	downregulated
LRRC73	-1.37609	3.11089e-25	2.57888e-23	downregulated
MAST3	-2.38025	3.1606e-25	2.604e-23	downregulated
MAGEE1	-2.62891	3.16436e-25	2.604e-23	downregulated
RELN	-2.46273	3.18498e-25	2.604e-23	downregulated
MAL2	-4.51031	3.18672e-25	2.604e-23	downregulated
LTBP3	1.53577	3.36035e-25	2.72641e-23	upregulated
C14orf2	-1.34838	3.37788e-25	2.73095e-23	downregulated
NAGLU	1.08751	3.52949e-25	2.84348e-23	upregulated
RASAL1	-2.49728	3.56772e-25	2.86419e-23	downregulated
NDEL1	-1.08598	3.70334e-25	2.96267e-23	downregulated
TM2D3	-1.04272	3.74901e-25	2.98876e-23	downregulated
SEPN1	1.42356	3.85438e-25	3.06209e-23	upregulated
ATP6V1G2	-2.82458	4.16036e-25	3.29374e-23	downregulated
PRKCG	-2.99507	4.3506e-25	3.43247e-23	downregulated
SYNPR	-4.00254	4.49868e-25	3.5371e-23	downregulated
ASPM	4.98942	4.52323e-25	3.54423e-23	upregulated
CA11	-3.09546	4.60633e-25	3.59702e-23	downregulated
SOX2	1.92736	4.77606e-25	3.71688e-23	upregulated
NKIRAS1	-1.45511	4.98718e-25	3.86803e-23	downregulated
PLTP	1.92928	5.76322e-25	4.45481e-23	upregulated
LOC101928335	-1.55714	5.85378e-25	4.50958e-23	downregulated
GNB2L1	1.18497	5.8798e-25	4.51443e-23	upregulated
TOP2A	5.32441	6.01573e-25	4.60334e-23	upregulated
USP3	1.13301	6.1097e-25	4.65966e-23	upregulated
HERC1	-1.26696	6.19281e-25	4.70586e-23	downregulated
PDXP	-1.71247	6.2114e-25	4.70586e-23	downregulated
REXO4	1.02567	6.25357e-25	4.72217e-23	upregulated
TINCR	-1.40577	6.37607e-25	4.79883e-23	downregulated
LBR	1.45225	6.49703e-25	4.87384e-23	upregulated
HMMR	3.10978	6.75255e-25	5.04897e-23	upregulated
AASS	1.258	6.81176e-25	5.07665e-23	upregulated
GUSB	1.52589	7.17149e-25	5.31015e-23	upregulated
LYSMD2	-1.13858	7.57644e-25	5.5919e-23	downregulated
DPM3	1.0113	9.02584e-25	6.64023e-23	upregulated
IPCEF1	-2.603	9.58477e-25	7.02883e-23	downregulated
MGME1	1.14688	1.01938e-24	7.42782e-23	upregulated
WEE1	2.82166	1.03846e-24	7.54287e-23	upregulated
PLP2	2.85054	1.05005e-24	7.60288e-23	upregulated
LSM8	1.25893	1.1149e-24	8.04699e-23	upregulated
KRI1	2.02441	1.13501e-24	8.16635e-23	upregulated
CLEC4G	-2.93851	1.14285e-24	8.19699e-23	downregulated
PDP1	-1.9878	1.18865e-24	8.49887e-23	downregulated
CAMSAP1	-1.07983	1.35077e-24	9.59799e-23	downregulated
LMBRD2	-1.243	1.39371e-24	9.87244e-23	downregulated
ANXA2P2	2.29122	1.53632e-24	1.08491e-22	upregulated
IDI1	-1.24783	1.64393e-24	1.15732e-22	downregulated
KLC1	-2.21151	1.656e-24	1.16225e-22	downregulated
CAMK1G	-4.14706	1.70365e-24	1.19203e-22	downregulated
ARMCX5-GPRASP2	-1.50075	1.76899e-24	1.23398e-22	downregulated
GNG3	-3.01798	1.86011e-24	1.2936e-22	downregulated
RHBDL1	-3.25178	1.88124e-24	1.29715e-22	downregulated
SYT5	-2.24125	1.88129e-24	1.29715e-22	downregulated
CLEC5A	2.86903	1.97758e-24	1.35877e-22	upregulated
KCNA4	-2.33671	2.04031e-24	1.39648e-22	downregulated
FKBP1B	-1.5468	2.04467e-24	1.39648e-22	downregulated
TTC9B	-4.3561	2.20914e-24	1.50432e-22	downregulated
TLR2	2.11383	2.32144e-24	1.5761e-22	upregulated
LRFN2	-2.23091	2.35948e-24	1.59718e-22	downregulated
SLC6A17	-2.65871	2.56559e-24	1.73159e-22	downregulated
HPS5	1.11459	2.90227e-24	1.95306e-22	upregulated
MIR6836	1.48456	3.08248e-24	2.0622e-22	upregulated
INPP4A	-1.08267	3.17888e-24	2.12049e-22	downregulated
SLC8A1	-2.50694	3.23862e-24	2.15406e-22	downregulated
LINC00294	-1.38274	3.40777e-24	2.25979e-22	downregulated
KIF20A	3.93826	3.42722e-24	2.25979e-22	upregulated
BUB1	3.07058	3.45218e-24	2.26971e-22	upregulated
ASCC2	1.40254	3.58686e-24	2.3515e-22	upregulated
HPCAL4	-3.38845	3.65456e-24	2.38904e-22	downregulated
CRH	-2.35319	3.6806e-24	2.39921e-22	downregulated
CCDC177	-1.56983	4.07576e-24	2.64174e-22	downregulated
PABPC1L	3.46175	4.10895e-24	2.65573e-22	upregulated
LINC01007	-1.83622	4.20904e-24	2.71275e-22	downregulated
TBR1	-2.82494	4.30149e-24	2.76455e-22	downregulated
ANKRD26	-1.21054	4.4578e-24	2.85699e-22	downregulated
DCPS	1.23483	4.49151e-24	2.87055e-22	upregulated
CEP55	3.58257	4.52206e-24	2.88203e-22	upregulated
OIP5-AS1	-1.24671	4.56609e-24	2.902e-22	downregulated
DRD1	-3.70515	4.61212e-24	2.92314e-22	downregulated
RP11-416I2.1	-1.68173	4.76257e-24	3.01015e-22	downregulated
DHRSX	3.25047	4.99544e-24	3.14864e-22	upregulated
PI4KA	-1.71459	5.09825e-24	3.20461e-22	downregulated
PSMB8-AS1	1.46047	5.22934e-24	3.27801e-22	upregulated
MAPKAPK2	1.00496	5.76727e-24	3.60533e-22	upregulated
CD151	2.30427	5.87795e-24	3.66451e-22	upregulated
DMTN	-2.55733	6.14913e-24	3.80249e-22	downregulated
MDH1	-1.24856	6.16799e-24	3.80387e-22	downregulated
COL4A2	2.70099	6.34864e-24	3.90475e-22	upregulated
HMGN1	1.33057	7.27517e-24	4.43882e-22	upregulated
S100A6	2.01149	7.49641e-24	4.54526e-22	upregulated
TBC1D9	-1.74617	7.50921e-24	4.54526e-22	downregulated
ANO3	-4.03438	7.55488e-24	4.56084e-22	downregulated
DAP	1.20416	7.69422e-24	4.63273e-22	upregulated
AMPH	-2.5796	7.73739e-24	4.64649e-22	downregulated
VIP	-3.19691	8.00711e-24	4.79588e-22	downregulated
FAXC	-2.01276	8.42746e-24	5.03447e-22	downregulated
RAP1GAP2	-2.74354	8.63969e-24	5.14781e-22	downregulated
RTN4RL2	-3.49498	8.83241e-24	5.24897e-22	downregulated
STXBP5	-1.58137	8.8819e-24	5.26471e-22	downregulated
HIVEP2	-1.40127	9.0513e-24	5.35126e-22	downregulated
CD58	1.78868	9.30497e-24	5.48705e-22	upregulated
CDH9	-2.5704	9.70495e-24	5.7082e-22	downregulated
RP11-389G6.3	-3.09802	9.84313e-24	5.77464e-22	downregulated
CTPS2	1.04806	1.04158e-23	6.09498e-22	upregulated
STK3	1.1745	1.05654e-23	6.15104e-22	upregulated
MBD2	1.17789	1.05936e-23	6.15181e-22	upregulated
ARPP21	-3.35399	1.06376e-23	6.16172e-22	downregulated
ANKRD34A	-3.48032	1.11251e-23	6.42786e-22	downregulated
TRAM1	1.01627	1.15855e-23	6.67697e-22	upregulated
AAED1	1.23488	1.16641e-23	6.70539e-22	upregulated
BRCA1	1.70343	1.19575e-23	6.85683e-22	upregulated
CRYM	-3.35218	1.22574e-23	7.01124e-22	downregulated
MAP3K9	-2.28961	1.22979e-23	7.01685e-22	downregulated
RP11-710C12.1	-2.17922	1.23974e-23	7.05602e-22	downregulated
GPRASP1	-1.9887	1.24506e-23	7.06872e-22	downregulated
RTN4RL1	-2.28735	1.28126e-23	7.24839e-22	downregulated
MOV10	1.49946	1.28304e-23	7.24839e-22	upregulated
CYP46A1	-2.43778	1.48385e-23	8.32121e-22	downregulated
SLC8A2	-4.15686	1.50547e-23	8.42178e-22	downregulated
PTPRR	-3.17008	1.59306e-23	8.89005e-22	downregulated
GUCY1B3	-2.0996	1.67693e-23	9.31266e-22	downregulated
SLC12A5	-3.72863	1.80694e-23	1.00103e-21	downregulated
DLGAP3	-3.56499	1.88218e-23	1.0402e-21	downregulated
RAPGEF4	-2.89205	1.97478e-23	1.08875e-21	downregulated
ITPKA	-3.5867	2.13099e-23	1.17204e-21	downregulated
TRUB1	-1.14518	2.23106e-23	1.22414e-21	downregulated
FAM19A1	-4.4168	2.30249e-23	1.26031e-21	downregulated
ERI1	1.41625	2.35237e-23	1.28454e-21	upregulated
CDK2	1.63669	2.37113e-23	1.2917e-21	upregulated
NPTN	-1.136	2.4068e-23	1.30802e-21	downregulated
SLIT3	-1.34619	2.47067e-23	1.33895e-21	downregulated
CNTN4	-3.18143	2.48256e-23	1.33895e-21	downregulated
PXDC1	1.41466	2.48518e-23	1.33895e-21	upregulated
AKT3	-1.19853	2.49247e-23	1.33895e-21	downregulated
KCTD1	-1.13993	2.49297e-23	1.33895e-21	downregulated
DTYMK	1.25515	2.54168e-23	1.36191e-21	upregulated
KIAA1644	-4.15772	2.63556e-23	1.40406e-21	downregulated
GNG5	1.08711	2.63876e-23	1.40406e-21	upregulated
LINC00622	-2.00062	2.83065e-23	1.50267e-21	downregulated
HTR2C	-3.8623	2.8835e-23	1.52719e-21	downregulated
RBMS1	2.17918	2.93816e-23	1.55254e-21	upregulated
GABARAPL1	-1.69533	3.27074e-23	1.7243e-21	downregulated
TRIM5	1.53246	3.28448e-23	1.72756e-21	upregulated
WNT10B	-3.16122	3.3168e-23	1.74056e-21	downregulated
SLITRK4	-5.33678	3.44942e-23	1.80189e-21	downregulated
FAM131A	-1.04997	3.4634e-23	1.80507e-21	downregulated
IGFLR1	1.55675	3.56243e-23	1.85247e-21	upregulated
LOC440934	-2.34464	3.59687e-23	1.86613e-21	downregulated
PNMAL2	-4.09427	3.76976e-23	1.95141e-21	downregulated
RAPGEFL1	-3.30613	3.81181e-23	1.96872e-21	downregulated
RBFOX1	-3.28567	3.95195e-23	2.03192e-21	downregulated
SCN2B	-3.83059	3.97655e-23	2.03999e-21	downregulated
CKMT1A	-3.04226	3.99555e-23	2.04515e-21	downregulated
SLC32A1	-2.55228	4.0558e-23	2.07136e-21	downregulated
FAM73A	-1.28997	4.1478e-23	2.11362e-21	downregulated
DDX23	1.8546	4.18601e-23	2.12835e-21	upregulated
SLC26A4-AS1	-3.23788	4.33087e-23	2.19712e-21	downregulated
CLSTN3	-1.35265	4.42527e-23	2.24005e-21	downregulated
RIT1	1.35027	4.46345e-23	2.25439e-21	upregulated
AKAP11	-1.1571	4.61746e-23	2.32704e-21	downregulated
RFPL1S	-3.69182	4.6844e-23	2.35558e-21	downregulated
GRM7	-3.86541	4.85246e-23	2.43474e-21	downregulated
SERPINH1	4.72327	5.08372e-23	2.5452e-21	upregulated
G6PC3	1.49103	5.19979e-23	2.59762e-21	upregulated
C15orf27	-1.26899	5.23599e-23	2.60502e-21	downregulated
SOAT1	1.73426	5.33342e-23	2.64704e-21	upregulated
CBFA2T3	-1.4492	5.35336e-23	2.65119e-21	downregulated
MICAL2	-2.45263	5.40009e-23	2.66856e-21	downregulated
CLTB	-1.48801	5.52539e-23	2.72459e-21	downregulated
TCF12	1.35244	6.28917e-23	3.09454e-21	upregulated
CACNA1B	-2.39005	6.45804e-23	3.15681e-21	downregulated
TPBGL	-1.34857	6.4608e-23	3.15681e-21	downregulated
ITPA	1.05343	6.48472e-23	3.15681e-21	upregulated
STYK1	-4.39029	6.49852e-23	3.15682e-21	downregulated
HEATR2	1.70891	6.81745e-23	3.30473e-21	upregulated
SSR2	1.03921	7.19519e-23	3.48047e-21	upregulated
OLFM3	-4.92598	7.35362e-23	3.54959e-21	downregulated
CYP4X1	-3.10478	7.41548e-23	3.57192e-21	downregulated
PCNA	1.44353	7.57825e-23	3.64266e-21	upregulated
OST4	1.00752	7.86919e-23	3.76668e-21	upregulated
ZNF702P	-1.28221	7.90541e-23	3.76896e-21	downregulated
PRKCB	-3.49678	7.90691e-23	3.76896e-21	downregulated
PROS1	2.23219	8.0226e-23	3.81616e-21	upregulated
DISP1	1.06612	8.42547e-23	3.99948e-21	upregulated
BTN3A2	1.60128	8.51595e-23	4.03406e-21	upregulated
SNHG12	1.23296	8.95257e-23	4.2234e-21	upregulated
SLC7A7	1.26696	9.67372e-23	4.54486e-21	upregulated
BRCA2	2.66442	9.94125e-23	4.66098e-21	upregulated
NUAK1	-1.99849	9.98386e-23	4.6677e-21	downregulated
LRRC14	1.62058	1.04309e-22	4.86066e-21	upregulated
LOC102724017	1.09557	1.06375e-22	4.93833e-21	upregulated
APRT	1.405	1.06407e-22	4.93833e-21	upregulated
IL10RB	1.03618	1.14252e-22	5.27033e-21	upregulated
RTN3	-1.20707	1.22018e-22	5.59474e-21	downregulated
GLT1D1	-3.82974	1.23665e-22	5.65893e-21	downregulated
DUSP7	-1.22733	1.25081e-22	5.70981e-21	downregulated
HS3ST2	-2.02706	1.26145e-22	5.73797e-21	downregulated
RIMBP2	-3.29246	1.28304e-22	5.82362e-21	downregulated
EML3	1.03752	1.28537e-22	5.82362e-21	upregulated
LOC100996717	1.1919	1.30233e-22	5.88881e-21	upregulated
LOC284578	-2.86862	1.30745e-22	5.9003e-21	downregulated
HMGB2	1.69952	1.32244e-22	5.95617e-21	upregulated
PPIC	1.89097	1.33502e-22	5.9984e-21	upregulated
SCAMP5	-1.48241	1.33706e-22	5.9984e-21	downregulated
PRRX1	1.80323	1.35917e-22	6.08568e-21	upregulated
NUP205	1.24841	1.42177e-22	6.34117e-21	upregulated
ASIC2	-3.17755	1.45798e-22	6.48999e-21	downregulated
EPHX4	-2.27319	1.46414e-22	6.50474e-21	downregulated
PCP4L1	-2.33196	1.58224e-22	7.01585e-21	downregulated
SYNGAP1	-1.01757	1.60271e-22	7.08009e-21	downregulated
OPALIN	-2.84907	1.60602e-22	7.08009e-21	downregulated
CD163	3.10842	1.61503e-22	7.10611e-21	upregulated
STXBP1	-2.25728	1.67715e-22	7.36528e-21	downregulated
CD44	2.74031	1.71678e-22	7.5249e-21	upregulated
BHLHE22	-2.41524	1.76148e-22	7.6983e-21	downregulated
CDH8	-1.51247	1.77124e-22	7.71923e-21	downregulated
ST5	1.15527	1.80317e-22	7.84345e-21	upregulated
EIF3G	1.02337	1.87502e-22	8.14049e-21	upregulated
LPPR4	-2.18535	1.94929e-22	8.44693e-21	downregulated
TGFB1I1	1.99559	1.95998e-22	8.47719e-21	upregulated
LAS1L	1.2286	2.09467e-22	9.04267e-21	upregulated
CAMTA2	-1.19912	2.21337e-22	9.51917e-21	downregulated
KCTD4	-3.19232	2.31018e-22	9.91689e-21	downregulated
KCTD16	-2.54213	2.33084e-22	9.98681e-21	downregulated
BRI3BP	-1.07282	2.40213e-22	1.0273e-20	downregulated
LMAN2	1.00729	2.4338e-22	1.03891e-20	upregulated
XK	-2.15978	2.45758e-22	1.0471e-20	downregulated
VPS13A	-1.10231	2.6335e-22	1.11645e-20	downregulated
P2RX5-TAX1BP3	1.26237	2.63499e-22	1.11645e-20	upregulated
PSMB9	1.77994	2.64767e-22	1.11976e-20	upregulated
PDE2A	-2.66312	2.67017e-22	1.12511e-20	downregulated
PRKACB	-1.27946	2.70168e-22	1.1363e-20	downregulated
RP4-740C4.7	-1.19068	2.71607e-22	1.14025e-20	downregulated
PNMAL1	-1.52016	2.80323e-22	1.17254e-20	downregulated
TPRG1L	-1.6138	2.87913e-22	1.20209e-20	downregulated
C1orf95	-2.49189	2.99781e-22	1.24651e-20	downregulated
AJAP1	-1.59316	3.00186e-22	1.24651e-20	downregulated
NCEH1	-1.70914	3.34981e-22	1.38847e-20	downregulated
GPR22	-4.31973	3.53597e-22	1.46299e-20	downregulated
GLRB	-1.78606	3.54265e-22	1.4631e-20	downregulated
IGFBP3	3.60803	3.61459e-22	1.48751e-20	upregulated
IDH1	1.5842	3.61475e-22	1.48751e-20	upregulated
PTPRN	-2.04804	3.628e-22	1.49028e-20	downregulated
PPEF1	-1.69245	3.64867e-22	1.49609e-20	downregulated
RGS7	-2.91276	3.66745e-22	1.5011e-20	downregulated
S100A10	2.29196	3.7435e-22	1.52949e-20	upregulated
SAP30L	1.02298	3.75398e-22	1.53104e-20	upregulated
NELL2	-2.10564	3.86437e-22	1.57325e-20	downregulated
LOC101060604	1.93212	3.87637e-22	1.57533e-20	upregulated
TP53	1.8055	4.08676e-22	1.65789e-20	upregulated
NAP1L5	-1.84056	4.11007e-22	1.66215e-20	downregulated
KIAA0368	-1.4114	4.11179e-22	1.66215e-20	downregulated
HIF1A	1.02962	4.12717e-22	1.66543e-20	upregulated
SMC4	2.06724	4.71231e-22	1.8982e-20	upregulated
TACC3	3.52716	4.81866e-22	1.93762e-20	upregulated
HLA-F	1.81408	4.97207e-22	1.9958e-20	upregulated
KIAA1804	-1.49979	5.20095e-22	2.08038e-20	downregulated
LOC100288911	-1.87683	5.26291e-22	2.10149e-20	downregulated
PBK	3.45613	5.30526e-22	2.11471e-20	upregulated
PRMT8	-2.30271	5.32454e-22	2.1187e-20	downregulated
ZNF700	1.00962	5.45712e-22	2.16769e-20	upregulated
ACOT7	-1.50185	5.57204e-22	2.2095e-20	downregulated
NEDD1	1.92092	5.66313e-22	2.24174e-20	upregulated
MSRB1	1.23676	5.69688e-22	2.2512e-20	upregulated
FAM174A	-1.0186	5.85752e-22	2.31069e-20	downregulated
RTBDN	-2.24963	6.25351e-22	2.46265e-20	downregulated
AK2	1.10195	6.44285e-22	2.52705e-20	upregulated
LRRTM1	-1.67839	6.45017e-22	2.52705e-20	downregulated
CCDC167	2.04578	6.6084e-22	2.58462e-20	upregulated
LOC283713	-2.31244	6.90926e-22	2.69308e-20	downregulated
AK5	-3.76876	6.9787e-22	2.71552e-20	downregulated
PIP5K1B	-1.35009	7.00969e-22	2.72295e-20	downregulated
DUS3L	1.03212	7.05112e-22	2.7344e-20	upregulated
PPFIA3	-1.26552	7.23366e-22	2.80044e-20	downregulated
NOL12	1.3224	7.24639e-22	2.80063e-20	upregulated
WASF1	-1.90615	7.27812e-22	2.80815e-20	downregulated
CBX6	-1.21428	7.51202e-22	2.89352e-20	downregulated
XPR1	1.41506	7.56315e-22	2.90832e-20	upregulated
SYP	-2.55325	7.65383e-22	2.93825e-20	downregulated
GABRA1	-5.09456	7.75719e-22	2.97294e-20	downregulated
GABRA4	-1.33138	8.22819e-22	3.14818e-20	downregulated
YBX3	1.8344	8.34837e-22	3.18825e-20	upregulated
RREB1	1.3466	8.3608e-22	3.18825e-20	upregulated
NCS1	-1.43505	8.66329e-22	3.29263e-20	downregulated
NOL8	1.20595	9.20774e-22	3.49375e-20	upregulated
DIRAS2	-2.97407	9.37703e-22	3.55209e-20	downregulated
CNNM1	-2.13542	9.60591e-22	3.62679e-20	downregulated
SLC35F3	-2.80396	9.64961e-22	3.63728e-20	downregulated
CLSTN1	-1.10224	9.89114e-22	3.72219e-20	downregulated
EID2B	-1.07091	1.01912e-21	3.82881e-20	downregulated
CDKN2D	-1.85727	1.02425e-21	3.84179e-20	downregulated
DACH2	-3.25978	1.03501e-21	3.87579e-20	downregulated
CENPK	3.09803	1.0837e-21	4.04488e-20	upregulated
MYD88	1.2647	1.08807e-21	4.05456e-20	upregulated
RNF135	1.53206	1.15028e-21	4.27941e-20	upregulated
ZNF3	1.19104	1.17064e-21	4.34808e-20	upregulated
CHGB	-2.6244	1.20526e-21	4.46219e-20	downregulated
SOWAHA	-3.19425	1.22659e-21	4.53381e-20	downregulated
OAT	-1.16266	1.23605e-21	4.55408e-20	downregulated
NMI	1.54221	1.2641e-21	4.64992e-20	upregulated
CDCA2	2.82709	1.31292e-21	4.81406e-20	upregulated
CLIC1	2.02592	1.34943e-21	4.93999e-20	upregulated
NPC2	1.4538	1.36188e-21	4.97759e-20	upregulated
TSPO	1.44412	1.36537e-21	4.98241e-20	upregulated
VAT1	1.28343	1.42193e-21	5.17575e-20	upregulated
GS1-111G14.1	1.01941	1.4456e-21	5.24892e-20	upregulated
SYN1	-2.53762	1.44758e-21	5.24892e-20	downregulated
KIFAP3	-1.10699	1.47157e-21	5.32745e-20	downregulated
CSK	1.03421	1.49664e-21	5.40965e-20	upregulated
PPP1R13B	-1.05851	1.51908e-21	5.48209e-20	downregulated
CENPU	2.22643	1.55784e-21	5.60429e-20	upregulated
AKAP6	-1.34503	1.61206e-21	5.79026e-20	downregulated
EHD3	-2.03364	1.66281e-21	5.94455e-20	downregulated
FRRS1L	-2.25398	1.71412e-21	6.10889e-20	downregulated
EMP3	2.59244	1.73854e-21	6.18627e-20	upregulated
RNF157-AS1	1.88016	1.80126e-21	6.39951e-20	upregulated
CPT2	1.77863	1.80975e-21	6.41969e-20	upregulated
MCM7	1.27026	1.87491e-21	6.63688e-20	upregulated
LDLRAD3	1.38098	1.87677e-21	6.63688e-20	upregulated
TCERG1L	-1.53402	1.95114e-21	6.8892e-20	downregulated
CTB-181H17.1	1.2325	1.97943e-21	6.96758e-20	upregulated
PARP9	1.35091	2.02637e-21	7.12187e-20	upregulated
BCL6	1.32467	2.04653e-21	7.18167e-20	upregulated
ENKD1	1.32411	2.05354e-21	7.19524e-20	upregulated
C7orf26	1.29821	2.16092e-21	7.53687e-20	upregulated
BCL11A	-2.03932	2.16673e-21	7.54562e-20	downregulated
CLEC2L	-2.3209	2.36343e-21	8.20564e-20	downregulated
SEC61A2	-1.45473	2.42012e-21	8.37704e-20	downregulated
RUNDC3A	-3.15459	2.44891e-21	8.45113e-20	downregulated
FAM19A2	-3.9383	2.47258e-21	8.51996e-20	downregulated
MAP2K4	-1.04913	2.54124e-21	8.74338e-20	downregulated
REEP1	-1.91866	2.58561e-21	8.88268e-20	downregulated
OXR1	-1.65838	2.59453e-21	8.89996e-20	downregulated
PHC2	1.02087	2.70101e-21	9.23755e-20	upregulated
SPPL2A	1.30919	2.70731e-21	9.24525e-20	upregulated
PPP1R18	1.57461	2.8519e-21	9.69563e-20	upregulated
NPM2	-1.49304	2.86148e-21	9.71012e-20	downregulated
RAB11FIP2	-1.10318	2.86465e-21	9.71012e-20	downregulated
DNM1	-2.39275	2.99289e-21	1.01298e-19	downregulated
HPCA	-3.21777	3.00159e-21	1.01442e-19	downregulated
ZNF25	-1.34371	3.0498e-21	1.02919e-19	downregulated
C9orf91	-1.13156	3.08739e-21	1.04035e-19	downregulated
ANK3	-2.47947	3.10667e-21	1.0453e-19	downregulated
KIAA0101	2.40972	3.15279e-21	1.05926e-19	upregulated
WLS	1.09695	3.1934e-21	1.07133e-19	upregulated
BEGAIN	-1.39831	3.24758e-21	1.08791e-19	downregulated
CERS6	-1.01734	3.32616e-21	1.11098e-19	downregulated
APOC1	2.01751	3.40076e-21	1.13425e-19	upregulated
LPCAT4	-1.31591	3.42589e-21	1.14096e-19	downregulated
TAP1	1.53227	3.49495e-21	1.16227e-19	upregulated
LINC00889	-2.82832	3.73959e-21	1.24183e-19	downregulated
NIPSNAP3B	-1.13537	3.74781e-21	1.24275e-19	downregulated
SLC17A6	-3.20034	3.83137e-21	1.26862e-19	downregulated
NUSAP1	2.59041	3.89922e-21	1.28922e-19	upregulated
CRISPLD1	2.29657	3.94786e-21	1.30342e-19	upregulated
KLK7	-2.93668	3.98501e-21	1.31379e-19	downregulated
LOC285812	-2.12882	4.00798e-21	1.31946e-19	downregulated
NPTXR	-3.32863	4.1557e-21	1.36613e-19	downregulated
CEP170B	-1.2708	4.2663e-21	1.40047e-19	downregulated
STK32C	-1.34225	4.43269e-21	1.45301e-19	downregulated
RGS1	2.61611	4.47681e-21	1.46537e-19	upregulated
TRHDE	-4.45514	4.60242e-21	1.5033e-19	downregulated
DGKZ	-1.74845	4.60582e-21	1.5033e-19	downregulated
LNX1	-2.2196	4.6464e-21	1.51438e-19	downregulated
DNAJA4	-2.06202	4.67802e-21	1.52036e-19	downregulated
KCNJ4	-3.68517	4.77587e-21	1.54996e-19	downregulated
PDE1A	-2.60723	4.86496e-21	1.57663e-19	downregulated
ACVR1C	-1.81399	4.89014e-21	1.58255e-19	downregulated
CES4A	-3.06663	5.27457e-21	1.70455e-19	downregulated
HSPH1	-1.11451	5.34251e-21	1.72264e-19	downregulated
HOMER1	-1.47082	5.3456e-21	1.72264e-19	downregulated
SULT4A1	-3.42917	5.39245e-21	1.73529e-19	downregulated
B3GNT1	-1.38751	5.41053e-21	1.73866e-19	downregulated
SYN2	-2.66841	5.41878e-21	1.73887e-19	downregulated
SYT4	-3.58397	5.52439e-21	1.76608e-19	downregulated
SLK	-1.10524	5.52671e-21	1.76608e-19	downregulated
CCNA1	-1.57928	5.56003e-21	1.77425e-19	downregulated
CCDC50	1.10411	5.79488e-21	1.84612e-19	upregulated
MYRIP	-2.59544	5.80139e-21	1.84612e-19	downregulated
MEF2C	-1.81952	5.81457e-21	1.84774e-19	downregulated
TULP4	-1.20778	5.82815e-21	1.84949e-19	downregulated
GFOD1	-1.29557	5.86968e-21	1.86009e-19	downregulated
CPVL	2.01553	5.89589e-21	1.86581e-19	upregulated
SYNGR3	-3.67068	6.0672e-21	1.91737e-19	downregulated
SCN2A	-2.69218	6.23496e-21	1.96767e-19	downregulated
HSPB1	1.6205	6.3463e-21	2.00005e-19	upregulated
DOK6	-3.64844	6.50943e-21	2.04301e-19	downregulated
GREM2	-2.37061	6.85034e-21	2.14707e-19	downregulated
TAGLN3	-2.57764	6.91404e-21	2.16407e-19	downregulated
OGFOD3	1.94443	7.04472e-21	2.20196e-19	upregulated
PNMA6A	-2.12303	7.09912e-21	2.21292e-19	downregulated
PCDHAC2	-2.50705	7.24984e-21	2.25682e-19	downregulated
TMEM191A	-2.51443	7.33461e-21	2.28011e-19	downregulated
ST6GAL2	-1.78738	7.46109e-21	2.31628e-19	downregulated
KLHL2	-1.67534	7.57214e-21	2.34757e-19	downregulated
NSUN5P1	1.33514	7.64666e-21	2.36746e-19	upregulated
RP11-140I16.3	-1.0334	8.00843e-21	2.46945e-19	downregulated
LAP3	1.40027	8.17169e-21	2.5164e-19	upregulated
TAC3	-1.39968	8.23316e-21	2.53192e-19	downregulated
TTC9	-2.80913	8.29671e-21	2.54804e-19	downregulated
ANKZF1	2.17116	8.35438e-21	2.56231e-19	upregulated
NAP1L1	-1.18142	8.41318e-21	2.57689e-19	downregulated
TAGLN2	2.41373	8.4356e-21	2.5803e-19	upregulated
LOC100506563	-2.18338	8.52875e-21	2.60531e-19	downregulated
MYCBP2	-1.22423	8.58093e-21	2.61775e-19	downregulated
PHYHIP	-3.30936	8.62911e-21	2.62895e-19	downregulated
NEDD4	1.21515	8.65821e-21	2.63431e-19	upregulated
DMRTC1	-2.01759	8.93221e-21	2.71197e-19	downregulated
STK17A	1.78846	9.27898e-21	2.81196e-19	upregulated
C1QTNF5	1.5864	9.35438e-21	2.83106e-19	upregulated
NBPF20	1.60132	9.65679e-21	2.91668e-19	upregulated
CDH12	-2.93531	9.66278e-21	2.91668e-19	downregulated
AX746627	-1.96005	9.89498e-21	2.97891e-19	downregulated
BSN	-3.14434	1.01521e-20	3.0483e-19	downregulated
PPM1H	-2.23907	1.01811e-20	3.05301e-19	downregulated
RPN2	1.11854	1.09114e-20	3.26343e-19	upregulated
SNRPF	1.13309	1.12081e-20	3.34343e-19	upregulated
APEX2	1.04477	1.16569e-20	3.47279e-19	upregulated
SRPX2	3.35005	1.17129e-20	3.48494e-19	upregulated
SPRYD3	-1.44404	1.28759e-20	3.80668e-19	downregulated
PLEKHA4	3.77758	1.28775e-20	3.80668e-19	upregulated
MAPK7	2.0899	1.30867e-20	3.85857e-19	upregulated
KCNJ6	-2.24613	1.3341e-20	3.92342e-19	downregulated
PPFIA2	-2.84544	1.33925e-20	3.93201e-19	downregulated
COQ2	1.09551	1.34046e-20	3.93201e-19	upregulated
C10orf35	-1.55115	1.34775e-20	3.94833e-19	downregulated
ZNF204P	-1.65426	1.36457e-20	3.9823e-19	downregulated
SYT13	-1.14408	1.37119e-20	3.99653e-19	downregulated
HUS1	1.70161	1.40371e-20	4.08612e-19	upregulated
C19orf48	2.19517	1.40835e-20	4.09442e-19	upregulated
CABP1	-4.15836	1.4105e-20	4.09547e-19	downregulated
PLAU	2.63382	1.45918e-20	4.2305e-19	upregulated
SHFM1	1.26015	1.46071e-20	4.2305e-19	upregulated
SEC61B	1.17065	1.4783e-20	4.27531e-19	upregulated
CHN1	-2.16718	1.47991e-20	4.27531e-19	downregulated
SP100	1.68939	1.48236e-20	4.27697e-19	upregulated
PPP1R3F	-1.30725	1.49191e-20	4.2991e-19	downregulated
RAB15	-1.45745	1.52097e-20	4.37734e-19	downregulated
RCC1	1.19104	1.55699e-20	4.47537e-19	upregulated
PCTP	1.67376	1.61494e-20	4.63031e-19	upregulated
EMX1	-2.79909	1.67254e-20	4.78347e-19	downregulated
TUBA4A	-1.64383	1.67906e-20	4.79611e-19	downregulated
GLIPR2	1.2174	1.68381e-20	4.80368e-19	upregulated
ATL3	1.47962	1.68646e-20	4.80526e-19	upregulated
TIMP2	1.53139	1.72049e-20	4.89552e-19	upregulated
CDCA7	1.98598	1.72242e-20	4.89552e-19	upregulated
ARL6IP6	1.17098	1.73408e-20	4.92254e-19	upregulated
NAV3	-2.27408	1.74259e-20	4.94058e-19	downregulated
SLC6A15	-4.47188	1.74783e-20	4.94317e-19	downregulated
ABCC3	4.27562	1.8184e-20	5.13008e-19	upregulated
RGS4	-3.59708	1.85039e-20	5.20109e-19	downregulated
CDC25B	1.12088	1.86454e-20	5.23443e-19	upregulated
HECW1	-1.37325	1.92841e-20	5.40712e-19	downregulated
KCNIP4	-3.65651	1.94247e-20	5.43985e-19	downregulated
RCN1	1.36045	2.00488e-20	5.6078e-19	upregulated
CYP26A1	-2.06949	2.10999e-20	5.88737e-19	downregulated
GRIN1	-3.38842	2.11306e-20	5.88864e-19	downregulated
SV2A	-1.7651	2.11559e-20	5.88864e-19	downregulated
RUNDC3B	-2.12225	2.26587e-20	6.28316e-19	downregulated
ZNHIT1	1.01503	2.26831e-20	6.28316e-19	upregulated
PLOD1	1.30232	2.27403e-20	6.29139e-19	upregulated
MAPK8IP2	-1.80062	2.38263e-20	6.58388e-19	downregulated
WWTR1	1.87047	2.39121e-20	6.59962e-19	upregulated
LOC401220	-2.81953	2.40121e-20	6.61923e-19	downregulated
RBBP8	1.29256	2.48496e-20	6.84187e-19	upregulated
CPEB3	-2.22024	2.48828e-20	6.84277e-19	downregulated
NXT1	1.26999	2.56912e-20	7.04812e-19	upregulated
MPPED1	-2.06629	2.60434e-20	7.12765e-19	downregulated
BAI2	-1.24872	2.61291e-20	7.14257e-19	downregulated
CDK1	3.24373	2.69954e-20	7.37058e-19	upregulated
SDR16C5	-2.55595	2.70487e-20	7.37633e-19	downregulated
LZTS3	-1.46902	2.73871e-20	7.45085e-19	downregulated
ITGA5	2.07454	2.75099e-20	7.47357e-19	upregulated
HAT1	1.06159	2.76625e-20	7.49904e-19	upregulated
RAB3A	-2.95134	2.77873e-20	7.52396e-19	downregulated
LCAT	3.00668	2.90263e-20	7.84087e-19	upregulated
TESPA1	-1.81286	2.96598e-20	8.00254e-19	downregulated
ATP6V1B2	-1.08171	3.05301e-20	8.22765e-19	downregulated
PLOD3	1.08743	3.10418e-20	8.35573e-19	upregulated
ZIC1	2.36605	3.12054e-20	8.3899e-19	upregulated
LGALS1	1.67864	3.12616e-20	8.39512e-19	upregulated
DRAM1	1.2563	3.19226e-20	8.5626e-19	upregulated
TMEM35	-1.86979	3.29224e-20	8.82043e-19	downregulated
HENMT1	-1.39348	3.40123e-20	9.10176e-19	downregulated
C3orf80	-2.77739	3.43365e-20	9.17778e-19	downregulated
MFSD4	-3.56288	3.48892e-20	9.30378e-19	downregulated
CDH18	-3.12617	3.58569e-20	9.55071e-19	downregulated
SH3BGRL2	-1.69067	3.61355e-20	9.61374e-19	downregulated
PRKAR2B	-1.89109	3.64165e-20	9.67723e-19	downregulated
LINC01106	-1.92493	3.65503e-20	9.70151e-19	downregulated
ZNF217	1.71192	3.67075e-20	9.73194e-19	upregulated
MSI2	1.17407	3.69744e-20	9.79136e-19	upregulated
UBE2QL1	-3.12849	3.76437e-20	9.9456e-19	downregulated
CELF2	-1.36055	3.84384e-20	1.01438e-18	downregulated
PCSK2	-3.25283	3.92299e-20	1.03408e-18	downregulated
LSM5	1.4812	3.99048e-20	1.05066e-18	upregulated
GRIN2A	-2.29303	4.11802e-20	1.08299e-18	downregulated
MYOF	1.66171	4.17241e-20	1.09604e-18	upregulated
VIM	2.46825	4.2074e-20	1.1027e-18	upregulated
SMPX	-3.09072	4.23508e-20	1.10868e-18	downregulated
CALB2	-1.86287	4.41795e-20	1.15431e-18	downregulated
MFSD1	1.1513	4.8858e-20	1.27175e-18	upregulated
LRR1	1.10502	4.90434e-20	1.27513e-18	upregulated
EPHB6	-2.4462	5.05945e-20	1.31247e-18	downregulated
CCNB2	3.00043	5.37904e-20	1.38908e-18	upregulated
CPNE6	-4.11046	5.38785e-20	1.38978e-18	downregulated
BZRAP1	-1.70764	5.46132e-20	1.40715e-18	downregulated
ZNF581	1.03116	5.50598e-20	1.41706e-18	upregulated
RBM24	-1.95531	5.72203e-20	1.47101e-18	downregulated
CHRM1	-4.18771	5.79705e-20	1.48863e-18	downregulated
RIMS3	-2.98187	6.29908e-20	1.61031e-18	downregulated
KCNQ2	-2.99784	6.346e-20	1.6205e-18	downregulated
STAT4	-1.43743	6.42439e-20	1.63868e-18	downregulated
NAP1L2	-2.8577	6.45064e-20	1.64355e-18	downregulated
CYBRD1	3.03277	6.48054e-20	1.64933e-18	upregulated
TMEM45A	2.18781	6.53328e-20	1.66091e-18	upregulated
DCLK1	-1.61251	6.60164e-20	1.67642e-18	downregulated
ELOVL4	-2.16087	6.70328e-20	1.70034e-18	downregulated
TUNAR	-3.06685	6.85801e-20	1.73575e-18	downregulated
RAB3C	-4.88386	7.39512e-20	1.86755e-18	downregulated
FAM81A	-1.81533	7.45937e-20	1.87963e-18	downregulated
PTPN12	1.16435	7.54214e-20	1.8984e-18	upregulated
LOC100996385	-2.34884	7.57874e-20	1.90551e-18	downregulated
PIN1	-1.12717	7.59099e-20	1.9065e-18	downregulated
NCAPD3	1.19135	7.61901e-20	1.91143e-18	upregulated
MDK	2.84714	7.67789e-20	1.9241e-18	upregulated
CHST14	1.18818	8.01588e-20	2.00441e-18	upregulated
FAIM2	-2.09115	8.03346e-20	2.00661e-18	downregulated
EMILIN1	3.06591	8.21471e-20	2.04519e-18	upregulated
SRRM4	-2.61627	8.38519e-20	2.08247e-18	downregulated
KIAA1244	-1.99699	8.39156e-20	2.08247e-18	downregulated
LEPREL4	1.62937	8.48074e-20	2.10227e-18	upregulated
PXDN	1.67103	8.6007e-20	2.1297e-18	upregulated
STOX2	-1.33781	8.65217e-20	2.14012e-18	downregulated
PLK2	-2.1085	8.72953e-20	2.15693e-18	downregulated
NUDCD1	-1.24316	8.74086e-20	2.1574e-18	downregulated
DENND2A	1.3476	8.8154e-20	2.17345e-18	upregulated
CXCL16	1.29175	9.06782e-20	2.23328e-18	upregulated
RAP1GAP	-1.83351	9.12629e-20	2.24526e-18	downregulated
BC035096	-3.10607	9.35099e-20	2.29561e-18	downregulated
GNAI3	1.31662	9.42172e-20	2.30802e-18	upregulated
ICAM5	-3.42016	9.52717e-20	2.33136e-18	downregulated
CHI3L1	3.5133	9.78651e-20	2.3897e-18	upregulated
RYR2	-3.83962	9.83461e-20	2.39889e-18	downregulated
CDK5R1	-2.48981	1.02473e-19	2.49609e-18	downregulated
SPRYD7	-1.10192	1.02549e-19	2.49609e-18	downregulated
CAMTA1	-1.77986	1.14715e-19	2.78628e-18	downregulated
UBALD2	1.27773	1.1495e-19	2.78902e-18	upregulated
LPCAT3	1.10274	1.16872e-19	2.83265e-18	upregulated
NCDN	-2.1136	1.18249e-19	2.86301e-18	downregulated
CELF4	-2.8828	1.18563e-19	2.86757e-18	downregulated
DNTTIP1	1.12225	1.2263e-19	2.96279e-18	upregulated
ADAM12	2.41777	1.23492e-19	2.98049e-18	upregulated
SHISA7	-2.81672	1.2396e-19	2.98862e-18	downregulated
LINC00282	-1.50914	1.26374e-19	3.04363e-18	downregulated
ATP8A2	-3.63524	1.26595e-19	3.04572e-18	downregulated
HMGCLL1	-1.77801	1.27839e-19	3.06922e-18	downregulated
KNTC1	1.67554	1.31339e-19	3.14992e-18	upregulated
C1orf204	-1.03637	1.31906e-19	3.16021e-18	downregulated
LINC00507	-3.37247	1.35727e-19	3.24532e-18	downregulated
SERPINI1	-3.1649	1.35742e-19	3.24532e-18	downregulated
H2AFV	1.19486	1.40662e-19	3.35944e-18	upregulated
VSIG4	2.15491	1.40862e-19	3.36071e-18	upregulated
DOC2A	-2.74115	1.41646e-19	3.37589e-18	downregulated
C1R	2.13368	1.42467e-19	3.39192e-18	upregulated
PRKAR1B	-2.47234	1.44091e-19	3.42347e-18	downregulated
C1orf112	1.76206	1.496e-19	3.55068e-18	upregulated
SCAI	-1.52021	1.49829e-19	3.55242e-18	downregulated
SGPP2	-2.33284	1.56871e-19	3.70403e-18	downregulated
CAMK2A	-3.3899	1.59296e-19	3.75741e-18	downregulated
OXLD1	1.82523	1.63087e-19	3.84288e-18	upregulated
NRSN1	-2.95943	1.65374e-19	3.88874e-18	downregulated
CDK5	-1.22406	1.66971e-19	3.91712e-18	downregulated
UNC5D	-2.58773	1.6701e-19	3.91712e-18	downregulated
TRIM47	1.72231	1.67094e-19	3.91712e-18	upregulated
C6orf136	-1.06779	1.73307e-19	4.05445e-18	downregulated
LRRC7	-3.91984	1.73522e-19	4.05535e-18	downregulated
VGLL4	1.07686	1.74882e-19	4.08297e-18	upregulated
ICA1	-1.02261	1.75267e-19	4.08779e-18	downregulated
ZNF540	-1.65249	1.75575e-19	4.0908e-18	downregulated
TBX2	2.00359	1.80129e-19	4.19262e-18	upregulated
NLK	-1.28085	1.80848e-19	4.20507e-18	downregulated
STAG3L2	1.48152	1.82277e-19	4.23068e-18	upregulated
MAPK10	-1.13116	1.82318e-19	4.23068e-18	downregulated
LOC401442	-1.28014	1.83411e-19	4.25173e-18	downregulated
ATP2B3	-3.02188	1.86439e-19	4.3088e-18	downregulated
CTC-471C19.1	-2.69399	1.94053e-19	4.47122e-18	downregulated
CFI	2.75608	1.94313e-19	4.47271e-18	upregulated
RIMS2	-2.24702	1.99323e-19	4.57882e-18	downregulated
ZYX	1.52913	1.99974e-19	4.58918e-18	upregulated
C11orf87	-3.79107	2.0294e-19	4.64792e-18	downregulated
CCBE1	-2.59687	2.07655e-19	4.74167e-18	downregulated
DDHD2	-1.06308	2.23268e-19	5.08801e-18	downregulated
ATOH7	-2.52937	2.23543e-19	5.08857e-18	downregulated
HAUS1	1.25843	2.2609e-19	5.13188e-18	upregulated
LPCAT1	1.41368	2.27655e-19	5.16229e-18	upregulated
FAM217B	-1.10233	2.3576e-19	5.33549e-18	downregulated
S100A11	2.43125	2.4019e-19	5.42502e-18	upregulated
SGIP1	-2.04444	2.44743e-19	5.5224e-18	downregulated
ATP1A3	-3.28396	2.49251e-19	5.61858e-18	downregulated
SLC31A1	1.15786	2.56402e-19	5.76275e-18	upregulated
AMIGO1	-1.3297	2.63124e-19	5.90804e-18	downregulated
KCNAB2	-2.42411	2.81755e-19	6.31397e-18	downregulated
CKAP2L	2.28877	2.90407e-19	6.50147e-18	upregulated
PBX3	1.09154	2.90963e-19	6.50757e-18	upregulated
S1PR3	1.67771	3.03278e-19	6.77637e-18	upregulated
SAMD9L	1.40781	3.09975e-19	6.91924e-18	upregulated
TNFRSF10B	2.0818	3.17562e-19	7.0817e-18	upregulated
KIF18A	2.47984	3.38972e-19	7.52979e-18	upregulated
FGF13	-3.3236	3.49507e-19	7.74125e-18	downregulated
SNHG1	1.43487	3.50356e-19	7.75256e-18	upregulated
RBCK1	1.10397	3.50864e-19	7.75629e-18	upregulated
TBC1D30	-1.59217	3.63591e-19	8.02215e-18	downregulated
CALY	-3.64091	3.79487e-19	8.3648e-18	downregulated
STEAP3	2.6826	3.80764e-19	8.38486e-18	upregulated
CEP135	1.22865	3.83674e-19	8.44082e-18	upregulated
CCDC92	-1.30983	3.84589e-19	8.45283e-18	downregulated
PFN1	1.05553	3.8596e-19	8.47483e-18	upregulated
DPP3	2.0183	3.92286e-19	8.60546e-18	upregulated
XRN2	1.09396	4.0268e-19	8.81657e-18	upregulated
ADCY1	-2.28562	4.12169e-19	9.01571e-18	downregulated
KIF4A	2.864	4.13505e-19	9.03629e-18	upregulated
NAP1L3	-1.93099	4.14652e-19	9.05271e-18	downregulated
NUPR1	1.49267	4.27045e-19	9.31438e-18	upregulated
HTR5A	-2.24402	4.32298e-19	9.41997e-18	downregulated
NTRK2	-1.13186	4.45162e-19	9.69107e-18	downregulated
MADD	-1.11372	4.47245e-19	9.72715e-18	downregulated
HDAC1	1.0659	4.58247e-19	9.95698e-18	upregulated
FAM13C	-1.80409	4.60682e-19	1.00004e-17	downregulated
NPY	-2.38695	4.6612e-19	1.01088e-17	downregulated
KIAA1549L	-1.1938	4.70196e-19	1.01876e-17	downregulated
FEZF2	-3.09232	4.83475e-19	1.04555e-17	downregulated
KIF14	2.27276	4.87412e-19	1.05307e-17	upregulated
OBSL1	1.30306	4.88346e-19	1.05317e-17	upregulated
STXBP6	-3.18647	4.88378e-19	1.05317e-17	downregulated
GPR83	-3.13292	4.89974e-19	1.05561e-17	downregulated
CAPG	1.75054	4.93559e-19	1.06234e-17	upregulated
LIMA1	1.41479	4.9616e-19	1.06693e-17	upregulated
KIAA1324	-1.75934	5.10862e-19	1.09546e-17	downregulated
SV2B	-4.82944	5.30602e-19	1.13566e-17	downregulated
MS4A6A	1.87884	5.50035e-19	1.17615e-17	upregulated
RP11-305E6.4	-1.00941	5.54272e-19	1.1841e-17	downregulated
SSBP3	-1.16488	5.57464e-19	1.18981e-17	downregulated
2004-03-01	-2.77715	5.6127e-19	1.19682e-17	downregulated
CRTAC1	-2.05884	5.72718e-19	1.22009e-17	downregulated
IL12RB2	-2.14384	5.7655e-19	1.22711e-17	downregulated
CAMKK1	-1.74567	5.85822e-19	1.24569e-17	downregulated
C1QTNF4	-3.65433	5.93368e-19	1.25823e-17	downregulated
SRPX	2.22253	5.98045e-19	1.26697e-17	upregulated
AEBP1	2.58302	6.02712e-19	1.27568e-17	upregulated
LINC00936	-1.28519	6.05717e-19	1.28085e-17	downregulated
SHMT2	1.81497	6.0878e-19	1.28614e-17	upregulated
SIPA1L1	-1.24043	6.25525e-19	1.3203e-17	downregulated
LY6H	-2.63563	6.34084e-19	1.3359e-17	downregulated
HLA-G	1.51726	6.40105e-19	1.34734e-17	upregulated
FOXM1	3.66952	6.51148e-19	1.36933e-17	upregulated
HJURP	2.98889	6.56132e-19	1.37728e-17	upregulated
JAKMIP1	-3.0127	6.65023e-19	1.39466e-17	downregulated
TGFBI	3.05681	6.75294e-19	1.4149e-17	upregulated
MIR7-3HG	-2.82214	6.92655e-19	1.44862e-17	downregulated
ZXDC	1.26566	7.05259e-19	1.47364e-17	upregulated
COX4I2	1.05456	7.16461e-19	1.49568e-17	upregulated
PDIA4	1.0551	7.18645e-19	1.49887e-17	upregulated
KIAA0319	-2.69085	7.46177e-19	1.55346e-17	downregulated
COPG2IT1	-2.23423	7.52475e-19	1.56515e-17	downregulated
EFHD2	-1.00344	7.96674e-19	1.6525e-17	downregulated
INPP5J	-1.67867	7.96843e-19	1.6525e-17	downregulated
C1orf21	-1.11863	7.97362e-19	1.6525e-17	downregulated
CACNB3	-1.95139	8.01883e-19	1.66037e-17	downregulated
SLC17A7	-3.99453	8.13697e-19	1.68331e-17	downregulated
FRMPD4	-3.18224	8.18139e-19	1.69097e-17	downregulated
DCTN1-AS1	-2.14016	8.56716e-19	1.7691e-17	downregulated
POLI	1.01495	8.60991e-19	1.77633e-17	upregulated
CNTN3	-3.54646	8.69296e-19	1.79023e-17	downregulated
IMPDH2	1.10609	8.71027e-19	1.79218e-17	upregulated
TOLLIP	-1.11143	8.78546e-19	1.80603e-17	downregulated
MSH5-SAPCD1	1.26832	8.8195e-19	1.8114e-17	upregulated
NLRC5	1.26689	8.8866e-19	1.82355e-17	upregulated
TNNT1	-2.30621	8.97453e-19	1.83994e-17	downregulated
LOC100506731	-2.29405	9.17225e-19	1.87879e-17	downregulated
HLF	-2.50925	9.19894e-19	1.88257e-17	downregulated
RBP4	-3.51975	9.48441e-19	1.9358e-17	downregulated
BEX5	-2.9957	9.72668e-19	1.98348e-17	downregulated
ADARB1	-1.56263	1.00011e-18	2.03761e-17	downregulated
TMEM200A	-2.02385	1.03024e-18	2.09715e-17	downregulated
RTP4	1.71517	1.04396e-18	2.1226e-17	upregulated
OPCML	-1.83479	1.05811e-18	2.14814e-17	downregulated
ZNF385B	-4.04715	1.07218e-18	2.17477e-17	downregulated
GPX7	1.23465	1.07559e-18	2.17977e-17	upregulated
KCNH3	-2.26461	1.0971e-18	2.22138e-17	downregulated
GRM2	-2.66391	1.10419e-18	2.23376e-17	downregulated
DNAJC6	-2.33489	1.11189e-18	2.24571e-17	downregulated
GRM1	-3.3668	1.11206e-18	2.24571e-17	downregulated
GRM3	-3.12925	1.13952e-18	2.29711e-17	downregulated
PAK3	-2.5443	1.14975e-18	2.31568e-17	downregulated
EDEM2	1.03231	1.201e-18	2.41254e-17	upregulated
JAZF1-AS1	-3.00229	1.21542e-18	2.43938e-17	downregulated
BSCL2	-1.71622	1.21816e-18	2.44273e-17	downregulated
SNPH	-1.90222	1.24294e-18	2.49023e-17	downregulated
GALNTL5	-2.9415	1.26063e-18	2.52347e-17	downregulated
PDLIM2	1.07641	1.26233e-18	2.52465e-17	upregulated
ABCA1	2.16519	1.26647e-18	2.53072e-17	upregulated
RP4-593C16.3	-2.04359	1.28946e-18	2.57217e-17	downregulated
RAD51AP1	2.04637	1.37361e-18	2.73288e-17	upregulated
RP11-180N14.1	-1.67348	1.38801e-18	2.75914e-17	downregulated
CSPG4	2.45896	1.3895e-18	2.7597e-17	upregulated
KRT222	-3.64898	1.40547e-18	2.789e-17	downregulated
RRBP1	2.17718	1.41389e-18	2.80328e-17	upregulated
ATP2B2	-2.73088	1.43134e-18	2.83295e-17	downregulated
CKS2	2.14261	1.44445e-18	2.85644e-17	upregulated
MTMR11	1.55172	1.44995e-18	2.86484e-17	upregulated
2011-03-01	-2.76125	1.45139e-18	2.8652e-17	downregulated
TSPYL5	-1.90447	1.48195e-18	2.92303e-17	downregulated
LYPD8	-1.88007	1.49673e-18	2.94963e-17	downregulated
LONRF2	-1.73409	1.50729e-18	2.96566e-17	downregulated
NEUROD2	-2.06585	1.50746e-18	2.96566e-17	downregulated
CBLN4	-2.67821	1.50974e-18	2.9676e-17	downregulated
PDZD4	-2.13826	1.61269e-18	3.1591e-17	downregulated
BUD31	1.00005	1.64032e-18	3.20773e-17	upregulated
GABBR1	-1.79167	1.68734e-18	3.29405e-17	downregulated
HAR1A	-3.03842	1.73573e-18	3.377e-17	downregulated
CNRIP1	-1.42455	1.74033e-18	3.38307e-17	downregulated
MCHR2	-2.15467	1.76303e-18	3.42139e-17	downregulated
DOCK9	-1.8408	1.77845e-18	3.44585e-17	downregulated
KCNK3	-1.89607	1.7875e-18	3.46006e-17	downregulated
CRHBP	-2.78844	1.82248e-18	3.52183e-17	downregulated
BNIP2	1.06775	1.83095e-18	3.5352e-17	upregulated
RUSC2	-1.81897	1.84588e-18	3.56102e-17	downregulated
NECAB2	-3.33989	1.87699e-18	3.61799e-17	downregulated
ZNFX1	1.07173	1.91769e-18	3.69022e-17	upregulated
AC004951.6	1.17998	1.94922e-18	3.74774e-17	upregulated
ARMCX5	-1.39642	1.97815e-18	3.80018e-17	downregulated
IFI16	1.48687	1.98789e-18	3.81568e-17	upregulated
ELN	3.11025	2.02203e-18	3.87795e-17	upregulated
MAP7D2	-3.08776	2.04188e-18	3.90947e-17	downregulated
C15orf52	1.35059	2.05224e-18	3.92602e-17	upregulated
TRIM23	-1.20346	2.12715e-18	4.05577e-17	downregulated
LIN7B	-1.26624	2.12924e-18	4.05636e-17	downregulated
KIF5A	-1.76262	2.20045e-18	4.18855e-17	downregulated
ETS2	-1.37851	2.21792e-18	4.2183e-17	downregulated
HCN1	-4.50174	2.27922e-18	4.32768e-17	downregulated
VSTM2L	-3.35967	2.40916e-18	4.54639e-17	downregulated
RGS7BP	-2.74939	2.4103e-18	4.54639e-17	downregulated
NUDT1	1.83484	2.4788e-18	4.67175e-17	upregulated
CACNG8	-1.52178	2.48981e-18	4.68863e-17	downregulated
VSNL1	-3.54395	2.51346e-18	4.72927e-17	downregulated
NMB	2.16707	2.56891e-18	4.82963e-17	upregulated
PCDHA1	-1.20536	2.58854e-18	4.86255e-17	downregulated
VIPR1	-2.02771	2.63468e-18	4.9411e-17	downregulated
TSKU	1.86171	2.64627e-18	4.95877e-17	upregulated
LOC157503	-2.63373	2.71369e-18	5.08096e-17	downregulated
CPNE7	-1.21024	2.81853e-18	5.26863e-17	downregulated
LINC00460	-1.97987	2.8677e-18	5.35617e-17	downregulated
FOXQ1	-1.23568	2.96298e-18	5.52961e-17	downregulated
RP11-466P24.7	-1.6074	3.14239e-18	5.85012e-17	downregulated
CELF5	-3.27223	3.18302e-18	5.92094e-17	downregulated
LOC80154	1.17248	3.31274e-18	6.14725e-17	upregulated
NDRG3	-1.30857	3.3269e-18	6.16852e-17	downregulated
PDPN	4.1847	3.45575e-18	6.40222e-17	upregulated
SAMD9	1.82077	3.48668e-18	6.44909e-17	upregulated
GBP1	2.1906	3.50611e-18	6.4798e-17	upregulated
BEND4	-3.57368	3.54509e-18	6.54655e-17	downregulated
CKLF	1.02392	3.59434e-18	6.63213e-17	upregulated
SYT1	-4.67413	3.62756e-18	6.68266e-17	downregulated
SHANK3	-1.90491	3.66433e-18	6.74497e-17	downregulated
LRFN5	-3.15413	3.66764e-18	6.74563e-17	downregulated
CMIP	-1.19553	3.72152e-18	6.83924e-17	downregulated
NUP62	1.11378	4.22931e-18	7.72785e-17	upregulated
CNTNAP5	-1.23571	4.23058e-18	7.72785e-17	downregulated
GPX8	2.30989	4.26816e-18	7.78132e-17	upregulated
DNAJC12	-1.60162	4.36734e-18	7.94947e-17	downregulated
HNRNPUL1	1.02641	4.38861e-18	7.98183e-17	upregulated
CALB1	-2.89694	4.5408e-18	8.23898e-17	downregulated
PGBD5	-1.84511	4.77295e-18	8.63965e-17	downregulated
SVOP	-2.24187	4.7814e-18	8.6481e-17	downregulated
CAMK2B	-2.53382	4.82194e-18	8.71453e-17	downregulated
IKBIP	1.2681	4.83337e-18	8.7283e-17	upregulated
ATAD3A	1.91656	4.94377e-18	8.91358e-17	upregulated
LOC103344931	-1.0555	4.95857e-18	8.93324e-17	downregulated
KIAA1462	-1.38579	5.03691e-18	9.06011e-17	downregulated
NFKBIA	1.37711	5.04774e-18	9.07245e-17	upregulated
KDELR2	1.23676	5.0935e-18	9.1475e-17	upregulated
CBLN2	-2.40852	5.1206e-18	9.18897e-17	downregulated
C1QC	1.76649	5.37978e-18	9.63141e-17	upregulated
FCER1G	2.02441	5.41081e-18	9.67938e-17	upregulated
RBM11	-2.09819	5.48577e-18	9.79816e-17	downregulated
PPP2R2C	-2.8114	5.51291e-18	9.83896e-17	downregulated
GLUD1	-1.16172	5.58694e-18	9.9478e-17	downregulated
P2RX5	-2.27521	5.62665e-18	1.00107e-16	downregulated
HAUS5	1.12925	5.7852e-18	1.02848e-16	upregulated
HNRNPF	1.10351	5.87011e-18	1.04196e-16	upregulated
SNORA76C	1.06565	5.91016e-18	1.04825e-16	upregulated
PLCL2	-1.13	5.94429e-18	1.05349e-16	downregulated
SBNO2	3.15421	5.95802e-18	1.0551e-16	upregulated
GABRB2	-3.15202	6.08473e-18	1.07588e-16	downregulated
CISD1	-1.14565	6.11656e-18	1.08067e-16	downregulated
GRN	1.04076	6.27958e-18	1.10776e-16	upregulated
SLX4IP	1.05895	6.41196e-18	1.12999e-16	upregulated
RNF175	-1.76769	6.41545e-18	1.12999e-16	downregulated
RPP30	-1.09579	6.62037e-18	1.16518e-16	downregulated
ENC1	-2.84481	7.02485e-18	1.23258e-16	downregulated
RTN2	-1.55463	7.15735e-18	1.25487e-16	downregulated
NRGN	-3.35996	7.34896e-18	1.28649e-16	downregulated
TMEM8A	1.21462	7.39801e-18	1.29409e-16	upregulated
KCNJ3	-1.44369	7.47111e-18	1.30587e-16	downregulated
RBM10	1.07263	7.63225e-18	1.332e-16	upregulated
TPX2	2.4496	7.74924e-18	1.35139e-16	upregulated
RBFOX3	-3.83609	7.78248e-18	1.35512e-16	downregulated
NT5C	1.06916	7.83307e-18	1.36289e-16	upregulated
GNG13	-2.36266	8.11143e-18	1.40918e-16	downregulated
TCEAL7	-1.19006	8.52668e-18	1.47908e-16	downregulated
NUF2	2.63131	8.77901e-18	1.5217e-16	upregulated
SIL1	1.23605	8.78573e-18	1.52171e-16	upregulated
CENPA	2.19187	8.80745e-18	1.52431e-16	upregulated
E2F7	2.25724	8.84388e-18	1.52946e-16	upregulated
TSC22D4	1.00488	8.93691e-18	1.54322e-16	upregulated
PTPRN2	-1.40468	9.049e-18	1.5614e-16	downregulated
ABHD3	1.19822	9.08743e-18	1.56449e-16	upregulated
MNS1	1.25794	9.41375e-18	1.61702e-16	upregulated
MYT1L	-3.60991	9.61312e-18	1.65002e-16	downregulated
SLC1A6	-2.52774	9.6592e-18	1.65669e-16	downregulated
RASL10A	-1.79182	9.67011e-18	1.65732e-16	downregulated
IRF7	1.43737	1.01224e-17	1.73095e-16	upregulated
CNN3	1.36036	1.02469e-17	1.75093e-16	upregulated
PPIB	1.08784	1.04965e-17	1.78823e-16	upregulated
PLSCR1	1.68441	1.07113e-17	1.82211e-16	upregulated
FBXL16	-2.68942	1.0723e-17	1.82275e-16	downregulated
DERL2	1.17085	1.10883e-17	1.88204e-16	upregulated
UNC80	-1.71202	1.11738e-17	1.89515e-16	downregulated
MRAP2	-2.08898	1.13557e-17	1.92458e-16	downregulated
PEX5L	-2.88988	1.16654e-17	1.97561e-16	downregulated
BC047942	-1.86007	1.17992e-17	1.99678e-16	downregulated
TMED1	1.01167	1.18123e-17	1.99753e-16	upregulated
ITPR1	-1.94454	1.19845e-17	2.02366e-16	downregulated
SS18	1.00825	1.20136e-17	2.02708e-16	upregulated
MAP1LC3A	-1.1438	1.27505e-17	2.14542e-16	downregulated
GABBR2	-2.9494	1.27525e-17	2.14542e-16	downregulated
KCTD11	1.23766	1.27963e-17	2.1512e-16	upregulated
CHRM3	-1.856	1.31414e-17	2.20598e-16	downregulated
KCNV1	-1.62463	1.39623e-17	2.34034e-16	downregulated
ATP6V1E1	-1.01477	1.40764e-17	2.35774e-16	downregulated
ELFN2	-2.60622	1.46094e-17	2.44344e-16	downregulated
IL13RA1	1.16713	1.48182e-17	2.47656e-16	upregulated
PPM1L	-1.54425	1.48645e-17	2.48248e-16	downregulated
GBP2	1.91291	1.49564e-17	2.49601e-16	upregulated
NEGR1	-3.29791	1.50882e-17	2.51617e-16	downregulated
UNC5A	-2.97559	1.56035e-17	2.5983e-16	downregulated
ELAVL2	-2.44075	1.62866e-17	2.70812e-16	downregulated
SLC7A4	-1.00736	1.63547e-17	2.71549e-16	downregulated
S100A11P1	1.61571	1.65365e-17	2.73971e-16	upregulated
DUSP8	-1.48365	1.73058e-17	2.8651e-16	downregulated
PLCH1	-1.4039	1.76602e-17	2.92167e-16	downregulated
MEG3	-3.28523	1.7745e-17	2.93145e-16	downregulated
ITGA7	1.51375	1.79736e-17	2.96707e-16	upregulated
LOC100287387	-1.73312	1.82781e-17	3.01515e-16	downregulated
APOBEC3C	1.35759	1.8295e-17	3.01578e-16	upregulated
BDNF	-2.65427	1.83176e-17	3.01733e-16	downregulated
DDIAS	2.04312	1.86958e-17	3.07741e-16	upregulated
IFI30	2.2496	1.91218e-17	3.14527e-16	upregulated
LMNA	1.64685	1.91668e-17	3.15041e-16	upregulated
TIMP4	2.96532	1.9248e-17	3.16148e-16	upregulated
NMNAT2	-1.76796	1.97015e-17	3.23364e-16	downregulated
ZNF765	1.12485	1.9719e-17	3.2342e-16	upregulated
COL1A1	3.18913	1.98703e-17	3.25668e-16	upregulated
GPR26	-3.89525	2.08894e-17	3.42126e-16	downregulated
NECAB1	-3.11653	2.13737e-17	3.49558e-16	downregulated
GABRD	-3.43016	2.24547e-17	3.66711e-16	downregulated
MATK	-2.33611	2.31663e-17	3.78063e-16	downregulated
RBM47	1.64148	2.33808e-17	3.81292e-16	upregulated
NPTX1	-3.17417	2.42252e-17	3.9366e-16	downregulated
HELZ2	1.9755	2.63226e-17	4.27439e-16	upregulated
SPHKAP	-2.27271	2.67286e-17	4.33724e-16	downregulated
RAB26	-2.23457	2.69838e-17	4.37245e-16	downregulated
LDB2	-2.44234	2.86492e-17	4.63246e-16	downregulated
KIRREL3	-3.23294	2.89904e-17	4.68101e-16	downregulated
DNAL4	-1.09615	2.997e-17	4.83237e-16	downregulated
MS4A4A	2.18383	3.0196e-17	4.86539e-16	upregulated
CECR6	-2.48991	3.03031e-17	4.8792e-16	downregulated
CYFIP2	-1.79362	3.0474e-17	4.90327e-16	downregulated
SEZ6L2	-1.53969	3.05849e-17	4.91766e-16	downregulated
XKR4	-2.41321	3.13214e-17	5.02197e-16	downregulated
GABRG2	-4.60269	3.17227e-17	5.08274e-16	downregulated
FSTL5	-3.90197	3.24841e-17	5.19382e-16	downregulated
MRPL42	1.21648	3.2657e-17	5.21782e-16	upregulated
KCNG3	-2.14338	3.2801e-17	5.23717e-16	downregulated
MBD3	1.207	3.32373e-17	5.29944e-16	upregulated
ZNF367	1.69558	3.36746e-17	5.36542e-16	upregulated
PCDHGA4	1.76932	3.46918e-17	5.51981e-16	upregulated
CYP4Z1	-1.27988	3.51169e-17	5.58356e-16	downregulated
TIMELESS	1.36249	3.55454e-17	5.64777e-16	upregulated
POLM	1.5279	3.56902e-17	5.66684e-16	upregulated
MLLT11	-1.26646	3.68026e-17	5.83942e-16	downregulated
C17orf96	-2.28393	3.71615e-17	5.89228e-16	downregulated
DUSP26	-1.78297	3.76713e-17	5.96484e-16	downregulated
KIAA0040	1.68332	3.80286e-17	6.01724e-16	upregulated
APBA3	1.21734	3.8082e-17	6.02153e-16	upregulated
DDX60	1.38444	3.85811e-17	6.09624e-16	upregulated
FKBP5	3.82545	3.95282e-17	6.24158e-16	upregulated
BAI3	-1.74003	3.95804e-17	6.24552e-16	downregulated
ROGDI	-1.54009	4.05458e-17	6.38903e-16	downregulated
EPHA5	-1.91025	4.42063e-17	6.94671e-16	downregulated
MAML2	1.22705	4.47341e-17	7.02481e-16	upregulated
RP11-5C23.1	1.79614	4.50202e-17	7.0649e-16	upregulated
EN2	2.13581	4.51126e-17	7.07455e-16	upregulated
SCG5	-1.58078	4.57861e-17	7.17525e-16	downregulated
FXYD7	-2.62935	4.61795e-17	7.23195e-16	downregulated
FLRT2	-1.58314	4.86008e-17	7.58517e-16	downregulated
SMIM3	1.67691	4.92523e-17	7.67116e-16	upregulated
C1QB	2.12243	5.00485e-17	7.78987e-16	upregulated
GJA9-MYCBP	1.08291	5.11401e-17	7.94894e-16	upregulated
CDK5R2	-2.73708	5.1356e-17	7.97709e-16	downregulated
CREG2	-3.77894	5.23989e-17	8.13356e-16	downregulated
DPYSL3	1.69117	5.36124e-17	8.31629e-16	upregulated
DHRS9	-1.28148	5.41171e-17	8.38321e-16	downregulated
ZRANB1	-1.11359	5.49078e-17	8.49993e-16	downregulated
CD97	1.94897	5.53783e-17	8.56697e-16	upregulated
TREM2	1.96062	5.65093e-17	8.73603e-16	upregulated
HSPB3	-2.36866	5.80776e-17	8.96031e-16	downregulated
KCNB1	-1.87205	5.89216e-17	9.08441e-16	downregulated
APOL4	2.8038	5.91679e-17	9.11623e-16	upregulated
CPNE9	-1.88356	6.00168e-17	9.24081e-16	downregulated
CHPF2	1.18727	6.07094e-17	9.34117e-16	upregulated
FAM60A	1.29025	6.10355e-17	9.38502e-16	upregulated
C1RL	1.80982	6.29805e-17	9.6776e-16	upregulated
VEGFA	2.27963	6.35391e-17	9.75688e-16	upregulated
CPLX1	-3.2983	6.40359e-17	9.82657e-16	downregulated
ZKSCAN7	1.29905	6.45245e-17	9.8949e-16	upregulated
FBXL15	-1.72343	6.50871e-17	9.97451e-16	downregulated
FNDC9	-2.26071	6.74895e-17	1.03288e-15	downregulated
SIDT1	-1.80681	6.86038e-17	1.04923e-15	downregulated
GUCA1A	-1.48843	6.91125e-17	1.05631e-15	downregulated
DCAF12L2	-2.03272	6.97718e-17	1.06567e-15	downregulated
OPTN	-1.62251	7.03005e-17	1.07303e-15	downregulated
RUVBL1	1.12397	7.12445e-17	1.08672e-15	upregulated
STX1B	-2.96636	7.18857e-17	1.09577e-15	downregulated
TP53I13	1.08043	7.20501e-17	1.09714e-15	upregulated
ABCG4	-1.08191	7.20719e-17	1.09714e-15	downregulated
RP6-24A23.7	-1.39775	7.24794e-17	1.10261e-15	downregulated
TPST1	1.22965	7.33078e-17	1.11447e-15	upregulated
LARP6	-1.21432	7.38934e-17	1.12263e-15	downregulated
SH3GL2	-3.49435	7.54194e-17	1.14429e-15	downregulated
SLC43A3	1.36518	7.69495e-17	1.16674e-15	upregulated
HNRNPAB	1.03815	7.87995e-17	1.1932e-15	upregulated
SYNJ1	-1.41014	7.92394e-17	1.19775e-15	downregulated
EPCAM	-1.72817	8.37381e-17	1.26464e-15	downregulated
PDIA6	1.05344	8.45486e-17	1.27604e-15	upregulated
GATAD2A	1.05431	8.48552e-17	1.27982e-15	upregulated
KHDRBS2	-1.54879	8.51503e-17	1.28343e-15	downregulated
NEXN	1.22067	8.54869e-17	1.28765e-15	upregulated
CALU	1.41228	8.63199e-17	1.29934e-15	upregulated
OSBPL3	1.44548	8.64477e-17	1.30041e-15	upregulated
GPR65	1.66539	8.67967e-17	1.3048e-15	upregulated
METTL7B	2.22543	8.73523e-17	1.31229e-15	upregulated
RAB40B	-2.09566	8.74308e-17	1.31261e-15	downregulated
YES1	1.04971	8.79694e-17	1.31983e-15	upregulated
DLEU2	1.03085	8.84027e-17	1.32546e-15	upregulated
LMO7	-2.52598	8.91895e-17	1.33575e-15	downregulated
RAPGEF2	-1.16493	8.96023e-17	1.34081e-15	downregulated
2010-09-01	1.06476	8.96924e-17	1.34128e-15	upregulated
2003-09-01	-2.12259	8.98239e-17	1.34224e-15	downregulated
COL26A1	-2.32286	9.07608e-17	1.3546e-15	downregulated
CACNA2D3	-2.86176	9.2638e-17	1.38154e-15	downregulated
FZD2	2.11889	9.26863e-17	1.38154e-15	upregulated
MIR7703	1.16812	9.39668e-17	1.39971e-15	upregulated
VAMP8	2.05394	9.48418e-17	1.41183e-15	upregulated
DLGAP5	2.50491	9.58141e-17	1.42538e-15	upregulated
LOXL3	1.07597	9.9297e-17	1.47527e-15	upregulated
BCL11B	-1.5696	1.01265e-16	1.50256e-15	downregulated
ELMO1	-1.55161	1.02378e-16	1.51809e-15	downregulated
RP11-320H14.1	-3.8126	1.03235e-16	1.52881e-15	downregulated
FERMT3	1.77779	1.05644e-16	1.56246e-15	upregulated
FANCE	1.93674	1.14874e-16	1.6946e-15	upregulated
RPH3A	-2.38834	1.16395e-16	1.71592e-15	downregulated
LOC100131541	1.47986	1.20786e-16	1.77836e-15	upregulated
ZNF529	-1.16689	1.22786e-16	1.80665e-15	downregulated
BEX2	-1.86951	1.24834e-16	1.83561e-15	downregulated
FREM3	-3.16401	1.25205e-16	1.83988e-15	downregulated
DTL	2.50068	1.27162e-16	1.86624e-15	upregulated
LINGO1	-1.93099	1.32606e-16	1.94365e-15	downregulated
OLFM1	-3.13578	1.33715e-16	1.95865e-15	downregulated
TMEM133	1.19913	1.37078e-16	2.00533e-15	upregulated
SHISA8	-1.25094	1.42567e-16	2.08297e-15	downregulated
INA	-2.67368	1.43708e-16	2.0983e-15	downregulated
GRAMD1B	-1.25492	1.45964e-16	2.12717e-15	downregulated
SATB2-AS1	-2.12217	1.46359e-16	2.13156e-15	downregulated
GLIS3	2.12463	1.48906e-16	2.16728e-15	upregulated
CCK	-4.63813	1.51761e-16	2.20603e-15	downregulated
TIMP1	2.49236	1.53146e-16	2.22333e-15	upregulated
COL3A1	3.32128	1.55344e-16	2.25239e-15	upregulated
MAP6	-1.0848	1.57299e-16	2.27785e-15	downregulated
RASL11B	-1.31359	1.65333e-16	2.38664e-15	downregulated
ACOT4	-1.31296	1.66689e-16	2.4047e-15	downregulated
GABRA2	-2.75145	1.69255e-16	2.44018e-15	downregulated
RP11-127B20.2	-1.42809	1.71069e-16	2.46168e-15	downregulated
SLC2A10	1.75506	1.75095e-16	2.51644e-15	upregulated
CHD5	-2.93094	1.75674e-16	2.52318e-15	downregulated
TNFSF9	-1.09444	1.81158e-16	2.6003e-15	downregulated
SEC62	-1.23108	1.83696e-16	2.63344e-15	downregulated
SHISA9	-1.78313	1.86863e-16	2.67548e-15	downregulated
UBE2E2	-1.07328	1.89436e-16	2.70893e-15	downregulated
FAM20C	1.89576	1.89728e-16	2.71142e-15	upregulated
TMEM248	1.01535	1.91139e-16	2.72988e-15	upregulated
ADAMTS9	3.0558	1.91863e-16	2.73681e-15	upregulated
RCAN2	-2.36364	1.91863e-16	2.73681e-15	downregulated
LHX6	-1.86173	1.92217e-16	2.74014e-15	downregulated
PALM2	-1.96267	1.96088e-16	2.79358e-15	downregulated
ADCY5	-2.36087	2.0164e-16	2.86911e-15	downregulated
PSD	-2.13531	2.06389e-16	2.93303e-15	downregulated
NFIC	1.21675	2.08177e-16	2.9566e-15	upregulated
CA12	2.30468	2.10247e-16	2.98415e-15	upregulated
SPATS2L	1.35243	2.11072e-16	2.99401e-15	upregulated
SPOCD1	3.18023	2.12147e-16	3.00739e-15	upregulated
NPY1R	-3.49836	2.14517e-16	3.03722e-15	downregulated
APBB1	-1.11221	2.15416e-16	3.04806e-15	downregulated
MAP1A	-1.63738	2.17403e-16	3.07238e-15	downregulated
GBE1	1.61238	2.18725e-16	3.08915e-15	upregulated
IQGAP1	1.40945	2.23545e-16	3.15334e-15	upregulated
FDXR	1.17785	2.24486e-16	3.16465e-15	upregulated
CPNE5	-1.9657	2.2591e-16	3.18081e-15	downregulated
PRKAG2-AS1	-1.31981	2.33018e-16	3.27661e-15	downregulated
RSPO3	-1.5339	2.33144e-16	3.27661e-15	downregulated
HIST1H4J	2.6272	2.36567e-16	3.32148e-15	upregulated
TP53I3	1.19757	2.41891e-16	3.39329e-15	upregulated
COL6A1	2.46995	2.49963e-16	3.50435e-15	upregulated
BASP1	-1.93806	2.54372e-16	3.55966e-15	downregulated
ANKRD46	-1.08984	2.58026e-16	3.60638e-15	downregulated
CAMKK2	-1.54012	2.59187e-16	3.62039e-15	downregulated
SLC24A1	1.75579	2.65623e-16	3.70802e-15	upregulated
VAMP2	-1.42265	2.66713e-16	3.72097e-15	downregulated
E2F8	2.45972	2.68064e-16	3.73754e-15	upregulated
SNCB	-3.28361	2.70061e-16	3.76309e-15	downregulated
CEND1	-1.14351	2.77508e-16	3.85746e-15	downregulated
BEX4	-1.23716	2.82265e-16	3.9212e-15	downregulated
MRC2	1.65944	2.83393e-16	3.93449e-15	upregulated
MSANTD3-TMEFF1	-1.5441	2.84454e-16	3.94682e-15	downregulated
INPP5F	-1.8196	2.88357e-16	3.99613e-15	downregulated
CCDC80	2.35275	2.89167e-16	4.00493e-15	upregulated
UNC13C	-4.22675	2.92407e-16	4.04734e-15	downregulated
PEG3	-2.01386	2.93912e-16	4.06573e-15	downregulated
RDH10	3.87632	2.98137e-16	4.12168e-15	upregulated
ARHGAP44	-2.77644	3.18019e-16	4.38859e-15	downregulated
LOC375196	-1.53794	3.28352e-16	4.5268e-15	downregulated
SLITRK1	-3.45217	3.28431e-16	4.5268e-15	downregulated
DOCK3	-2.71895	3.36416e-16	4.63128e-15	downregulated
RAI14	1.22442	3.45055e-16	4.74583e-15	upregulated
PDLIM3	1.6972	3.45151e-16	4.74583e-15	upregulated
PLD3	-1.26498	3.57347e-16	4.90468e-15	downregulated
KCNJ12	-2.42914	3.69531e-16	5.05976e-15	downregulated
PPP1R9B	-1.10571	3.72914e-16	5.10303e-15	downregulated
EGR3	-1.69673	3.84257e-16	5.25511e-15	downregulated
RASGEF1A	-2.59208	3.86427e-16	5.28162e-15	downregulated
ERICH3	-2.87156	3.9202e-16	5.35168e-15	downregulated
ADAP1	-1.82513	3.93772e-16	5.37239e-15	downregulated
C1QA	1.80605	4.06185e-16	5.53844e-15	upregulated
LIG1	1.13314	4.16589e-16	5.67692e-15	upregulated
TMEM130	-3.72149	4.16864e-16	5.6773e-15	downregulated
GALNT9	-1.4576	4.20352e-16	5.72138e-15	downregulated
EFHC1	1.20788	4.2245e-16	5.74653e-15	upregulated
E2F6	1.0504	4.30454e-16	5.84845e-15	upregulated
PDLIM7	1.63947	4.30803e-16	5.84971e-15	upregulated
ANXA4	1.18907	4.39299e-16	5.958e-15	upregulated
EXTL1	-2.47469	4.39929e-16	5.96302e-15	downregulated
CNTN6	-1.73389	4.41617e-16	5.97864e-15	downregulated
KLHDC8A	2.36392	4.41865e-16	5.97864e-15	upregulated
GPR137C	-1.08294	4.57961e-16	6.19112e-15	downregulated
NPY5R	-1.15705	4.59404e-16	6.20493e-15	downregulated
LOC100505912	1.51991	4.64905e-16	6.27553e-15	upregulated
SLC35D2	1.6024	4.8213e-16	6.50037e-15	upregulated
LARGE	-2.22143	4.85284e-16	6.5352e-15	downregulated
ACP6	1.07827	5.04691e-16	6.78856e-15	upregulated
BAIAP2	-1.76794	5.08948e-16	6.83777e-15	downregulated
NOX4	1.6999	5.1014e-16	6.84977e-15	upregulated
HMP19	-3.44413	5.19904e-16	6.97269e-15	downregulated
TMEM170B	-1.13341	5.21817e-16	6.99424e-15	downregulated
WIF1	-4.56712	5.28362e-16	7.07783e-15	downregulated
NEK6	1.31552	5.71025e-16	7.627e-15	upregulated
GABRG1	-2.26763	5.90508e-16	7.87344e-15	downregulated
MFSD6	-1.47925	5.91885e-16	7.88721e-15	downregulated
ATP2B1	-1.43885	6.09185e-16	8.10357e-15	downregulated
LPPR5	-2.27892	6.19951e-16	8.23721e-15	downregulated
HDAC7	1.18087	6.32039e-16	8.38808e-15	upregulated
GJB6	-5.6342	6.36356e-16	8.43559e-15	downregulated
SNAP91	-3.74111	6.41273e-16	8.49584e-15	downregulated
SPINT2	-1.82525	6.451e-16	8.53666e-15	downregulated
ANKRD34C	-1.93881	6.46665e-16	8.55242e-15	downregulated
GALNT14	-2.01018	6.71646e-16	8.87255e-15	downregulated
GNAL	-1.90392	6.75675e-16	8.92062e-15	downregulated
S100A16	1.16277	7.09996e-16	9.35754e-15	upregulated
DPY19L2P2	-1.23288	7.27079e-16	9.56617e-15	downregulated
HLA-DRA	1.86878	7.35849e-16	9.66488e-15	upregulated
RAB42	1.24545	7.51648e-16	9.85277e-15	upregulated
HPSE	1.65557	7.51877e-16	9.85277e-15	upregulated
LOC102724441	1.71426	7.67323e-16	1.00379e-14	upregulated
CTSC	2.13846	7.74485e-16	1.01258e-14	upregulated
LAMA4	1.6063	7.83846e-16	1.02365e-14	upregulated
SHC1	1.56559	7.91114e-16	1.03256e-14	upregulated
BC022047	-1.44734	8.00088e-16	1.04248e-14	downregulated
GUCY1A3	-1.49521	8.05535e-16	1.04898e-14	downregulated
HTR1E	-1.23432	8.08268e-16	1.05194e-14	downregulated
RASD2	-1.53019	8.16118e-16	1.06156e-14	downregulated
NEFM	-3.74158	8.28417e-16	1.07633e-14	downregulated
SLC16A4	2.11262	8.49224e-16	1.10086e-14	upregulated
VKORC1	1.057	8.61724e-16	1.11643e-14	upregulated
TAC1	-3.58039	8.6339e-16	1.11796e-14	downregulated
LRTM2	-2.56412	8.68867e-16	1.12442e-14	downregulated
SSTR2	-1.45849	8.78215e-16	1.13587e-14	downregulated
TMEM25	-1.06199	8.93571e-16	1.15378e-14	downregulated
PALM	-1.35032	9.04328e-16	1.16504e-14	downregulated
KGFLP2	-1.65965	9.09436e-16	1.17096e-14	downregulated
DPP10	-2.71995	9.17381e-16	1.18052e-14	downregulated
MCM2	1.46796	9.25692e-16	1.19055e-14	upregulated
RP11-209A2.1	1.11863	9.358e-16	1.20287e-14	upregulated
IFI35	1.36148	9.42527e-16	1.21084e-14	upregulated
HAUS8	2.38613	9.52617e-16	1.22311e-14	upregulated
SNCAIP	1.76463	1.02568e-15	1.31398e-14	upregulated
AEN	1.17969	1.10441e-15	1.41325e-14	upregulated
TRAF4	1.30445	1.13497e-15	1.44992e-14	upregulated
GPD1L	-1.02727	1.15636e-15	1.47396e-14	downregulated
NEFL	-4.02529	1.16634e-15	1.48536e-14	downregulated
PDYN	-3.79731	1.16661e-15	1.48536e-14	downregulated
AAAS	1.28663	1.17387e-15	1.49295e-14	upregulated
KCNMA1	-1.24314	1.18191e-15	1.50151e-14	downregulated
DLG5	1.04154	1.19489e-15	1.5163e-14	upregulated
MR1	1.32921	1.19794e-15	1.51934e-14	upregulated
MS4A7	1.75416	1.20041e-15	1.52163e-14	upregulated
OCA2	-1.66029	1.21676e-15	1.53979e-14	downregulated
DBP	-1.18577	1.22442e-15	1.54863e-14	downregulated
CHST1	-1.77996	1.22518e-15	1.54873e-14	downregulated
PMM2	1.81845	1.26305e-15	1.59308e-14	upregulated
FAM189A1	-2.5688	1.30115e-15	1.63844e-14	downregulated
ITGB1	1.66279	1.31676e-15	1.65626e-14	upregulated
YPEL4	-1.94819	1.32177e-15	1.66166e-14	downregulated
BUB1B	1.87197	1.32891e-15	1.66971e-14	upregulated
HLA-DMA	1.4598	1.33002e-15	1.67019e-14	upregulated
NCAPG2	1.38041	1.3311e-15	1.67063e-14	upregulated
CACNG2	-2.52392	1.35415e-15	1.69862e-14	downregulated
CASKIN1	-2.31853	1.45955e-15	1.82484e-14	downregulated
RNASEH2A	1.2293	1.46671e-15	1.83279e-14	upregulated
LRP5	1.13991	1.47872e-15	1.84678e-14	upregulated
TMEM59L	-1.83917	1.53394e-15	1.91471e-14	downregulated
THEMIS	-2.56035	1.58546e-15	1.97794e-14	downregulated
FZD7	1.94721	1.65226e-15	2.05977e-14	upregulated
MAST1	-3.26189	1.65286e-15	2.05977e-14	downregulated
HLA-DPB1	1.50997	1.6549e-15	2.0612e-14	upregulated
SIGLEC7	1.4426	1.65965e-15	2.06523e-14	upregulated
RP11-382B18.4	-1.49919	1.69889e-15	2.11139e-14	downregulated
HILPDA	2.01178	1.716e-15	2.13149e-14	upregulated
DKFZP761C1711	-1.7313	1.74798e-15	2.16768e-14	downregulated
FLJ22184	-3.14672	1.75357e-15	2.17344e-14	downregulated
TNFRSF12A	2.24504	1.77385e-15	2.19559e-14	upregulated
THOC6	1.22566	1.77444e-15	2.19559e-14	upregulated
BC040734	-2.74243	1.80134e-15	2.22541e-14	downregulated
HECW2	-1.17391	1.82438e-15	2.25063e-14	downregulated
HEY1	1.41928	1.8247e-15	2.25063e-14	upregulated
SERBP1	1.01832	1.86879e-15	2.30252e-14	upregulated
CDKN2C	1.84727	1.88792e-15	2.3236e-14	upregulated
STS	-1.03628	1.96296e-15	2.41206e-14	downregulated
EPB41L3	-2.00166	2.03822e-15	2.49783e-14	downregulated
SLC7A14	-2.71052	2.13026e-15	2.60504e-14	downregulated
SYT16	-1.54103	2.15458e-15	2.63196e-14	downregulated
SLC25A15	1.36331	2.15816e-15	2.63494e-14	upregulated
LOC100129973	-1.89935	2.16168e-15	2.63782e-14	downregulated
RFWD3	1.60035	2.17279e-15	2.64856e-14	upregulated
PDE1B	-2.12876	2.24228e-15	2.72601e-14	downregulated
ZFR2	-2.22428	2.25745e-15	2.74153e-14	downregulated
ZNF84	1.07463	2.38746e-15	2.89327e-14	upregulated
PAIP1	-1.25478	2.41201e-15	2.92148e-14	downregulated
SHOX2	2.10288	2.42409e-15	2.93301e-14	upregulated
SQRDL	1.23222	2.42654e-15	2.93442e-14	upregulated
SLC16A14	-1.35749	2.45293e-15	2.96164e-14	downregulated
ZNF783	1.08897	2.60077e-15	3.13188e-14	upregulated
CCNL2	1.46288	2.60787e-15	3.13877e-14	upregulated
SLITRK5	-3.18553	2.6257e-15	3.15691e-14	downregulated
APBA1	-1.57275	2.66308e-15	3.1985e-14	downregulated
LTF	5.81668	2.69547e-15	3.2357e-14	upregulated
DDR2	1.50454	2.741e-15	3.2869e-14	upregulated
TRNP1	-1.38066	2.81714e-15	3.37467e-14	downregulated
HLA-DQB1	1.53408	2.82384e-15	3.38092e-14	upregulated
CCDC94	1.02453	2.874e-15	3.4338e-14	upregulated
NOTCH1	1.17628	3.18104e-15	3.78089e-14	upregulated
PDE4A	-1.29539	3.21172e-15	3.81538e-14	downregulated
HLX	1.24357	3.27426e-15	3.88766e-14	upregulated
FBXL14	-1.00367	3.34898e-15	3.96608e-14	downregulated
EME1	1.11478	3.42573e-15	4.05278e-14	upregulated
KIF17	-2.2787	3.44807e-15	4.0771e-14	downregulated
HEG1	1.06131	3.47703e-15	4.1071e-14	upregulated
VANGL2	1.34318	3.50521e-15	4.13825e-14	upregulated
RGMA	1.26156	3.53965e-15	4.17675e-14	upregulated
CYP26B1	-2.65786	3.6531e-15	4.30575e-14	downregulated
STK40	1.40381	3.77313e-15	4.43852e-14	upregulated
CAV1	2.18998	3.8028e-15	4.47112e-14	upregulated
CSTA	1.66617	3.84487e-15	4.51826e-14	upregulated
ASPHD1	-1.4152	4.06023e-15	4.764e-14	downregulated
ARPC1B	1.27334	4.1073e-15	4.8143e-14	upregulated
PLOD2	1.68409	4.11095e-15	4.8161e-14	upregulated
KCNA3	-1.58026	4.13115e-15	4.83729e-14	downregulated
LYPD1	1.83075	4.14491e-15	4.85092e-14	upregulated
MIR6840	1.10306	4.16102e-15	4.86729e-14	upregulated
BAZ1A	1.36044	4.16991e-15	4.87271e-14	upregulated
MYC	2.02978	4.4614e-15	5.208e-14	upregulated
DGCR9	-2.00957	4.6754e-15	5.44116e-14	downregulated
SLC27A3	1.08363	4.68446e-15	5.44893e-14	upregulated
CCDC68	-1.85244	4.74177e-15	5.50999e-14	downregulated
SOSTDC1	-2.99378	4.76701e-15	5.53089e-14	downregulated
LMO3	-2.82969	4.8472e-15	5.61538e-14	downregulated
LGI3	-3.9238	4.85665e-15	5.62187e-14	downregulated
CENPVP1	-1.10616	4.85871e-15	5.62187e-14	downregulated
ASPH	1.72376	4.86017e-15	5.62187e-14	upregulated
UNC79	-1.53118	4.97666e-15	5.7508e-14	downregulated
IL1RAPL1	-1.75772	5.04167e-15	5.82005e-14	downregulated
CBX7	-1.50733	5.05953e-15	5.83773e-14	downregulated
AURKA	1.46541	5.08832e-15	5.86798e-14	upregulated
SLC6A12	-1.06488	5.14763e-15	5.9304e-14	downregulated
ANO4	-2.30913	5.18347e-15	5.96568e-14	downregulated
SCN3B	-3.97231	5.25509e-15	6.04203e-14	downregulated
KCNK12	-2.87836	5.46689e-15	6.27609e-14	downregulated
HK2	1.79833	5.48358e-15	6.29209e-14	upregulated
FUT9	-2.39465	5.49934e-15	6.30701e-14	downregulated
VAMP5	1.20756	5.60411e-15	6.42395e-14	upregulated
CIT	-1.09127	5.70834e-15	6.53688e-14	downregulated
PSMD11	-1.07854	5.77425e-15	6.60574e-14	downregulated
RALYL	-3.64366	5.80665e-15	6.63617e-14	downregulated
NDUFB8	-1.07634	6.16699e-15	7.03394e-14	downregulated
NRN1	-1.33806	6.19427e-15	7.06153e-14	downregulated
SPTBN2	-2.02082	6.32138e-15	7.19926e-14	downregulated
CNGB1	-2.3642	6.37496e-15	7.25667e-14	downregulated
PGF	2.21523	6.55884e-15	7.46227e-14	upregulated
MAFB	1.57329	6.68149e-15	7.59804e-14	upregulated
PAK7	-3.61537	6.69185e-15	7.60604e-14	downregulated
TUBB4A	-2.37768	6.75188e-15	7.67046e-14	downregulated
LSM7	1.10529	6.88351e-15	7.8045e-14	upregulated
CCDC109B	1.29985	6.97198e-15	7.89698e-14	upregulated
IRX3	2.44012	7.03043e-15	7.9553e-14	upregulated
KCNJ9	-1.54827	7.0393e-15	7.9614e-14	downregulated
FAM57B	-2.04805	7.13113e-15	8.06128e-14	downregulated
SHCBP1	1.59904	7.22664e-15	8.16119e-14	upregulated
IGSF8	-1.22138	7.4175e-15	8.36433e-14	downregulated
NGEF	-2.77393	7.46578e-15	8.41464e-14	downregulated
CD93	1.62831	7.59164e-15	8.55227e-14	upregulated
TRIM22	1.27425	7.68286e-15	8.64652e-14	upregulated
GBP3	2.11594	7.89756e-15	8.88379e-14	upregulated
SLC40A1	1.37488	8.05476e-15	9.05171e-14	upregulated
SPNS2	-1.00604	8.2977e-15	9.311e-14	downregulated
ANK2	-1.02888	8.57218e-15	9.60958e-14	downregulated
NRG3	-2.51991	8.62064e-15	9.65917e-14	downregulated
NRXN3	-3.81168	8.64194e-15	9.67829e-14	downregulated
CDK11A	1.00494	8.64858e-15	9.68099e-14	upregulated
YJEFN3	-2.05726	8.82842e-15	9.87264e-14	downregulated
RAD54B	1.37955	9.13458e-15	1.0205e-13	upregulated
CENPE	2.13421	9.1575e-15	1.02256e-13	upregulated
WDR34	1.06241	9.33902e-15	1.04131e-13	upregulated
DPP10-AS1	-2.23609	9.35859e-15	1.04298e-13	downregulated
C1orf54	1.08284	9.5255e-15	1.06055e-13	upregulated
CAMK2N1	-1.2257	9.6263e-15	1.07125e-13	downregulated
MAP3K10	-1.18357	9.66465e-15	1.07395e-13	downregulated
LOC154761	1.62285	9.67738e-15	1.07485e-13	upregulated
TMEM51	1.50657	1.02567e-14	1.13699e-13	upregulated
CNGA3	3.69434	1.04117e-14	1.15201e-13	upregulated
CUL2	-1.06531	1.04154e-14	1.15201e-13	downregulated
RHOBTB2	-1.11923	1.04174e-14	1.15201e-13	downregulated
SNAP25	-1.93557	1.05614e-14	1.16681e-13	downregulated
KIF3A	-1.16376	1.06454e-14	1.17552e-13	downregulated
KCNQ3	-1.16174	1.07211e-14	1.18216e-13	downregulated
CDC20	2.39639	1.07583e-14	1.18569e-13	upregulated
ST6GALNAC6	-1.08596	1.11071e-14	1.22178e-13	downregulated
FAM155A	-1.94922	1.11453e-14	1.2248e-13	downregulated
P4HB	1.46742	1.11838e-14	1.22845e-13	upregulated
CLDN15	1.80447	1.14912e-14	1.261e-13	upregulated
HOMER2	-1.09618	1.15108e-14	1.26255e-13	downregulated
KCNJ1	-1.67822	1.19428e-14	1.30867e-13	downregulated
HOTAIRM1	2.00371	1.20346e-14	1.3181e-13	upregulated
PRSS2	-1.64231	1.20523e-14	1.3194e-13	downregulated
BCL7C	1.17852	1.23168e-14	1.34644e-13	upregulated
ATP9A	-1.2572	1.2479e-14	1.36351e-13	downregulated
NPL	1.39994	1.2492e-14	1.36382e-13	upregulated
EFEMP1	2.00906	1.24938e-14	1.36382e-13	upregulated
CDR1	-2.40761	1.25066e-14	1.36457e-13	downregulated
TSPYL2	-1.28368	1.27121e-14	1.38567e-13	downregulated
RP11-796E2.4	1.21076	1.27194e-14	1.38581e-13	upregulated
CA4	-1.37905	1.28603e-14	1.39916e-13	downregulated
IL4R	1.61864	1.2964e-14	1.40977e-13	upregulated
RP11-332H18.4	2.28454	1.30267e-14	1.41592e-13	upregulated
SLC15A3	1.75273	1.32294e-14	1.43727e-13	upregulated
PELI3	-1.23283	1.34855e-14	1.46301e-13	downregulated
PCDH1	1.31082	1.36553e-14	1.48072e-13	upregulated
MTFR2	1.14198	1.36937e-14	1.48419e-13	upregulated
VMP1	2.26132	1.43646e-14	1.55323e-13	upregulated
RPA3	1.18243	1.47444e-14	1.59129e-13	upregulated
CD68	1.57144	1.48692e-14	1.60399e-13	upregulated
NLRX1	1.14659	1.52344e-14	1.64184e-13	upregulated
SEC14L5	-1.81139	1.52687e-14	1.64399e-13	downregulated
MSANTD1	-1.48007	1.53655e-14	1.65285e-13	downregulated
ARHGAP18	2.10901	1.55683e-14	1.67389e-13	upregulated
HMGCR	-1.04915	1.5745e-14	1.69208e-13	downregulated
VCAN	1.54861	1.59144e-14	1.70949e-13	upregulated
LMNB1	2.0307	1.60118e-14	1.71794e-13	upregulated
SNRPD3	1.00881	1.60156e-14	1.71794e-13	upregulated
PTPRT	-2.87189	1.60585e-14	1.72174e-13	downregulated
RUFY3	-1.39973	1.60867e-14	1.72395e-13	downregulated
FAM171B	-1.15959	1.63397e-14	1.75025e-13	downregulated
SYBU	-1.37388	1.63781e-14	1.75353e-13	downregulated
BRSK1	-1.52959	1.6407e-14	1.75581e-13	downregulated
TYROBP	1.50275	1.65084e-14	1.76584e-13	upregulated
C4orf47	2.2289	1.66068e-14	1.77388e-13	upregulated
PDE4DIP	-1.72065	1.67824e-14	1.79179e-13	downregulated
MIR7110	1.0125	1.70745e-14	1.82128e-13	upregulated
LAMB1	1.92868	1.74447e-14	1.8599e-13	upregulated
RDH5	1.52705	1.80914e-14	1.92796e-13	upregulated
IDS	-1.84938	1.81878e-14	1.93732e-13	downregulated
NDRG4	-1.56147	1.82042e-14	1.93817e-13	downregulated
SYT3	-1.78585	1.85076e-14	1.96956e-13	downregulated
CACNB2	-1.45764	1.90528e-14	2.02381e-13	downregulated
GLIS2	1.0878	1.91003e-14	2.02792e-13	upregulated
RHPN2	1.20955	1.91922e-14	2.03672e-13	upregulated
DNAH9	2.22432	1.96715e-14	2.08566e-13	upregulated
INSM2	-1.7382	2.00106e-14	2.11768e-13	downregulated
SCARA3	1.16447	2.00798e-14	2.12305e-13	upregulated
NAGA	1.10097	2.10605e-14	2.22159e-13	upregulated
AGPAT2	1.26502	2.11199e-14	2.22683e-13	upregulated
SNAPC1	1.03887	2.13648e-14	2.25162e-13	upregulated
ACY3	-1.55529	2.17575e-14	2.2909e-13	downregulated
CNP	-1.45911	2.18512e-14	2.2997e-13	downregulated
TYMP	1.1649	2.23309e-14	2.34803e-13	upregulated
RNASE4	1.49153	2.26028e-14	2.37444e-13	upregulated
LMNB2	1.29746	2.27481e-14	2.3886e-13	upregulated
VSTM2A	-3.47808	2.28009e-14	2.39305e-13	downregulated
PHACTR1	-1.78476	2.33457e-14	2.4491e-13	downregulated
IGIP	-1.16037	2.35359e-14	2.46679e-13	downregulated
FAM64A	1.89343	2.36361e-14	2.47616e-13	upregulated
FGF12	-1.57763	2.4322e-14	2.54569e-13	downregulated
ADAMTS19	-2.60992	2.47612e-14	2.59047e-13	downregulated
L1CAM	-2.67876	2.48199e-14	2.59424e-13	downregulated
DYDC2	-1.96746	2.49844e-14	2.60905e-13	downregulated
STMN1	-1.97621	2.52485e-14	2.63423e-13	downregulated
IGDCC4	1.37436	2.52976e-14	2.63695e-13	upregulated
COPZ2	1.42088	2.6372e-14	2.74268e-13	upregulated
COL1A2	2.39435	2.65615e-14	2.76114e-13	upregulated
CCT6P1	1.08636	2.69188e-14	2.79194e-13	upregulated
PRRT2	-1.14359	2.71061e-14	2.80882e-13	downregulated
STK38	1.11326	2.83433e-14	2.93225e-13	upregulated
PTX3	3.08351	2.83485e-14	2.93225e-13	upregulated
MVP	1.49421	2.85578e-14	2.95256e-13	upregulated
TUSC3	-1.57302	2.88916e-14	2.98572e-13	downregulated
LINC01004	1.18335	2.89158e-14	2.98688e-13	upregulated
SH3GLB2	-1.05737	2.94004e-14	3.0342e-13	downregulated
CTB-78F1.1	-2.437	2.97143e-14	3.06521e-13	downregulated
ATP1B1	-1.72203	2.97645e-14	3.069e-13	downregulated
LOC283737	-1.87921	3.0073e-14	3.09941e-13	downregulated
SEMA3G	-1.02967	3.06842e-14	3.16099e-13	downregulated
RP1-212P9.2	-2.23424	3.15652e-14	3.25027e-13	downregulated
WDR76	1.05589	3.1707e-14	3.26194e-13	upregulated
ID4	1.20142	3.1911e-14	3.28146e-13	upregulated
PRICKLE1	-1.14109	3.23265e-14	3.32269e-13	downregulated
RECQL4	1.55073	3.29783e-14	3.38816e-13	upregulated
RARRES3	1.45667	3.56428e-14	3.65207e-13	upregulated
SCOC	-1.10885	3.6438e-14	3.73021e-13	downregulated
LRRTM4	-1.83	3.79942e-14	3.8843e-13	downregulated
FAM153A	-2.19573	3.81534e-14	3.89884e-13	downregulated
AGTPBP1	-1.70069	3.87834e-14	3.95968e-13	downregulated
MT1X	1.05959	3.90132e-14	3.98136e-13	upregulated
RP5-991G20.4	1.22743	4.0044e-14	4.07928e-13	upregulated
PRKCZ	-3.05222	4.01827e-14	4.09159e-13	downregulated
RAB3B	-2.37931	4.04046e-14	4.11236e-13	downregulated
IL15RA	1.41702	4.05848e-14	4.12886e-13	upregulated
THRB-IT1	-1.0641	4.11435e-14	4.18198e-13	downregulated
N4BP2	1.16167	4.19119e-14	4.25819e-13	upregulated
CEBPB	1.15003	4.21882e-14	4.28436e-13	upregulated
CORO6	-1.40841	4.32918e-14	4.39115e-13	downregulated
BACE2	1.34016	4.36531e-14	4.42527e-13	upregulated
GEMIN4	1.59425	4.37149e-14	4.42761e-13	upregulated
RSPO2	-3.2238	4.44154e-14	4.48946e-13	downregulated
ENPEP	2.23852	4.44237e-14	4.48946e-13	upregulated
CPXM1	2.78416	4.56666e-14	4.60896e-13	upregulated
CHEK1	1.69862	4.63199e-14	4.67284e-13	upregulated
SNX32	-2.21625	4.6687e-14	4.7078e-13	downregulated
RAB20	1.19428	4.69242e-14	4.72754e-13	upregulated
CLEC2D	1.00024	4.77739e-14	4.80892e-13	upregulated
C1orf226	1.34245	4.7831e-14	4.81255e-13	upregulated
TRPV6	-2.03717	4.80492e-14	4.83238e-13	downregulated
MCF2	-1.64206	5.02744e-14	5.0473e-13	downregulated
LOC153811	-1.54256	5.31148e-14	5.32079e-13	downregulated
ZNF536	-1.66908	5.3318e-14	5.33804e-13	downregulated
LINC00672	-1.08859	5.33499e-14	5.33804e-13	downregulated
ANKFN1	1.38004	5.34152e-14	5.34152e-13	upregulated
JPH3	-2.17374	5.41826e-14	5.41116e-13	downregulated
BC039357	-1.32631	5.64443e-14	5.62721e-13	downregulated
ASPHD2	-1.13174	5.65123e-14	5.63154e-13	downregulated
RFX2	1.36599	5.72949e-14	5.70704e-13	upregulated
KCNS1	-1.33799	5.78215e-14	5.75699e-13	downregulated
SGSH	2.18612	5.79892e-14	5.77117e-13	upregulated
ODC1	1.16871	5.81421e-14	5.78387e-13	upregulated
KBTBD11	-1.61695	5.92041e-14	5.88185e-13	downregulated
FAM126B	-1.38097	6.01899e-14	5.97201e-13	downregulated
SGSM1	-1.26799	6.09512e-14	6.04492e-13	downregulated
GJA9	1.38399	6.15544e-14	6.09945e-13	upregulated
NEFH	-2.63655	6.17225e-14	6.11347e-13	downregulated
SMYD1	-1.89226	6.20948e-14	6.14768e-13	downregulated
HOXC4	1.13554	6.23832e-14	6.17356e-13	upregulated
STMN4	-2.1611	6.66196e-14	6.57291e-13	downregulated
PTPN20B	-2.97559	6.79843e-14	6.70465e-13	downregulated
CCHCR1	1.21666	7.11227e-14	6.99908e-13	upregulated
FBXO5	1.66098	7.43718e-14	7.30625e-13	upregulated
LOC100996724	-1.72045	7.44552e-14	7.31131e-13	downregulated
CYBA	1.46893	7.49396e-14	7.35572e-13	upregulated
TTK	2.09161	7.52086e-14	7.37896e-13	upregulated
CEP152	1.12922	7.53079e-14	7.38553e-13	upregulated
CSMD3	-2.0388	7.54734e-14	7.39859e-13	downregulated
PNCK	-1.90427	7.76422e-14	7.60142e-13	downregulated
LOC644794	1.2837	7.77988e-14	7.6135e-13	upregulated
LOC101930052	1.07101	7.95914e-14	7.77231e-13	upregulated
NDST3	-1.68996	8.22839e-14	8.01471e-13	downregulated
TK1	1.77652	8.38692e-14	8.15523e-13	upregulated
DRP2	-1.67596	8.39978e-14	8.16427e-13	downregulated
FAM149A	-1.07551	8.4773e-14	8.21867e-13	downregulated
NAMPT	3.20523	8.92325e-14	8.64003e-13	upregulated
CAMK2G	-1.44237	8.97299e-14	8.68367e-13	downregulated
DDX25	-1.59306	8.97591e-14	8.68367e-13	downregulated
CBX3	1.11547	9.001e-14	8.70427e-13	upregulated
PWAR6	-1.60133	9.04758e-14	8.74561e-13	downregulated
PRSS3P2	-1.49494	9.11094e-14	8.79942e-13	downregulated
CHGA	-3.41523	9.37434e-14	9.04237e-13	downregulated
SDC1	2.16934	9.60278e-14	9.24323e-13	upregulated
MMAA	1.3417	9.6083e-14	9.24465e-13	upregulated
FBXO16	1.22861	9.62438e-14	9.25624e-13	upregulated
PPP1R16B	-3.43968	9.64799e-14	9.27161e-13	downregulated
LDOC1	-1.34683	9.64848e-14	9.27161e-13	downregulated
TWSG1	1.85332	9.75021e-14	9.35772e-13	upregulated
PIAS4	1.62614	1.02158e-13	9.7839e-13	upregulated
FLJ45482	1.13801	1.04941e-13	1.00462e-12	upregulated
LINC00926	1.04217	1.06008e-13	1.01399e-12	upregulated
LOC100130705	-1.27746	1.06174e-13	1.01513e-12	downregulated
KCNAB1	-2.38637	1.06216e-13	1.01513e-12	downregulated
HOXB-AS1	1.74115	1.12075e-13	1.06978e-12	upregulated
LRRTM2	-1.30012	1.12178e-13	1.07033e-12	downregulated
ARNT2	-1.10957	1.12518e-13	1.07302e-12	downregulated
RLTPR	-1.88595	1.12554e-13	1.07302e-12	downregulated
SATB1	-1.36012	1.15621e-13	1.10088e-12	downregulated
CDK4	1.75091	1.16634e-13	1.11006e-12	upregulated
LOC100506558	1.49082	1.19096e-13	1.13302e-12	upregulated
ANKRD33B	-1.86414	1.19313e-13	1.13439e-12	downregulated
TYMS	1.57449	1.22976e-13	1.16654e-12	upregulated
TENM2	-2.95179	1.25417e-13	1.18871e-12	downregulated
AF070581	-2.20957	1.25948e-13	1.19325e-12	downregulated
FAM129A	1.87364	1.2614e-13	1.19457e-12	upregulated
SYNDIG1	-1.42496	1.31474e-13	1.24354e-12	downregulated
MEX3A	1.48033	1.31974e-13	1.24775e-12	upregulated
DBF4	1.51148	1.32338e-13	1.25068e-12	upregulated
HAS1	-1.49689	1.40074e-13	1.32106e-12	downregulated
SLC26A8	-1.83046	1.40394e-13	1.32298e-12	downregulated
ABHD15	1.05446	1.56347e-13	1.47029e-12	upregulated
EFEMP2	1.16712	1.56699e-13	1.473e-12	upregulated
LOC101927811	1.69009	1.58295e-13	1.48617e-12	upregulated
PHKA1	1.15867	1.58557e-13	1.48802e-12	upregulated
WNT7B	-2.02882	1.59183e-13	1.49328e-12	downregulated
VWC2	-1.78146	1.59417e-13	1.49486e-12	downregulated
MBOAT1	1.24472	1.60935e-13	1.50848e-12	upregulated
INPP5A	-1.20841	1.61585e-13	1.51395e-12	downregulated
PPM1K	-1.01903	1.658e-13	1.5509e-12	downregulated
ATP2C2	-1.48849	1.65875e-13	1.55097e-12	downregulated
TFPI	1.91241	1.66857e-13	1.55951e-12	upregulated
DOK1	1.28761	1.68618e-13	1.5738e-12	upregulated
SERPING1	1.64203	1.68661e-13	1.5738e-12	upregulated
MALT1	1.40457	1.70329e-13	1.58872e-12	upregulated
PHLDA1	1.64909	1.73756e-13	1.61936e-12	upregulated
PIFO	1.54752	1.79524e-13	1.67244e-12	upregulated
MKI67	1.26881	1.80213e-13	1.67817e-12	upregulated
LINC01114	1.49774	1.84114e-13	1.71241e-12	upregulated
FAM171A1	-1.08787	1.88162e-13	1.74793e-12	downregulated
LOC100862671	1.55438	1.91796e-13	1.78024e-12	upregulated
SEC61G	1.67529	1.94849e-13	1.80638e-12	upregulated
RP11-804H8.6	1.36584	1.95923e-13	1.8156e-12	upregulated
EPHA2	1.55162	1.9795e-13	1.83364e-12	upregulated
TEK	-1.3158	2.05057e-13	1.89682e-12	downregulated
TTC5	-1.12438	2.05102e-13	1.89682e-12	downregulated
HIST1H2AG	2.30871	2.06691e-13	1.90882e-12	upregulated
C21orf62	1.51775	2.10232e-13	1.93956e-12	upregulated
B4GALNT1	-1.57498	2.10468e-13	1.94096e-12	downregulated
ACOX2	1.25764	2.13381e-13	1.96465e-12	upregulated
DTNB	-1.83397	2.18954e-13	2.01434e-12	downregulated
S100A4	1.98085	2.21211e-13	2.03347e-12	upregulated
MIR124-2HG	-1.57715	2.23067e-13	2.04971e-12	downregulated
ZCCHC10	1.03493	2.23262e-13	2.05068e-12	upregulated
CYS1	-1.43943	2.25058e-13	2.0647e-12	downregulated
ZC3H12B	-2.19133	2.36235e-13	2.16202e-12	downregulated
PTH2R	-1.78481	2.36742e-13	2.16495e-12	downregulated
BC069782	-1.76862	2.37832e-13	2.17403e-12	downregulated
CAMSAP3	-2.25341	2.43684e-13	2.22486e-12	downregulated
UNC13A	-2.41894	2.49637e-13	2.27646e-12	downregulated
ZNF382	-1.19411	2.49734e-13	2.27646e-12	downregulated
KCNC1	-1.75499	2.60794e-13	2.37444e-12	downregulated
DLG3	-1.00496	2.663e-13	2.42071e-12	downregulated
GSTO2	-1.19754	2.69733e-13	2.45095e-12	downregulated
CA10	-2.83209	2.70914e-13	2.4607e-12	downregulated
AF520793	-1.15558	2.71942e-13	2.46906e-12	downregulated
GAB3	1.52209	2.72252e-13	2.47089e-12	upregulated
SIAH3	-2.40151	2.74295e-13	2.48845e-12	downregulated
TFDP2	1.11089	2.92557e-13	2.64887e-12	upregulated
B3GALT2	-2.90289	2.92943e-13	2.65132e-12	downregulated
AGAP2	-1.54337	3.20809e-13	2.88867e-12	downregulated
HIST1H2BE	1.38938	3.21932e-13	2.89765e-12	upregulated
SPATA6	1.4185	3.30036e-13	2.96708e-12	upregulated
TCF7L1	1.00626	3.33048e-13	2.99298e-12	upregulated
MID1	1.04117	3.33591e-13	2.99669e-12	upregulated
GALNT10	1.26331	3.34171e-13	3.00072e-12	upregulated
REPS2	-1.91312	3.48361e-13	3.12692e-12	downregulated
ARHGAP11B	1.78233	3.53685e-13	3.17345e-12	upregulated
HPCAL1	-1.24308	3.56956e-13	3.20155e-12	downregulated
SPRY4-IT1	2.91514	3.59219e-13	3.22058e-12	upregulated
GYPC	1.13206	3.62334e-13	3.24597e-12	upregulated
CACNA1G	-2.0486	3.80572e-13	3.40535e-12	downregulated
BTN3A3	1.22278	3.81323e-13	3.40807e-12	upregulated
CHSY1	1.09907	3.82446e-13	3.41677e-12	upregulated
FAM71E1	-1.39702	3.9523e-13	3.52411e-12	downregulated
TCF19	1.02806	3.95883e-13	3.52856e-12	upregulated
TLN1	1.00737	3.96897e-13	3.53622e-12	upregulated
TMEM79	1.46169	4.03537e-13	3.59397e-12	upregulated
TCIRG1	1.92785	4.07942e-13	3.62897e-12	upregulated
AJ011981	1.18044	4.14828e-13	3.68879e-12	upregulated
RP4-621B10.8	-2.03534	4.15289e-13	3.69017e-12	downregulated
MAPRE3	-2.37858	4.15305e-13	3.69017e-12	downregulated
SYT7	-1.86471	4.20836e-13	3.73786e-12	downregulated
ABCF2	1.02431	4.3365e-13	3.84868e-12	upregulated
SERPINE1	2.03183	4.34833e-13	3.85769e-12	upregulated
C1QTNF1	1.20157	4.52749e-13	4.01197e-12	upregulated
TSPAN7	-1.24584	4.64308e-13	4.11121e-12	downregulated
ESYT3	-1.72486	4.65384e-13	4.11755e-12	downregulated
SLC6A1	-1.57831	4.76991e-13	4.21287e-12	downregulated
ATP6V1A	-1.4485	4.77078e-13	4.21287e-12	downregulated
TAF12	1.27025	4.80526e-13	4.24168e-12	upregulated
GADD45A	1.49971	4.87391e-13	4.29897e-12	upregulated
TUBB6	1.72465	5.03693e-13	4.44104e-12	upregulated
CD14	1.82706	5.08275e-13	4.47799e-12	upregulated
AIFM3	-1.78304	5.33866e-13	4.69622e-12	downregulated
ACTL6B	-3.37909	5.38641e-13	4.7364e-12	downregulated
EFNA3	-2.07418	5.70589e-13	5.0077e-12	downregulated
HCLS1	1.27789	5.74409e-13	5.03736e-12	upregulated
LEPREL1	1.95566	5.77347e-13	5.06119e-12	upregulated
STMN2	-3.9092	5.78228e-13	5.06696e-12	downregulated
SHKBP1	1.17864	5.83455e-13	5.11082e-12	upregulated
LPAR2	1.32342	5.96563e-13	5.22164e-12	upregulated
CASP3	1.0784	5.99976e-13	5.24549e-12	upregulated
TRHDE-AS1	-1.90031	6.12668e-13	5.34828e-12	downregulated
ANXA2R	1.0453	6.16462e-13	5.37935e-12	upregulated
LOC389895	-2.69688	6.54586e-13	5.69899e-12	downregulated
RBFOX2	-1.11303	6.58124e-13	5.7276e-12	downregulated
LY96	1.57293	6.59521e-13	5.73758e-12	upregulated
FCGR2C	2.89636	6.87214e-13	5.97169e-12	upregulated
EEF1A2	-2.40431	6.88944e-13	5.98445e-12	downregulated
RP11-589P10.5	1.17784	7.01307e-13	6.0849e-12	upregulated
MST1	1.40181	7.2695e-13	6.30023e-12	upregulated
IFI44	1.31256	7.38425e-13	6.39726e-12	upregulated
TNFRSF19	1.57272	7.53106e-13	6.52198e-12	upregulated
ELTD1	1.31893	7.53797e-13	6.52303e-12	upregulated
YPEL1	-1.17289	7.61101e-13	6.58374e-12	downregulated
PSD3	-1.94393	7.62337e-13	6.59194e-12	downregulated
TOB2	1.45259	7.71789e-13	6.67115e-12	upregulated
CACNB4	-1.89152	7.74033e-13	6.68802e-12	downregulated
GP1BB	-1.14523	7.76945e-13	6.71065e-12	downregulated
C1orf85	1.03269	7.82793e-13	6.7586e-12	upregulated
C8orf4	2.25292	7.83144e-13	6.75909e-12	upregulated
MDFI	1.55219	7.8848e-13	6.80258e-12	upregulated
P4HA1	1.10806	8.03716e-13	6.9288e-12	upregulated
DNAJC10	1.13384	8.12953e-13	7.00315e-12	upregulated
CDCA3	2.12517	8.2425e-13	7.09512e-12	upregulated
SPTBN4	-1.58288	8.33142e-13	7.16627e-12	downregulated
APOBEC3B	1.53043	8.37437e-13	7.1951e-12	upregulated
DEPDC1B	2.20252	8.50915e-13	7.30268e-12	upregulated
HOXD9	1.47707	8.61406e-13	7.38994e-12	upregulated
CYGB	-1.84484	8.67921e-13	7.44304e-12	downregulated
TEAD3	1.08504	8.85586e-13	7.58884e-12	upregulated
AP4M1	1.23091	8.88353e-13	7.60971e-12	upregulated
CNTNAP1	-1.15407	8.98055e-13	7.68418e-12	downregulated
FKBP9	1.06479	9.01079e-13	7.70717e-12	upregulated
TOP3B	1.2754	9.05776e-13	7.74445e-12	upregulated
RASSF4	1.37135	9.20395e-13	7.86357e-12	upregulated
CLCN4	-1.29594	9.27896e-13	7.92469e-12	downregulated
KIF2C	1.1822	9.4377e-13	8.05125e-12	upregulated
GALNT2	1.06179	9.49036e-13	8.09014e-12	upregulated
NTNG2	-1.62843	9.70059e-13	8.25705e-12	downregulated
KIF11	1.61497	9.89086e-13	8.41274e-12	upregulated
PDLIM5	1.27898	9.98498e-13	8.48649e-12	upregulated
LAMP5	-1.96801	1.01297e-12	8.60312e-12	downregulated
OGDHL	-3.1573	1.01375e-12	8.60655e-12	downregulated
NUDT11	-1.15718	1.02298e-12	8.68171e-12	downregulated
FANCA	1.02949	1.0253e-12	8.69816e-12	upregulated
RTN1	-2.03407	1.03741e-12	8.79436e-12	downregulated
ZNF551	1.0841	1.03807e-12	8.79671e-12	upregulated
PLEKHA8P1	1.60241	1.05789e-12	8.9547e-12	upregulated
IPW	-1.97536	1.06732e-12	9.03119e-12	downregulated
ZFP36L2	1.8496	1.10501e-12	9.32937e-12	upregulated
AK021977	1.09486	1.15435e-12	9.72799e-12	upregulated
ADORA3	1.05539	1.18101e-12	9.94172e-12	upregulated
GPRIN1	-1.16771	1.19096e-12	1.00218e-11	downregulated
CASQ1	-1.21726	1.21986e-12	1.02499e-11	downregulated
PAK4	1.05323	1.22512e-12	1.02886e-11	upregulated
CD180	1.38286	1.24608e-12	1.0451e-11	upregulated
CDH10	-1.48089	1.31576e-12	1.10193e-11	downregulated
ATCAY	-1.93174	1.31884e-12	1.1041e-11	downregulated
CTD-2083E4.4	1.3559	1.32851e-12	1.11179e-11	upregulated
SIPA1	1.08398	1.35629e-12	1.1342e-11	upregulated
WBSCR17	-3.0261	1.35977e-12	1.1367e-11	downregulated
FPGT-TNNI3K	-1.55847	1.36634e-12	1.14178e-11	downregulated
IGFBP5	2.26324	1.36801e-12	1.14275e-11	upregulated
PRKCE	-1.07847	1.3768e-12	1.14968e-11	downregulated
LINC01279	1.59356	1.40964e-12	1.17582e-11	upregulated
CRY2	-1.89409	1.42267e-12	1.18582e-11	downregulated
GNAI1	-1.56609	1.46462e-12	1.21812e-11	downregulated
ERCC6L	1.99459	1.46603e-12	1.21885e-11	upregulated
TMEM74	-1.14753	1.47789e-12	1.22782e-11	downregulated
DKK3	-1.28315	1.51769e-12	1.26043e-11	downregulated
PARP10	1.34453	1.52438e-12	1.26506e-11	upregulated
PCDHB9	1.21281	1.55985e-12	1.29262e-11	upregulated
INHBB	1.11886	1.59844e-12	1.32412e-11	upregulated
PGM3	1.26718	1.61122e-12	1.33374e-11	upregulated
TBC1D24	-1.14065	1.61234e-12	1.33419e-11	downregulated
GPR88	-1.78264	1.6262e-12	1.34469e-11	downregulated
DUSP2	-2.11409	1.64436e-12	1.35872e-11	downregulated
LINC00963	2.24046	1.64685e-12	1.36028e-11	upregulated
PAXIP1OS	1.55546	1.65153e-12	1.36366e-11	upregulated
PDGFC	1.12121	1.69287e-12	1.39729e-11	upregulated
RPL18AP16	1.06143	1.70982e-12	1.40975e-11	upregulated
FIBIN	1.11779	1.73208e-12	1.42708e-11	upregulated
FAM129B	1.21912	1.76764e-12	1.45376e-11	upregulated
CHRM5	-1.09252	1.77075e-12	1.45527e-11	downregulated
GIMAP2	1.32665	1.79244e-12	1.47151e-11	upregulated
LRRN4CL	1.22157	1.8281e-12	1.4981e-11	upregulated
GOLGA7B	-2.40762	1.86552e-12	1.52767e-11	downregulated
MAGEH1	-1.02897	1.88656e-12	1.54324e-11	downregulated
UBE2C	1.40212	1.91695e-12	1.56698e-11	upregulated
CALR	1.11393	1.94099e-12	1.5855e-11	upregulated
LRRC20	-1.11498	1.97773e-12	1.61436e-11	downregulated
SLC10A3	1.69911	2.03914e-12	1.66153e-11	upregulated
ZNF677	1.44226	2.04378e-12	1.66471e-11	upregulated
GAS7	-1.55484	2.06121e-12	1.67771e-11	downregulated
STK33	2.33371	2.07023e-12	1.68446e-11	upregulated
KCNB2	-1.51046	2.0977e-12	1.7062e-11	downregulated
RERGL	-2.30705	2.10078e-12	1.7081e-11	downregulated
KIF15	1.36758	2.11849e-12	1.72189e-11	upregulated
NCAPG	1.37571	2.20329e-12	1.78763e-11	upregulated
THY1	-1.29123	2.25643e-12	1.82686e-11	downregulated
EFNB3	-1.72703	2.25737e-12	1.82698e-11	downregulated
STK32A	1.37115	2.27015e-12	1.83602e-11	upregulated
FANCI	1.36107	2.27161e-12	1.83655e-11	upregulated
FOXO1	1.63195	2.31373e-12	1.86797e-11	upregulated
MTUS2	-1.44526	2.33418e-12	1.88381e-11	downregulated
DLK2	-1.56866	2.37278e-12	1.91361e-11	downregulated
TPM2	1.78004	2.37402e-12	1.91394e-11	upregulated
PYCARD	1.21532	2.4529e-12	1.97475e-11	upregulated
PHACTR3	-2.06816	2.49241e-12	2.00514e-11	downregulated
SMPD3	-1.3374	2.50572e-12	2.01514e-11	downregulated
SFXN3	1.17062	2.55033e-12	2.04886e-11	upregulated
DTX2	1.05319	2.57483e-12	2.06782e-11	upregulated
LOC400043	1.39608	2.58543e-12	2.07487e-11	upregulated
PDCD4	-1.43804	2.60275e-12	2.08804e-11	downregulated
ESM1	1.71104	2.62101e-12	2.10122e-11	upregulated
ESPL1	1.7558	2.72652e-12	2.18198e-11	upregulated
HCG11	-2.31881	2.78813e-12	2.22739e-11	downregulated
PRC1	1.65259	2.79963e-12	2.2358e-11	upregulated
SNRPB	1.01688	2.8064e-12	2.24042e-11	upregulated
ZDBF2	-1.2856	2.81314e-12	2.24501e-11	downregulated
CSF1	1.46314	2.87853e-12	2.2948e-11	upregulated
POU6F2	-1.50722	2.91963e-12	2.32514e-11	downregulated
MCF2L2	-1.76193	2.99749e-12	2.383e-11	downregulated
CCDC102B	1.77364	3.00071e-12	2.38473e-11	upregulated
GMFG	1.43373	3.00684e-12	2.38876e-11	upregulated
KIAA0930	-1.07988	3.10188e-12	2.46082e-11	downregulated
PLCXD3	-2.4883	3.10291e-12	2.46082e-11	downregulated
NUP93	1.25504	3.15866e-12	2.50243e-11	upregulated
LOC283484	-1.88503	3.17224e-12	2.51093e-11	downregulated
CGREF1	-1.75257	3.17268e-12	2.51093e-11	downregulated
LOC283588	-1.39693	3.22862e-12	2.55343e-11	downregulated
GABRB1	-2.12615	3.23082e-12	2.55429e-11	downregulated
PPP2R2D	-1.69946	3.23661e-12	2.5571e-11	downregulated
RACGAP1	1.07854	3.31887e-12	2.61757e-11	upregulated
PLXNA3	1.06005	3.32399e-12	2.62071e-11	upregulated
ETV4	1.85056	3.33107e-12	2.62538e-11	upregulated
KCNQ5	-2.19799	3.38844e-12	2.66785e-11	downregulated
DNAJB1	1.20652	3.47417e-12	2.7297e-11	upregulated
RNF208	-1.28879	3.49481e-12	2.7431e-11	downregulated
ALOX12B	-1.11942	3.49732e-12	2.74412e-11	downregulated
LOC100131860	1.71849	3.57196e-12	2.79981e-11	upregulated
ISLR2	-1.08012	3.60557e-12	2.82495e-11	downregulated
ELAVL4	-2.01993	3.67975e-12	2.87936e-11	downregulated
TPPP	-2.01668	3.7072e-12	2.89986e-11	downregulated
MYBL1	1.11024	3.71883e-12	2.90796e-11	upregulated
TDRD9	-1.32882	3.72672e-12	2.91313e-11	downregulated
C2CD2L	-1.01774	3.81919e-12	2.98337e-11	downregulated
CCDC3	-1.19938	3.85276e-12	3.00754e-11	downregulated
IDI2-AS1	-1.09564	3.9991e-12	3.11387e-11	downregulated
BRSK2	-1.62171	4.00122e-12	3.11387e-11	downregulated
LINC00957	-1.06611	4.1003e-12	3.18881e-11	downregulated
MGAT4C	-1.98352	4.18725e-12	3.25422e-11	downregulated
IGFBP4	1.81931	4.21406e-12	3.27173e-11	upregulated
FBLIM1	1.76778	4.31688e-12	3.34815e-11	upregulated
RAB33A	-1.46376	4.32514e-12	3.35341e-11	downregulated
CHI3L2	2.56813	4.40501e-12	3.41302e-11	upregulated
SMO	1.13217	4.43892e-12	3.43813e-11	upregulated
DISP2	-1.11592	4.4948e-12	3.47671e-11	downregulated
RHO	-1.70128	4.557e-12	3.52244e-11	downregulated
ANG	1.34109	4.56332e-12	3.52613e-11	upregulated
SF3A2	1.45418	4.58684e-12	3.54072e-11	upregulated
VAV2	1.37818	4.6047e-12	3.55331e-11	upregulated
TMEM255A	1.55734	4.65777e-12	3.59305e-11	upregulated
ITGA4	1.73322	4.71095e-12	3.63162e-11	upregulated
RAB9B	-1.08763	4.80671e-12	3.69921e-11	downregulated
RPRML	-2.3854	4.8275e-12	3.71396e-11	downregulated
DAB1	-1.71526	4.83344e-12	3.71728e-11	downregulated
PACSIN1	-1.40098	4.83942e-12	3.72063e-11	downregulated
KNDC1	-1.41405	4.92854e-12	3.78406e-11	downregulated
CHEK2	1.25827	4.95265e-12	3.79975e-11	upregulated
PTK2B	-1.2011	4.95325e-12	3.79975e-11	downregulated
B4GALT6	-2.26599	4.98488e-12	3.8209e-11	downregulated
ANXA2P3	1.4604	5.00522e-12	3.83521e-11	upregulated
LAIR1	2.03352	5.03187e-12	3.85267e-11	upregulated
LOC100506851	-1.60765	5.03306e-12	3.85267e-11	downregulated
MIR612	1.3843	5.33657e-12	4.07002e-11	upregulated
OSMR	1.96927	5.40461e-12	4.11821e-11	upregulated
LOC441052	-1.3153	5.40753e-12	4.11865e-11	downregulated
COL6A2	2.57726	5.53796e-12	4.21519e-11	upregulated
FGF9	-2.01801	5.65333e-12	4.30014e-11	downregulated
MIR6883	1.1382	5.7038e-12	4.33421e-11	upregulated
YIPF2	1.18112	5.72778e-12	4.35098e-11	upregulated
HERC5	1.04227	5.89429e-12	4.47005e-11	upregulated
CBLN1	-1.66247	6.01139e-12	4.55583e-11	downregulated
LOC101927057	-1.71206	6.01813e-12	4.55809e-11	downregulated
LINC00951	-1.13272	6.05774e-12	4.5864e-11	downregulated
DHX37	1.69591	6.07487e-12	4.59785e-11	upregulated
COL5A2	1.64243	6.07906e-12	4.5995e-11	upregulated
ITGB2	1.71032	6.09405e-12	4.60932e-11	upregulated
NPTX2	-2.25663	6.24926e-12	4.72203e-11	downregulated
C3	1.53346	6.42913e-12	4.84674e-11	upregulated
CTSS	1.36149	6.72429e-12	5.06091e-11	upregulated
ATHL1	1.22195	7.10206e-12	5.32771e-11	upregulated
GINS1	1.36437	7.16693e-12	5.37109e-11	upregulated
PWAR5	-1.69116	7.17791e-12	5.37756e-11	downregulated
RP11-586K2.1	-1.96608	7.18052e-12	5.37775e-11	downregulated
HLA-DRB1	1.34483	7.23416e-12	5.41615e-11	upregulated
HAS2	2.1319	7.32565e-12	5.48074e-11	upregulated
TSPAN13	-1.00843	7.3307e-12	5.48125e-11	downregulated
RP3-406A7.7	-1.81042	7.69819e-12	5.74852e-11	downregulated
RIPPLY2	-2.10948	7.83884e-12	5.84288e-11	downregulated
[truncated: 1,278 more rows]

## Sheet: Overlap (1,934)
GENE	TCGA-GBM versus GTEx			GSE4290			GSE68848			Upregulated in all comparisons	Downregulated in all comparisons
	LOG FOLD CHANGE	ADJUSTED P VALUE	UP/DOWNREGULATED	LOG FOLD CHANGE	ADJUSTED P VALUE	UP/DOWNREGULATED	LOG FOLD CHANGE	ADJUSTED P VALUE	UP/DOWNREGULATED
AACS	-1.62816	3.38309e-177	downregulated	-1.29591	1.01e-19	downregulated	-1.1875	3.77947e-24	downregulated	No	Yes
AASS	3.6838	0	upregulated	1.33804	1.39e-14	upregulated	1.258	5.07665e-23	upregulated	Yes	No
AATK	-3.62264	0	downregulated	-2.02218	4.41e-14	downregulated	-1.31937	1.22117e-09	downregulated	No	Yes
ABCA1	4.35381	0	upregulated	2.32088	7.36e-16	upregulated	2.16519	2.53072e-17	upregulated	Yes	No
ABCC3	6.76113	2.79063e-195	upregulated	4.32802	4.14e-14	upregulated	4.27562	5.13008e-19	upregulated	Yes	No
ABCG4	-5.26199	0	downregulated	-1.18413	5.51e-16	downregulated	-1.08191	1.09714e-15	downregulated	No	Yes
ABHD15	3.53661	2.37393e-230	upregulated	1.04181	3.77e-10	upregulated	1.05446	1.47029e-12	upregulated	Yes	No
ABHD8	-1.26123	2.49304e-188	downregulated	-1.06046	1.94e-06	downregulated	-1.11176	3.66635e-10	downregulated	No	Yes
ABTB1	-3.693	0	downregulated	-1.46237	4.59e-05	downregulated	-1.12361	0.000345751	downregulated	No	Yes
ACKR1	-3.35002	9.68881e-186	downregulated	-1.91941	2.36e-05	downregulated	-1.51519	0.000161832	downregulated	No	Yes
ACOX2	1.71546	6.92148e-81	upregulated	1.2916	1.58e-08	upregulated	1.25764	1.96465e-12	upregulated	Yes	No
ACSL6	-3.96064	0	downregulated	-1.46527	5.67e-09	downregulated	-1.50534	1.15215e-10	downregulated	No	Yes
ACTA2	2.53725	5.5621e-122	upregulated	1.26452	1.32e-08	upregulated	1.10911	7.04871e-08	upregulated	Yes	No
ACTL6A	2.33807	0	upregulated	1.86277	3.64e-21	upregulated	1.73855	3.08227e-25	upregulated	Yes	No
ACTL6B	-3.33032	1.08577e-154	downregulated	-3.58849	1.44e-11	downregulated	-3.37909	4.7364e-12	downregulated	No	Yes
ACTR3C	-1.11544	3.31076e-07	downregulated	-1.68939	2.77e-08	downregulated	-1.61871	1.50097e-10	downregulated	No	Yes
ACY3	2.59515	7.23792e-64	upregulated	-1.69718	3.32e-10	downregulated	-1.55529	2.2909e-13	downregulated	No	No
ADAM11	-5.16543	0	downregulated	-2.40509	4.79e-23	downregulated	-2.34678	3.11487e-25	downregulated	No	Yes
ADAM12	4.47419	9.66345e-155	upregulated	2.85446	8.51e-20	upregulated	2.41777	2.98049e-18	upregulated	Yes	No
ADAM33	1.6521	5.65861e-39	upregulated	1.61226	0.00016091	upregulated	1.64465	1.06943e-05	upregulated	Yes	No
ADAMTS9	3.01358	5.22223e-83	upregulated	3.03042	6.98e-12	upregulated	3.0558	2.73681e-15	upregulated	Yes	No
ADAP1	-3.457	0	downregulated	-2.28172	9.43e-19	downregulated	-1.82513	5.37239e-15	downregulated	No	Yes
ADARB1	-3.49852	0	downregulated	-1.96285	6.02e-15	downregulated	-1.56263	2.03761e-17	downregulated	No	Yes
ADARB2	-1.82343	2.12974e-45	downregulated	-2.1192	4.41e-09	downregulated	-2.00835	1.69319e-09	downregulated	No	Yes
ADCY1	-3.27943	0	downregulated	-2.42596	2.89e-16	downregulated	-2.28562	9.01571e-18	downregulated	No	Yes
ADCYAP1	-1.38762	6.81414e-27	downregulated	-1.44315	4.36e-13	downregulated	-1.63155	1.98811e-27	downregulated	No	Yes
ADM	4.30925	2.18007e-172	upregulated	1.85457	1.23e-06	upregulated	2.08303	1.78147e-10	upregulated	Yes	No
ADRA2A	-1.98645	1.70587e-55	downregulated	-1.13184	1.88e-07	downregulated	-1.14658	2.07705e-09	downregulated	No	Yes
ADRB1	1.73414	8.62348e-42	upregulated	-1.90135	7.16e-09	downregulated	-1.85043	6.24569e-10	downregulated	No	No
AEBP1	5.79205	0	upregulated	2.47106	6.46e-12	upregulated	2.58302	1.27568e-17	upregulated	Yes	No
AEN	2.39929	2.76751e-244	upregulated	1.31888	1.13e-12	upregulated	1.17969	1.41325e-14	upregulated	Yes	No
AFAP1L1	2.57921	5.74776e-145	upregulated	1.1995	0.00094819	upregulated	1.01794	0.000367776	upregulated	Yes	No
AGAP2	-2.24467	1.41527e-58	downregulated	-1.4371	2.84e-08	downregulated	-1.54337	2.88867e-12	downregulated	No	Yes
AGBL4	1.91558	3.67875e-19	upregulated	-1.15614	9.06e-05	downregulated	-1.04445	1.29385e-05	downregulated	No	No
AGPAT2	2.28967	5.88694e-181	upregulated	1.28271	2.63e-08	upregulated	1.26502	2.22683e-13	upregulated	Yes	No
AGTPBP1	-1.01401	2.68964e-101	downregulated	-1.97426	9.39e-15	downregulated	-1.70069	3.95968e-13	downregulated	No	Yes
AGTRAP	4.58021	0	upregulated	1.59739	2.36e-20	upregulated	1.49437	6.09552e-26	upregulated	Yes	No
AIFM3	-4.03217	0	downregulated	-2.1242	2.28e-17	downregulated	-1.78304	4.69622e-12	downregulated	No	Yes
AJUBA	3.92689	2.02291e-136	upregulated	2.08544	2.54e-23	upregulated	1.86068	2.86008e-24	upregulated	Yes	No
AK5	1.29433	6.50907e-18	upregulated	-4.5258	8.6e-22	downregulated	-3.76876	2.71552e-20	downregulated	No	No
AK7	2.22511	2.3146e-12	upregulated	-1.32428	1.14e-06	downregulated	-1.29632	8.78629e-08	downregulated	No	No
AKR1C2	-1.48007	1.26623e-17	downregulated	-1.70179	4.28e-07	downregulated	-1.41735	3.47662e-08	downregulated	No	Yes
AKT3	-1.59534	1.36929e-270	downregulated	-1.16209	1.43e-13	downregulated	-1.19853	1.33895e-21	downregulated	No	Yes
ALOX12B	-2.64377	3.04445e-41	downregulated	-1.01622	2.45e-07	downregulated	-1.11942	2.74412e-11	downregulated	No	Yes
ALOX5AP	5.88071	0	upregulated	1.52547	7.89e-09	upregulated	1.40728	1.85073e-08	upregulated	Yes	No
ALPK3	2.53731	1.71541e-88	upregulated	2.2236	6.05e-12	upregulated	1.75184	9.0194e-11	upregulated	Yes	No
AMER2	-1.42549	1.32088e-82	downregulated	-1.01523	0.00689177	downregulated	-1.25913	3.736e-05	downregulated	No	Yes
AMER3	-5.15573	0	downregulated	-1.08049	4.44e-06	downregulated	-1.11757	4.96545e-10	downregulated	No	Yes
AMIGO1	-1.38336	7.69744e-252	downregulated	-1.43429	1.6e-17	downregulated	-1.3297	5.90804e-18	downregulated	No	Yes
AMPH	-2.37754	4.41027e-215	downregulated	-2.45387	6.74e-17	downregulated	-2.5796	4.64649e-22	downregulated	No	Yes
ANGPT2	3.77536	2.07713e-211	upregulated	3.01037	1.23e-16	upregulated	3.34732	4.89585e-31	upregulated	Yes	No
ANK2	-1.60439	2.28826e-224	downregulated	-1.23982	3.81e-16	downregulated	-1.02888	9.60958e-14	downregulated	No	Yes
ANK3	-5.03003	0	downregulated	-2.94977	2.41e-19	downregulated	-2.47947	1.0453e-19	downregulated	No	Yes
ANKFN1	3.83853	8.68431e-115	upregulated	1.41186	1.43e-12	upregulated	1.38004	5.34152e-13	upregulated	Yes	No
ANKRD2	-1.79849	2.66418e-25	downregulated	-1.05649	5.18e-05	downregulated	-1.09022	8.14679e-07	downregulated	No	Yes
ANKRD22	4.90962	2.05643e-140	upregulated	1.39899	2.36e-06	upregulated	1.23123	2.24868e-07	upregulated	Yes	No
ANKRD26	-2.28469	2.11621e-110	downregulated	-1.03203	7.3e-13	downregulated	-1.21054	2.85699e-22	downregulated	No	Yes
ANKRD33B	2.26601	8.69432e-39	upregulated	-1.91852	2.5e-11	downregulated	-1.86414	1.13439e-12	downregulated	No	No
ANKRD34A	-3.24116	0	downregulated	-3.5582	1.93e-17	downregulated	-3.48032	6.42786e-22	downregulated	No	Yes
ANKRD34C	-5.20162	8.32762e-191	downregulated	-1.51888	4.31e-10	downregulated	-1.93881	8.55242e-15	downregulated	No	Yes
ANKZF1	-2.88873	0	downregulated	1.54449	3.88e-07	upregulated	2.17116	2.56231e-19	upregulated	No	No
ANO3	1.58353	0.00014828	upregulated	-4.08869	2.65e-17	downregulated	-4.03438	4.56084e-22	downregulated	No	No
ANO5	1.74726	4.09379e-29	upregulated	-1.66722	4.79e-07	downregulated	-1.85169	3.90569e-09	downregulated	No	No
ANO6	4.13118	0	upregulated	1.57402	2.07e-19	upregulated	1.60542	4.52254e-28	upregulated	Yes	No
ANPEP	3.48422	1.86297e-98	upregulated	1.41602	0.00021624	upregulated	1.34794	3.83349e-05	upregulated	Yes	No
ANTXR2	4.5893	9.85578e-174	upregulated	1.33421	5.73e-07	upregulated	1.10917	4.16928e-07	upregulated	Yes	No
ANXA1	6.36418	0	upregulated	3.2435	7.16e-20	upregulated	3.01801	1.42843e-24	upregulated	Yes	No
ANXA2P1	2.61812	1.27488e-52	upregulated	1.4416	7.44e-08	upregulated	1.27416	3.56825e-08	upregulated	Yes	No
ANXA2P2	7.29771	0	upregulated	2.53556	2.31e-20	upregulated	2.29122	1.08491e-22	upregulated	Yes	No
ANXA2R	3.60006	5.59145e-145	upregulated	1.2381	1e-14	upregulated	1.0453	5.37935e-12	upregulated	Yes	No
ANXA3	-2.18571	5.52927e-45	downregulated	-1.69061	1.55e-07	downregulated	-1.34575	1.35109e-08	downregulated	No	Yes
ANXA5	3.86461	0	upregulated	1.85348	3.61e-24	upregulated	1.62388	3.31636e-27	upregulated	Yes	No
APBA1	-3.0502	0	downregulated	-1.41179	1.04e-11	downregulated	-1.57275	3.1985e-14	downregulated	No	Yes
APBB1	-2.0717	0	downregulated	-1.51087	6.05e-20	downregulated	-1.11221	3.04806e-15	downregulated	No	Yes
APH1A	2.01866	0	upregulated	1.84122	5.66e-10	upregulated	1.45304	2.06966e-07	upregulated	Yes	No
APOBEC3B	4.60691	2.09468e-148	upregulated	1.88765	3.59e-14	upregulated	1.53043	7.1951e-12	upregulated	Yes	No
APOBEC3C	5.69336	0	upregulated	1.28825	1.32e-13	upregulated	1.35759	3.01578e-16	upregulated	Yes	No
APOC1	5.2475	3.86443e-261	upregulated	1.98916	1.89e-12	upregulated	2.01751	1.13425e-19	upregulated	Yes	No
APOL1	3.72052	1.57544e-155	upregulated	1.40609	6.51e-07	upregulated	1.11293	2.09383e-05	upregulated	Yes	No
APOL4	7.19177	1.39168e-278	upregulated	3.58387	4.64e-18	upregulated	2.8038	9.11623e-16	upregulated	Yes	No
APRT	1.01763	1.12156e-89	upregulated	1.29646	1.87e-13	upregulated	1.405	4.93833e-21	upregulated	Yes	No
AQP1	3.86396	4.05063e-155	upregulated	2.09468	1.29e-07	upregulated	1.97475	1.50419e-10	upregulated	Yes	No
ARAP3	1.53495	1.94404e-84	upregulated	1.35283	6.7e-09	upregulated	1.22874	3.42915e-10	upregulated	Yes	No
ARC	4.91733	3.19211e-280	upregulated	1.59867	2.44e-05	upregulated	1.26602	0.000262798	upregulated	Yes	No
ARHGAP11A	3.69248	3.40069e-141	upregulated	1.96358	4.89e-11	upregulated	1.45542	2.05446e-07	upregulated	Yes	No
ARHGAP18	4.13657	1.51712e-292	upregulated	2.144	6.3e-13	upregulated	2.10901	1.67389e-13	upregulated	Yes	No
ARHGAP36	4.22844	3.54274e-61	upregulated	-1.64682	0.00027778	downregulated	-1.6168	6.3375e-06	downregulated	No	No
ARHGAP4	-1.05056	7.20364e-57	downregulated	1.37343	1.53e-09	upregulated	1.26776	2.93828e-08	upregulated	No	No
ARHGAP44	-5.37942	0	downregulated	-3.06633	7.36e-13	downregulated	-2.77644	4.38859e-15	downregulated	No	Yes
ARHGDIG	-4.62141	0	downregulated	-2.90601	5.19e-21	downregulated	-2.64657	1.25364e-23	downregulated	No	Yes
ARHGEF26	3.01065	7.39554e-287	upregulated	1.31945	3.02e-08	upregulated	1.06149	3.30871e-07	upregulated	Yes	No
ARHGEF6	4.17877	0	upregulated	1.28145	1.37e-17	upregulated	1.27439	8.40679e-25	upregulated	Yes	No
ARL11	4.37763	3.35153e-127	upregulated	1.54239	4.87e-10	upregulated	1.01936	6.86189e-06	upregulated	Yes	No
ARL6IP6	1.88185	7.66046e-286	upregulated	1.30617	3.96e-17	upregulated	1.17098	4.92254e-19	upregulated	Yes	No
ARPC1B	-3.13863	9.34363e-95	downregulated	1.32613	1.76e-14	upregulated	1.27334	4.8143e-14	upregulated	No	No
ARPP21	-4.12744	0	downregulated	-3.11377	4.09e-17	downregulated	-3.35399	6.16172e-22	downregulated	No	Yes
ARSD	2.44015	2.94759e-248	upregulated	2.12179	3.85e-11	upregulated	1.9369	3.55265e-10	upregulated	Yes	No
ARSJ	1.3947	2.80958e-38	upregulated	1.68507	5.8e-07	upregulated	1.54139	1.95445e-07	upregulated	Yes	No
ASCL1	3.05143	6.3049e-164	upregulated	2.04577	5.03e-08	upregulated	1.43163	1.91183e-06	upregulated	Yes	No
ASIC2	-4.13717	9.99131e-211	downregulated	-3.39388	1.86e-18	downregulated	-3.17755	6.48999e-21	downregulated	No	Yes
ASPHD1	-2.55524	4.01675e-266	downregulated	-1.7191	1.15e-16	downregulated	-1.4152	4.764e-14	downregulated	No	Yes
ASPHD2	-1.94241	0	downregulated	-1.19685	7.37e-11	downregulated	-1.13174	5.63154e-13	downregulated	No	Yes
ASPM	4.56915	2.42566e-149	upregulated	5.85944	3.55e-25	upregulated	4.98942	3.54423e-23	upregulated	Yes	No
ASXL3	2.44842	1.13901e-29	upregulated	-1.58231	2.6e-06	downregulated	-1.51058	6.89389e-08	downregulated	No	No
ATAD2	2.07177	2.42926e-149	upregulated	1.35982	9.4e-15	upregulated	1.0259	2.66273e-09	upregulated	Yes	No
ATL1	-2.23234	0	downregulated	-2.42571	2.96e-26	downregulated	-2.25964	2.82302e-27	downregulated	No	Yes
ATL3	1.99054	0	upregulated	1.65719	2.41e-18	upregulated	1.47962	4.80526e-19	upregulated	Yes	No
ATOH7	-3.09831	8.15096e-98	downregulated	-2.66074	4.78e-14	downregulated	-2.52937	5.08857e-18	downregulated	No	Yes
ATP1A3	-5.84846	0	downregulated	-3.25237	3.18e-14	downregulated	-3.28396	5.61858e-18	downregulated	No	Yes
ATP1B1	-1.25303	3.93485e-58	downregulated	-1.45192	6.82e-10	downregulated	-1.72203	3.069e-13	downregulated	No	Yes
ATP2B2	-3.76406	0	downregulated	-2.61753	2.44e-14	downregulated	-2.73088	2.83295e-17	downregulated	No	Yes
ATP2B3	-4.89302	0	downregulated	-2.59003	3.81e-10	downregulated	-3.02188	4.3088e-18	downregulated	No	Yes
ATP2C2	-1.34984	5.15128e-11	downregulated	-1.3319	6.74e-09	downregulated	-1.48849	1.55097e-12	downregulated	No	Yes
ATP6V0A1	-2.29146	0	downregulated	-1.14874	1.53e-09	downregulated	-1.34704	1.34011e-10	downregulated	No	Yes
ATP6V0E1	3.85206	0	upregulated	1.22242	4.35e-19	upregulated	1.17956	6.15967e-25	upregulated	Yes	No
ATP6V1B2	-1.2103	1.01958e-257	downregulated	-1.21327	2.46e-15	downregulated	-1.08171	8.22765e-19	downregulated	No	Yes
ATP6V1G2	-4.89301	0	downregulated	-2.89305	1.33e-21	downregulated	-2.82458	3.29374e-23	downregulated	No	Yes
ATP8A2	-4.90731	0	downregulated	-3.87972	6.78e-17	downregulated	-3.63524	3.04572e-18	downregulated	No	Yes
ATRAID	2.11884	0	upregulated	1.15342	1.37e-19	upregulated	1.23272	2.47514e-26	upregulated	Yes	No
AURKA	3.49427	3.27814e-254	upregulated	1.72772	9.4e-15	upregulated	1.46541	5.86798e-14	upregulated	Yes	No
AURKB	6.78206	0	upregulated	1.8606	3.8e-13	upregulated	1.46709	2.19589e-10	upregulated	Yes	No
AXIN1	-1.36317	4.34799e-297	downregulated	1.34321	7.84e-06	upregulated	1.24618	7.34333e-07	upregulated	No	No
B3GALT2	2.01788	4.44997e-51	upregulated	-3.64843	9.44e-11	downregulated	-2.90289	2.65132e-12	downregulated	No	No
B4GALNT1	-2.47297	2.72705e-127	downregulated	-1.29542	5.43e-06	downregulated	-1.57498	1.94096e-12	downregulated	No	Yes
B4GALT6	-2.37242	2.17746e-191	downregulated	-2.05059	3.51e-06	downregulated	-2.26599	3.8209e-11	downregulated	No	Yes
BACE2	4.6215	3.47403e-166	upregulated	1.57107	3.24e-13	upregulated	1.34016	4.42527e-13	upregulated	Yes	No
BAIAP2	-1.30813	1.73071e-233	downregulated	-2.23944	2.46e-15	downregulated	-1.76794	6.83777e-15	downregulated	No	Yes
BAIAP3	4.35306	4.45172e-177	upregulated	-2.43236	1.21e-10	downregulated	-1.93528	9.37742e-08	downregulated	No	No
BARD1	4.9854	4.2515e-249	upregulated	2.70408	2.2e-23	upregulated	2.5782	1.78645e-25	upregulated	Yes	No
BASP1	-1.26898	3.665e-46	downregulated	-2.13482	5.64e-12	downregulated	-1.93806	3.55966e-15	downregulated	No	Yes
BATF2	4.11226	3.52546e-143	upregulated	1.23266	5.31e-10	upregulated	1.04411	5.67303e-08	upregulated	Yes	No
BAZ1A	1.93121	1.79663e-151	upregulated	1.94348	1.13e-22	upregulated	1.36044	4.87271e-14	upregulated	Yes	No
BCAN	3.78426	0	upregulated	1.89108	2.64e-06	upregulated	1.43258	0.00057143	upregulated	Yes	No
BCAT1	4.88129	1.0128e-300	upregulated	1.69234	7.81e-05	upregulated	1.44641	6.04221e-06	upregulated	Yes	No
BCHE	4.61478	0	upregulated	1.63785	1.89e-06	upregulated	1.65608	1.38763e-09	upregulated	Yes	No
BCL11A	1.22288	1.19878e-09	upregulated	-2.27916	7.17e-22	downregulated	-2.03932	7.54562e-20	downregulated	No	No
BCL11B	2.05707	2.60445e-12	upregulated	-1.49434	2.38e-12	downregulated	-1.5696	1.50256e-15	downregulated	No	No
BCL2A1	5.21775	4.01425e-153	upregulated	1.23449	1.58e-05	upregulated	1.32067	2.24256e-06	upregulated	Yes	No
BCL2L12	3.34569	8.86193e-219	upregulated	2.28451	8.35e-21	upregulated	1.84807	1.58102e-23	upregulated	Yes	No
BCL3	3.40881	1.22023e-189	upregulated	1.05353	0.00138831	upregulated	1.18909	0.000146184	upregulated	Yes	No
BCL6	-1.31903	1.14685e-103	downregulated	1.16294	4.89e-11	upregulated	1.32467	7.18167e-20	upregulated	No	No
BCL7A	-1.04163	2.99754e-74	downregulated	-1.20814	1.06e-06	downregulated	-1.04495	1.57337e-07	downregulated	No	Yes
BDNF	-2.56741	2.32349e-85	downregulated	-2.45275	4.62e-09	downregulated	-2.65427	3.01733e-16	downregulated	No	Yes
BEGAIN	-4.38155	0	downregulated	-1.31032	5.61e-17	downregulated	-1.39831	1.08791e-19	downregulated	No	Yes
BEX2	-1.4158	2.7312e-71	downregulated	-2.18178	5.95e-14	downregulated	-1.86951	1.83561e-15	downregulated	No	Yes
BEX5	-1.58444	1.05445e-56	downregulated	-3.25316	7.11e-15	downregulated	-2.9957	1.98348e-17	downregulated	No	Yes
BGN	4.91782	0	upregulated	1.1928	5.46e-09	upregulated	1.20509	9.32113e-11	upregulated	Yes	No
BHLHE22	-4.94646	6.50393e-203	downregulated	-2.26376	1.6e-12	downregulated	-2.41524	7.6983e-21	downregulated	No	Yes
BIN1	-1.68511	6.77929e-214	downregulated	-1.75108	4.88e-14	downregulated	-1.14294	1.55038e-09	downregulated	No	Yes
BMP2	4.13151	1.77916e-164	upregulated	1.37366	2.12e-06	upregulated	1.11863	1.50961e-05	upregulated	Yes	No
BOC	1.18852	1.12165e-44	upregulated	2.51489	3.13e-19	upregulated	2.45716	9.59429e-26	upregulated	Yes	No
BOK	-1.21237	5.54854e-48	downregulated	-2.57679	5.96e-09	downregulated	-1.48345	5.24464e-05	downregulated	No	Yes
BRCA1	3.09831	5.6643e-136	upregulated	1.49237	3.17e-11	upregulated	1.70343	6.85683e-22	upregulated	Yes	No
BRCA2	3.01736	1.30493e-67	upregulated	3.46164	7.03e-22	upregulated	2.66442	4.66098e-21	upregulated	Yes	No
BRINP2	3.95515	4.0987e-246	upregulated	-1.0651	8.54e-05	downregulated	-1.11109	5.19167e-07	downregulated	No	No
BRMS1	1.03479	5.71245e-156	upregulated	1.01831	5.43e-16	upregulated	1.02253	5.09388e-26	upregulated	Yes	No
BRSK1	-2.13959	0	downregulated	-2.16956	1.87e-18	downregulated	-1.52959	1.75581e-13	downregulated	No	Yes
BRSK2	-3.46114	0	downregulated	-1.66177	5.93e-11	downregulated	-1.62171	3.11387e-11	downregulated	No	Yes
BSCL2	-7.52123	0	downregulated	-1.94651	3.21e-17	downregulated	-1.71622	2.44273e-17	downregulated	No	Yes
BSN	-3.60915	0	downregulated	-3.2754	1.73e-16	downregulated	-3.14434	3.0483e-19	downregulated	No	Yes
BST2	4.55965	0	upregulated	1.75075	2.04e-08	upregulated	1.70116	9.27227e-11	upregulated	Yes	No
BTN3A2	2.63735	1.12936e-211	upregulated	1.56506	3.91e-16	upregulated	1.60128	4.03406e-21	upregulated	Yes	No
BTN3A3	1.06512	2.25059e-54	upregulated	1.16743	1.87e-10	upregulated	1.22278	3.40807e-12	upregulated	Yes	No
BUB1	5.88718	1.36681e-285	upregulated	3.34302	2.05e-21	upregulated	3.07058	2.26971e-22	upregulated	Yes	No
BUB1B	4.35795	8.49553e-158	upregulated	2.27437	7.57e-19	upregulated	1.87197	1.66971e-14	upregulated	Yes	No
C11orf96	1.70016	5.00396e-52	upregulated	1.02442	1.16e-05	upregulated	1.0111	3.66056e-06	upregulated	Yes	No
C11orf97	2.16517	0.0014237	upregulated	-1.24056	0.00037203	downregulated	-1.4117	1.1464e-09	downregulated	No	No
C14orf132	-2.07947	5.49047e-220	downregulated	-1.58565	3.8e-09	downregulated	-1.3317	3.51123e-10	downregulated	No	Yes
C15orf48	3.08045	4.11033e-40	upregulated	1.55331	0.00011537	upregulated	1.6847	2.807e-06	upregulated	Yes	No
C19orf48	2.38438	0	upregulated	1.92923	1.02e-10	upregulated	2.19517	4.09442e-19	upregulated	Yes	No
C1QA	6.25974	0	upregulated	2.16427	1.27e-16	upregulated	1.80605	5.53844e-15	upregulated	Yes	No
C1QB	6.143	0	upregulated	2.27669	5.29e-16	upregulated	2.12243	7.78987e-16	upregulated	Yes	No
C1QC	6.2124	0	upregulated	2.00257	1.53e-16	upregulated	1.76649	9.63141e-17	upregulated	Yes	No
C1QTNF1	3.95437	1.08472e-260	upregulated	1.16535	2.88e-09	upregulated	1.20157	4.01197e-12	upregulated	Yes	No
C1QTNF4	-3.4625	0	downregulated	-4.22099	6.87e-17	downregulated	-3.65433	1.25823e-17	downregulated	No	Yes
C1QTNF6	3.62602	4.04952e-148	upregulated	1.5412	4.5e-05	upregulated	1.48264	3.74389e-06	upregulated	Yes	No
C1R	4.14703	9.48264e-292	upregulated	2.24977	2.45e-16	upregulated	2.13368	3.39192e-18	upregulated	Yes	No
C1RL	3.94905	2.19803e-267	upregulated	1.74338	1.13e-09	upregulated	1.80982	9.6776e-16	upregulated	Yes	No
C1S	3.65187	1.76288e-255	upregulated	2.53988	9.46e-08	upregulated	2.13853	1.86308e-07	upregulated	Yes	No
C1orf226	1.66671	1.15941e-119	upregulated	1.65282	2.58e-16	upregulated	1.34245	4.81255e-13	upregulated	Yes	No
C1orf54	2.53106	8.14363e-189	upregulated	1.154	1.31e-10	upregulated	1.08284	1.06055e-13	upregulated	Yes	No
C2	1.43563	1.98117e-35	upregulated	1.37653	5.05e-06	upregulated	1.01255	0.000108166	upregulated	Yes	No
C20orf96	1.64966	2.3636e-165	upregulated	1.16453	0.00087564	upregulated	1.15475	6.88925e-05	upregulated	Yes	No
C21orf62	7.47451	0	upregulated	1.98251	3.8e-14	upregulated	1.51775	1.93956e-12	upregulated	Yes	No
C2CD2L	-2.40758	0	downregulated	-1.14912	1.04e-09	downregulated	-1.01774	2.98337e-11	downregulated	No	Yes
C2orf80	5.2377	1.23658e-208	upregulated	-1.5995	3.21e-07	downregulated	-1.50848	4.13642e-08	downregulated	No	No
C3	5.64359	0	upregulated	1.5913	1.14e-08	upregulated	1.53346	4.84674e-11	upregulated	Yes	No
C3orf80	-2.16443	7.11526e-115	downregulated	-2.84066	3.54e-14	downregulated	-2.77739	9.17778e-19	downregulated	No	Yes
C4orf47	2.15143	4.25956e-102	upregulated	2.23603	5.12e-09	upregulated	2.2289	1.77388e-13	upregulated	Yes	No
C5AR1	4.71053	2.81087e-219	upregulated	1.49157	1.78e-11	upregulated	1.37512	4.3627e-10	upregulated	Yes	No
C6orf136	-1.65651	0	downregulated	-1.34396	1.33e-21	downregulated	-1.06779	4.05445e-18	downregulated	No	Yes
C7orf57	5.4486	4.12861e-74	upregulated	3.3893	5.78e-07	upregulated	3.41063	4.88811e-10	upregulated	Yes	No
CA10	-3.59856	4.6078e-134	downregulated	-2.48061	9.39e-07	downregulated	-2.83209	2.4607e-12	downregulated	No	Yes
CA11	-3.20922	0	downregulated	-3.13163	7.09e-22	downregulated	-3.09546	3.59702e-23	downregulated	No	Yes
CA12	3.83231	1.15433e-164	upregulated	2.36564	8.37e-13	upregulated	2.30468	2.98415e-15	upregulated	Yes	No
CA3	3.89305	2.57847e-127	upregulated	2.919	7.12e-11	upregulated	2.1988	1.94342e-08	upregulated	Yes	No
CA4	-4.02515	0	downregulated	-1.28476	4.56e-11	downregulated	-1.37905	1.39916e-13	downregulated	No	Yes
CABP1	-3.80312	0	downregulated	-4.22014	2.28e-17	downregulated	-4.15836	4.09547e-19	downregulated	No	Yes
CACNA1B	-5.63435	0	downregulated	-2.59748	2.53e-22	downregulated	-2.39005	3.15681e-21	downregulated	No	Yes
CACNA1E	-2.11021	7.49097e-85	downregulated	-1.01715	1.56e-05	downregulated	-1.00399	4.37477e-07	downregulated	No	Yes
CACNA1G	-1.17993	1.04622e-20	downregulated	-1.89167	3e-06	downregulated	-2.0486	3.40535e-12	downregulated	No	Yes
CACNA2D2	-3.78422	0	downregulated	-1.82152	1.71e-07	downregulated	-1.39503	9.16521e-09	downregulated	No	Yes
CACNA2D3	-1.14385	1.82907e-23	downregulated	-3.34839	1.74e-14	downregulated	-2.86176	1.38154e-15	downregulated	No	Yes
CACNB2	-3.44291	0	downregulated	-1.17209	7.44e-07	downregulated	-1.45764	2.02381e-13	downregulated	No	Yes
CACNB3	-2.64956	0	downregulated	-1.98683	4.79e-11	downregulated	-1.95139	1.66037e-17	downregulated	No	Yes
CACNB4	-4.73484	0	downregulated	-1.37732	2.92e-05	downregulated	-1.89152	6.68802e-12	downregulated	No	Yes
CACNG1	3.25876	1.36217e-50	upregulated	1.29483	2.59e-06	upregulated	1.05325	5.52158e-06	upregulated	Yes	No
CACNG2	-5.10499	7.01802e-227	downregulated	-2.82768	5.44e-13	downregulated	-2.52392	1.69862e-14	downregulated	No	Yes
CADPS	-2.32708	1.11205e-234	downregulated	-1.64282	5.49e-07	downregulated	-1.56418	2.56813e-09	downregulated	No	Yes
CADPS2	-3.93333	0	downregulated	-1.31671	8.74e-08	downregulated	-1.27647	6.32175e-11	downregulated	No	Yes
CALB1	-5.1066	1.95315e-159	downregulated	-2.60195	1.15e-08	downregulated	-2.89694	8.23898e-17	downregulated	No	Yes
CALB2	-4.89638	1.4487e-303	downregulated	-1.80049	4.6e-15	downregulated	-1.86287	1.15431e-18	downregulated	No	Yes
CALCRL	3.39751	2.10587e-188	upregulated	1.50651	1.79e-08	upregulated	1.21177	5.41213e-08	upregulated	Yes	No
CALD1	1.26421	5.42023e-140	upregulated	2.16	1.65e-21	upregulated	1.35809	2.84934e-09	upregulated	Yes	No
CALM1	-1.90624	0	downregulated	-1.5106	4.28e-24	downregulated	-1.35061	6.61257e-25	downregulated	No	Yes
CALR	2.29017	0	upregulated	1.19856	6.69e-12	upregulated	1.11393	1.5855e-11	upregulated	Yes	No
CALU	3.38561	0	upregulated	1.51886	1.33e-17	upregulated	1.41228	1.29934e-15	upregulated	Yes	No
CALY	-2.98419	4.5911e-117	downregulated	-4.03374	5.51e-17	downregulated	-3.64091	8.3648e-18	downregulated	No	Yes
CAMK1D	-1.99308	0	downregulated	-1.34918	7.74e-06	downregulated	-1.32241	3.09779e-10	downregulated	No	Yes
CAMK2A	1.36647	2.92884e-22	upregulated	-3.11083	1.74e-12	downregulated	-3.3899	3.75741e-18	downregulated	No	No
CAMK2B	-3.66302	0	downregulated	-3.08867	1.85e-20	downregulated	-2.53382	8.71453e-17	downregulated	No	Yes
CAMK2G	-1.05289	6.28823e-89	downregulated	-1.90455	3.51e-22	downregulated	-1.44237	8.68367e-13	downregulated	No	Yes
CAMKK1	-3.53414	0	downregulated	-1.85244	4.63e-13	downregulated	-1.74567	1.24569e-17	downregulated	No	Yes
CAMKK2	-4.3828	0	downregulated	-1.31669	1.19e-09	downregulated	-1.54012	3.62039e-15	downregulated	No	Yes
CAMKV	1.3277	2.47423e-19	upregulated	-2.41552	1.11e-19	downregulated	-2.44024	5.40056e-24	downregulated	No	No
CAMSAP1	-1.26236	1.25969e-285	downregulated	-1.17822	1.57e-18	downregulated	-1.07983	9.59799e-23	downregulated	No	Yes
CAMSAP3	-3.39611	0	downregulated	-2.10892	9.63e-12	downregulated	-2.25341	2.22486e-12	downregulated	No	Yes
CAMTA1	-1.59909	0	downregulated	-1.84332	1.31e-13	downregulated	-1.77986	2.78628e-18	downregulated	No	Yes
CAMTA2	-3.0229	0	downregulated	-1.38163	1.48e-21	downregulated	-1.19912	9.51917e-21	downregulated	No	Yes
CAPG	4.84024	0	upregulated	1.71517	8.26e-14	upregulated	1.75054	1.06234e-17	upregulated	Yes	No
CAPSL	3.77974	1.0594e-12	upregulated	-1.13339	0.00410674	downregulated	-1.15371	7.31954e-05	downregulated	No	No
CARD16	2.7051	9.02439e-120	upregulated	1.92863	2.76e-10	upregulated	1.50903	9.27477e-10	upregulated	Yes	No
CARTPT	2.43055	2.64555e-05	upregulated	-1.66231	2.88e-08	downregulated	-1.50656	6.15527e-09	downregulated	No	No
CASKIN1	-3.35572	0	downregulated	-2.5607	7.48e-14	downregulated	-2.31853	1.82484e-14	downregulated	No	Yes
CASP6	1.72067	7.23133e-187	upregulated	2.31503	1.66e-27	upregulated	1.88285	1.10891e-25	upregulated	Yes	No
CASQ1	1.1459	5.73583e-42	upregulated	-1.14867	5.06e-08	downregulated	-1.21726	1.02499e-11	downregulated	No	No
CAV1	5.00856	0	upregulated	2.15922	2.23e-10	upregulated	2.18998	4.47112e-14	upregulated	Yes	No
CBFA2T3	-5.68956	0	downregulated	-1.51077	3.85e-15	downregulated	-1.4492	2.65119e-21	downregulated	No	Yes
CBLN1	-9.41842	0	downregulated	-1.55942	6.68e-06	downregulated	-1.66247	4.55583e-11	downregulated	No	Yes
CBLN4	4.26379	7.12374e-55	upregulated	-2.70073	4.76e-11	downregulated	-2.67821	2.9676e-17	downregulated	No	No
CBX3	1.523	0	upregulated	1.44232	1.38e-12	upregulated	1.11547	8.70427e-13	upregulated	Yes	No
CBX6	-1.60436	0	downregulated	-1.31237	2.58e-20	downregulated	-1.21428	2.89352e-20	downregulated	No	Yes
CBX7	-4.66045	0	downregulated	-1.93441	1.91e-16	downregulated	-1.50733	5.83773e-14	downregulated	No	Yes
CBX8	1.47511	2.46624e-92	upregulated	1.13296	2.62e-07	upregulated	1.09282	2.28887e-08	upregulated	Yes	No
CCDC102B	2.83993	7.04135e-130	upregulated	1.97419	1.63e-08	upregulated	1.77364	2.38473e-11	upregulated	Yes	No
CCDC110	-1.96986	2.29652e-35	downregulated	-2.40453	1.47e-09	downregulated	-1.96888	1.19073e-09	downregulated	No	Yes
CCDC167	3.4329	0	upregulated	2.19876	3.95e-18	upregulated	2.04578	2.58462e-20	upregulated	Yes	No
CCDC177	-4.19411	6.5007e-162	downregulated	-1.41141	2.27e-13	downregulated	-1.56983	2.64174e-22	downregulated	No	Yes
CCDC3	2.62386	2.17294e-190	upregulated	-1.09895	2.09e-06	downregulated	-1.19938	3.00754e-11	downregulated	No	No
CCDC50	1.31681	4.09807e-235	upregulated	1.24728	1.37e-19	upregulated	1.10411	1.84612e-19	upregulated	Yes	No
CCDC80	3.94584	0	upregulated	3.38232	1.24e-22	upregulated	2.35275	4.00493e-15	upregulated	Yes	No
CCDC85A	-3.51096	5.4826e-96	downregulated	-1.24343	1.39e-05	downregulated	-1.47608	1.53051e-10	downregulated	No	Yes
CCK	4.26372	1.82665e-65	upregulated	-5.4495	8.05e-14	downregulated	-4.63813	2.20603e-15	downregulated	No	No
CCKBR	-4.02939	0	downregulated	-3.00815	1.79e-24	downregulated	-2.92701	1.66964e-31	downregulated	No	Yes
CCL5	4.53482	3.40909e-161	upregulated	1.61916	3.01e-05	upregulated	1.99911	4.74278e-09	upregulated	Yes	No
CCNA1	2.76711	3.89065e-49	upregulated	-1.5443	7.16e-11	downregulated	-1.57928	1.77425e-19	downregulated	No	No
CCNA2	1.38032	8.95992e-60	upregulated	1.80462	3.74e-15	upregulated	1.2989	6.20826e-09	upregulated	Yes	No
CCNB1	2.8057	0	upregulated	1.58885	5.85e-13	upregulated	1.2026	7.32369e-09	upregulated	Yes	No
CCNB2	7.12847	0	upregulated	3.41507	3.18e-20	upregulated	3.00043	1.38908e-18	upregulated	Yes	No
CCND2	3.50899	0	upregulated	2.58688	8.1e-16	upregulated	1.46628	2.08182e-07	upregulated	Yes	No
CCNL2	-2.24019	0	downregulated	1.22621	2.02e-05	upregulated	1.46288	3.13877e-14	upregulated	No	No
CCSER1	-2.61865	3.36327e-39	downregulated	-1.42698	8.69e-07	downregulated	-1.4568	5.66779e-09	downregulated	No	Yes
CD14	4.25392	0	upregulated	1.92286	3.29e-11	upregulated	1.82706	4.47799e-12	upregulated	Yes	No
CD151	1.87798	3.03186e-210	upregulated	2.42048	3.32e-16	upregulated	2.30427	3.66451e-22	upregulated	Yes	No
CD163	6.27932	3.57302e-217	upregulated	3.42815	1.74e-16	upregulated	3.10842	7.10611e-21	upregulated	Yes	No
CD180	4.54304	4.07903e-138	upregulated	1.23516	2.77e-07	upregulated	1.38286	1.0451e-11	upregulated	Yes	No
CD22	-1.12237	2.16282e-15	downregulated	-2.33198	4.92e-09	downregulated	-1.33923	0.000144742	downregulated	No	Yes
CD248	4.74448	0	upregulated	1.24526	1.15e-10	upregulated	1.10295	6.16716e-08	upregulated	Yes	No
CD276	3.77404	0	upregulated	2.75953	1.64e-13	upregulated	2.12951	5.49015e-09	upregulated	Yes	No
CD300A	3.23473	2.06633e-232	upregulated	1.00241	1.13e-06	upregulated	1.13157	1.22519e-08	upregulated	Yes	No
CD44	5.6946	0	upregulated	3.07407	4.35e-23	upregulated	2.74031	7.5249e-21	upregulated	Yes	No
CD58	4.64773	0	upregulated	1.86841	9.59e-17	upregulated	1.78868	5.48705e-22	upregulated	Yes	No
CD63	3.92255	0	upregulated	1.17417	3.06e-20	upregulated	1.15316	1.58159e-27	upregulated	Yes	No
CD68	-6.33345	1.1033e-254	downregulated	1.70538	4.37e-12	upregulated	1.57144	1.60399e-13	upregulated	No	No
CD93	4.77952	5.42373e-255	upregulated	1.9725	2.56e-13	upregulated	1.62831	8.55227e-14	upregulated	Yes	No
CD99	4.14938	0	upregulated	2.5471	1.92e-25	upregulated	2.16527	1.5758e-26	upregulated	Yes	No
CDC20	6.55345	0	upregulated	2.70033	3.13e-13	upregulated	2.39639	1.18569e-13	upregulated	Yes	No
CDC25A	3.53146	9.89827e-139	upregulated	2.16928	2.21e-15	upregulated	1.34665	5.57064e-08	upregulated	Yes	No
CDC25C	4.62442	1.00536e-169	upregulated	2.18448	1.49e-14	upregulated	1.55715	7.02309e-09	upregulated	Yes	No
CDC45	6.12763	6.87282e-271	upregulated	2.66473	1.52e-10	upregulated	2.15738	6.41668e-09	upregulated	Yes	No
CDCA2	4.97139	1.2496e-191	upregulated	3.44065	1.01e-20	upregulated	2.82709	4.81406e-20	upregulated	Yes	No
CDCA5	4.09545	3.27267e-285	upregulated	1.71529	3.13e-08	upregulated	1.47147	3.46413e-07	upregulated	Yes	No
CDCA7	6.31071	0	upregulated	2.31465	4.84e-23	upregulated	1.98598	4.89552e-19	upregulated	Yes	No
CDCA7L	3.52961	5.50237e-270	upregulated	2.7359	1.09e-19	upregulated	2.90388	3.15086e-25	upregulated	Yes	No
CDCA8	4.58882	1.31782e-306	upregulated	2.7107	1.69e-12	upregulated	2.21159	6.04971e-10	upregulated	Yes	No
CDH10	-1.18671	5.43646e-86	downregulated	-1.18076	9.26e-06	downregulated	-1.48089	1.10193e-11	downregulated	No	Yes
CDH13	2.92652	6.60208e-45	upregulated	-2.71702	3.19e-08	downregulated	-2.38569	1.18946e-10	downregulated	No	No
CDH18	-4.49735	0	downregulated	-3.36576	8.79e-17	downregulated	-3.12617	9.55071e-19	downregulated	No	Yes
CDH8	1.83878	5.2651e-07	upregulated	-1.15998	1.03e-12	downregulated	-1.51247	7.71923e-21	downregulated	No	No
CDK1	6.33115	0	upregulated	3.94094	6.91e-23	upregulated	3.24373	7.37058e-19	upregulated	Yes	No
CDK2	2.73221	0	upregulated	1.96724	7.56e-24	upregulated	1.63669	1.2917e-21	upregulated	Yes	No
CDK4	4.19945	3.65644e-183	upregulated	2.27215	2.07e-12	upregulated	1.75091	1.11006e-12	upregulated	Yes	No
CDK5R1	-1.86217	9.96685e-136	downregulated	-2.48098	5.07e-17	downregulated	-2.48981	2.49609e-18	downregulated	No	Yes
CDK5R2	-1.57013	5.01834e-50	downregulated	-2.79735	9.47e-11	downregulated	-2.73708	7.97709e-16	downregulated	No	Yes
CDKN1A	3.64333	3.45076e-149	upregulated	1.0784	7.64e-07	upregulated	1.20567	6.52285e-11	upregulated	Yes	No
CDKN2C	4.00237	0	upregulated	2.17493	1.45e-16	upregulated	1.84727	2.3236e-14	upregulated	Yes	No
CDKN2D	-1.51514	2.80477e-190	downregulated	-2.1354	1.11e-18	downregulated	-1.85727	3.84179e-20	downregulated	No	Yes
CDS1	-2.37365	1.45477e-214	downregulated	-2.42095	3.37e-07	downregulated	-2.39888	1.94028e-10	downregulated	No	Yes
CDT1	4.28854	6.85913e-271	upregulated	1.70112	1.36e-07	upregulated	1.23309	6.84872e-06	upregulated	Yes	No
CEBPD	4.11875	1.27498e-245	upregulated	2.24096	8.4e-20	upregulated	2.0783	4.15864e-24	upregulated	Yes	No
CELF3	-4.01193	0	downregulated	-1.46582	1.94e-09	downregulated	-1.47587	1.31715e-10	downregulated	No	Yes
CELF4	-4.30622	0	downregulated	-2.68218	2.7e-14	downregulated	-2.8828	2.86757e-18	downregulated	No	Yes
CELF5	-2.97909	2.4255e-184	downregulated	-3.61834	1.51e-15	downregulated	-3.27223	5.92094e-17	downregulated	No	Yes
CEND1	-2.46497	2.87944e-231	downregulated	-1.21055	1.62e-15	downregulated	-1.14351	3.85746e-15	downregulated	No	Yes
CENPA	5.89174	4.5826e-276	upregulated	2.56548	2.99e-18	upregulated	2.19187	1.52431e-16	upregulated	Yes	No
CENPE	4.19803	2.05441e-138	upregulated	2.32847	9.27e-12	upregulated	2.13421	1.02256e-13	upregulated	Yes	No
CENPH	2.76245	9.78732e-224	upregulated	1.35702	2.66e-09	upregulated	1.23509	2.01195e-10	upregulated	Yes	No
CENPK	4.61578	1.90761e-178	upregulated	3.43792	5.4e-23	upregulated	3.09803	4.04488e-20	upregulated	Yes	No
CENPM	3.4199	2.61919e-217	upregulated	2.21522	1.34e-08	upregulated	1.94753	1.27134e-08	upregulated	Yes	No
CENPN	2.55317	1.9656e-145	upregulated	2.2336	2.88e-10	upregulated	1.9494	4.29063e-10	upregulated	Yes	No
CENPU	3.47091	2.40247e-241	upregulated	2.59224	1.92e-20	upregulated	2.22643	5.60429e-20	upregulated	Yes	No
CEP170B	-2.79473	0	downregulated	-1.38695	6.09e-16	downregulated	-1.2708	1.40047e-19	downregulated	No	Yes
CEP55	5.49448	2.10413e-265	upregulated	4.20564	8.93e-25	upregulated	3.58257	2.88203e-22	upregulated	Yes	No
CES4A	-4.9097	0	downregulated	-3.95532	4.71e-26	downregulated	-3.06663	1.70455e-19	downregulated	No	Yes
CFD	2.26324	1.01011e-61	upregulated	1.22972	0.00218027	upregulated	1.7031	1.21738e-06	upregulated	Yes	No
CFI	1.97311	1.30612e-48	upregulated	3.01827	3.65e-17	upregulated	2.75608	4.47271e-18	upregulated	Yes	No
CGREF1	-1.70725	4.04067e-159	downregulated	-1.757	4.78e-07	downregulated	-1.75257	2.51093e-11	downregulated	No	Yes
CHD5	-3.90584	0	downregulated	-3.20266	5.61e-15	downregulated	-2.93094	2.52318e-15	downregulated	No	Yes
CHEK1	3.45517	7.29094e-214	upregulated	2.19333	5.37e-19	upregulated	1.69862	4.67284e-13	upregulated	Yes	No
CHEK2	4.63203	7.59705e-192	upregulated	1.07569	1.45e-06	upregulated	1.25827	3.79975e-11	upregulated	Yes	No
CHGA	1.39524	4.55285e-14	upregulated	-4.04967	3.37e-13	downregulated	-3.41523	9.04237e-13	downregulated	No	No
CHGB	-5.65772	0	downregulated	-2.5706	2.9e-14	downregulated	-2.6244	4.46219e-20	downregulated	No	Yes
CHI3L1	8.12069	0	upregulated	3.52171	9.5e-12	upregulated	3.5133	2.3897e-18	upregulated	Yes	No
CHI3L2	10.1246	0	upregulated	2.42056	6.14e-08	upregulated	2.56813	3.41302e-11	upregulated	Yes	No
CHPF2	2.11517	0	upregulated	1.03487	1.46e-10	upregulated	1.18727	9.34117e-16	upregulated	Yes	No
CHRDL1	1.93378	5.53377e-48	upregulated	-1.28413	1.08e-05	downregulated	-1.2982	2.12012e-07	downregulated	No	No
CHRM1	4.02587	1.13764e-40	upregulated	-4.35573	4.85e-17	downregulated	-4.18771	1.48863e-18	downregulated	No	No
CHRM3	3.398	4.63839e-50	upregulated	-1.51657	3.2e-08	downregulated	-1.856	2.20598e-16	downregulated	No	No
CHST1	1.17366	2.5651e-32	upregulated	-2.14436	9.11e-15	downregulated	-1.77996	1.54873e-14	downregulated	No	No
CHST14	4.69295	0	upregulated	1.34201	6.42e-18	upregulated	1.18818	2.00441e-18	upregulated	Yes	No
CHST9	4.61441	2.71166e-107	upregulated	2.03682	1.08e-09	upregulated	1.75162	7.99685e-09	upregulated	Yes	No
CHSY1	2.01935	3.59069e-213	upregulated	1.18029	8.5e-13	upregulated	1.09907	3.41677e-12	upregulated	Yes	No
CIITA	2.35637	6.47674e-61	upregulated	1.51826	5.26e-07	upregulated	1.53781	2.01337e-07	upregulated	Yes	No
CIT	-2.58468	0	downregulated	-1.11719	1.86e-11	downregulated	-1.09127	6.53688e-14	downregulated	No	Yes
CITED1	-1.10038	2.54649e-22	downregulated	1.22006	0.00168575	upregulated	1.04564	0.000509592	upregulated	No	No
CKAP2L	5.14184	5.10859e-220	upregulated	3.05788	5.65e-23	upregulated	2.28877	6.50147e-18	upregulated	Yes	No
CKLF	-5.64431	1.4255e-227	downregulated	1.01779	8.58e-14	upregulated	1.02392	6.63213e-17	upregulated	No	No
CKMT1A	-4.40657	0	downregulated	-3.31051	1.78e-19	downregulated	-3.04226	2.04515e-21	downregulated	No	Yes
CKS2	3.56232	2.7942e-232	upregulated	2.57678	2.68e-22	upregulated	2.14261	2.85644e-17	upregulated	Yes	No
CLCN4	-2.05449	0	downregulated	-1.5928	5.64e-10	downregulated	-1.29594	7.92469e-12	downregulated	No	Yes
CLEC2B	2.23671	2.15548e-64	upregulated	1.36663	0.00372332	upregulated	1.39608	0.000493643	upregulated	Yes	No
CLEC2D	2.41744	2.80506e-58	upregulated	1.39633	1.82e-14	upregulated	1.00024	4.80892e-13	upregulated	Yes	No
CLEC2L	-3.61595	1.50937e-153	downregulated	-2.47916	7.93e-21	downregulated	-2.3209	8.20564e-20	downregulated	No	Yes
CLEC4G	-7.84806	1.89412e-247	downregulated	-2.73471	5.65e-16	downregulated	-2.93851	8.19699e-23	downregulated	No	Yes
CLEC5A	4.73105	1.22325e-138	upregulated	3.15506	1.09e-19	upregulated	2.86903	1.35877e-22	upregulated	Yes	No
CLIC1	5.24456	0	upregulated	2.26197	7.59e-22	upregulated	2.02592	4.93999e-20	upregulated	Yes	No
CLIC1P1	3.58136	1.77847e-101	upregulated	2.21675	3.12e-13	upregulated	1.46527	1.35526e-07	upregulated	Yes	No
CLIC4	4.82353	0	upregulated	1.4297	2.11e-09	upregulated	1.18533	5.92797e-09	upregulated	Yes	No
CLIP3	-1.14486	2.89745e-155	downregulated	-1.51239	1.03e-20	downregulated	-1.48136	7.95357e-25	downregulated	No	Yes
CLPB	1.03561	3.47308e-75	upregulated	1.34607	2.5e-11	upregulated	1.18757	4.52122e-09	upregulated	Yes	No
CLSTN2	1.64137	9.75281e-34	upregulated	-1.10567	0.00029268	downregulated	-1.44823	1.796e-09	downregulated	No	No
CLSTN3	-2.71393	0	downregulated	-1.48855	6.92e-20	downregulated	-1.35265	2.24005e-21	downregulated	No	Yes
CLVS1	-2.62609	2.80626e-140	downregulated	-1.07556	0.00151695	downregulated	-1.30138	2.64242e-06	downregulated	No	Yes
CNGA3	7.09052	4.28077e-251	upregulated	4.24412	1.03e-14	upregulated	3.69434	1.15201e-13	upregulated	Yes	No
CNIH4	1.52131	3.04982e-201	upregulated	1.69631	2.59e-24	upregulated	1.62043	1.87636e-23	upregulated	Yes	No
CNN3	3.68902	0	upregulated	1.52658	1.64e-14	upregulated	1.36036	1.75093e-16	upregulated	Yes	No
CNNM1	-4.63595	2.83266e-278	downregulated	-2.08003	4.56e-18	downregulated	-2.13542	3.62679e-20	downregulated	No	Yes
CNP	1.38845	1.38717e-86	upregulated	-2.01828	2.44e-17	downregulated	-1.45911	2.2997e-13	downregulated	No	No
CNTN1	-1.3829	5.61603e-52	downregulated	-1.98742	4.05e-08	downregulated	-1.60011	2.16482e-07	downregulated	No	Yes
CNTN2	-1.83379	8.93523e-76	downregulated	-3.37677	4.97e-11	downregulated	-2.28374	3.69794e-07	downregulated	No	Yes
CNTN4	-4.06975	8.7767e-203	downregulated	-3.12674	8.46e-18	downregulated	-3.18143	1.33895e-21	downregulated	No	Yes
CNTN5	2.06171	2.06221e-11	upregulated	-1.01505	0.0001576	downregulated	-1.22975	9.41709e-07	downregulated	No	No
CNTN6	-5.11605	8.79123e-206	downregulated	-1.78818	1.1e-08	downregulated	-1.73389	5.97864e-15	downregulated	No	Yes
CNTNAP1	-2.19564	0	downregulated	-1.32063	1.18e-10	downregulated	-1.15407	7.68418e-12	downregulated	No	Yes
CNTNAP2	-1.44458	5.19963e-41	downregulated	-3.47486	5.44e-13	downregulated	-4.22905	7.10808e-25	downregulated	No	Yes
CNTNAP4	-5.23621	0	downregulated	-2.21598	4.81e-05	downregulated	-1.13193	0.0284883	downregulated	No	Yes
COL18A1	1.02794	1.26474e-19	upregulated	1.03185	8.34e-07	upregulated	1.29073	2.69886e-09	upregulated	Yes	No
COL1A1	7.09467	2.97231e-283	upregulated	3.61119	4.14e-15	upregulated	3.18913	3.25668e-16	upregulated	Yes	No
COL1A2	6.00431	1.12352e-287	upregulated	2.80715	5.02e-14	upregulated	2.39435	2.76114e-13	upregulated	Yes	No
COL22A1	2.32441	1.96822e-60	upregulated	1.17808	2.4e-08	upregulated	1.21326	1.42171e-08	upregulated	Yes	No
COL28A1	1.79047	1.11357e-37	upregulated	1.70153	2.52e-07	upregulated	1.33648	6.77215e-06	upregulated	Yes	No
COL3A1	7.6438	0	upregulated	3.84338	6.6e-16	upregulated	3.32128	2.25239e-15	upregulated	Yes	No
COL4A1	4.91482	0	upregulated	3.48011	7.03e-22	upregulated	3.20737	1.29584e-25	upregulated	Yes	No
COL4A2	4.11611	0	upregulated	3.06413	1.96e-20	upregulated	2.70099	3.90475e-22	upregulated	Yes	No
COL5A1	3.65931	9.59515e-123	upregulated	1.50853	9.98e-05	upregulated	1.71376	2.10677e-07	upregulated	Yes	No
COL5A2	6.14042	0	upregulated	1.71989	2.94e-10	upregulated	1.64243	4.5995e-11	upregulated	Yes	No
COL6A2	5.19106	1.7711e-250	upregulated	2.37926	3.77e-07	upregulated	2.57726	4.21519e-11	upregulated	Yes	No
COL6A3	5.8867	1.96846e-97	upregulated	1.84914	0.00024291	upregulated	2.03829	2.81268e-06	upregulated	Yes	No
COL8A1	5.09982	6.60302e-118	upregulated	1.56941	0.00065722	upregulated	1.76956	6.84631e-07	upregulated	Yes	No
COPZ2	3.89053	7.36101e-291	upregulated	1.42375	8.67e-09	upregulated	1.42088	2.74268e-13	upregulated	Yes	No
COQ2	3.1573	8.10617e-304	upregulated	1.15898	5.17e-18	upregulated	1.09551	3.93201e-19	upregulated	Yes	No
CORO1B	1.066	1.34651e-201	upregulated	1.27853	1e-05	upregulated	1.3251	1.66263e-08	upregulated	Yes	No
CORO6	-4.74693	0	downregulated	-1.67763	1.87e-21	downregulated	-1.40841	4.39115e-13	downregulated	No	Yes
COX7A1	1.01678	1.48974e-18	upregulated	-2.08914	6.47e-10	downregulated	-1.79581	6.88016e-09	downregulated	No	No
CP	2.95131	1.52418e-65	upregulated	2.70477	1.52e-09	upregulated	2.16099	9.4096e-10	upregulated	Yes	No
CPEB1	-2.78349	3.10147e-263	downregulated	-2.54217	1.59e-12	downregulated	-1.77552	1.67736e-08	downregulated	No	Yes
CPEB3	-3.44465	0	downregulated	-2.45908	7.14e-19	downregulated	-2.22024	6.84277e-19	downregulated	No	Yes
CPLX1	-3.74185	0	downregulated	-3.45377	9.81e-15	downregulated	-3.2983	9.82657e-16	downregulated	No	Yes
CPLX2	-4.93442	3.26357e-293	downregulated	-1.45601	4.58e-06	downregulated	-1.72177	1.89543e-10	downregulated	No	Yes
CPNE4	5.87046	2.322e-118	upregulated	-1.57271	0.00027389	downregulated	-1.63646	2.72444e-07	downregulated	No	No
CPNE5	2.18503	8.81437e-92	upregulated	-1.88921	7.65e-08	downregulated	-1.9657	3.18081e-15	downregulated	No	No
CPNE6	-4.35511	0	downregulated	-4.59985	1.51e-20	downregulated	-4.11046	1.38978e-18	downregulated	No	Yes
CPNE7	3.19681	4.04188e-35	upregulated	-1.1104	1.07e-11	downregulated	-1.21024	5.26863e-17	downregulated	No	No
CPNE9	-5.68716	0	downregulated	-1.8864	6.79e-13	downregulated	-1.88356	9.24081e-16	downregulated	No	Yes
CPVL	1.70252	5.29521e-92	upregulated	2.30323	2.98e-20	upregulated	2.01553	1.86581e-19	upregulated	Yes	No
CPXM1	8.96137	0	upregulated	3.89164	1.33e-16	upregulated	2.78416	4.60896e-13	upregulated	Yes	No
CREG2	4.35431	1.40871e-64	upregulated	-3.39521	3.7e-10	downregulated	-3.77894	8.13356e-16	downregulated	No	No
CRH	1.62699	0.00103414	upregulated	-2.34731	9.92e-20	downregulated	-2.35319	2.39921e-22	downregulated	No	No
CRHBP	2.59348	1.09973e-30	upregulated	-3.24037	1.14e-15	downregulated	-2.78844	3.52183e-17	downregulated	No	No
CRIP1	-2.6176	7.70473e-45	downregulated	1.95652	1.38e-06	upregulated	2.02055	7.11638e-09	upregulated	No	No
CRISPLD1	8.0546	0	upregulated	2.37441	4.73e-18	upregulated	2.29657	1.30342e-19	upregulated	Yes	No
CRLF1	1.28593	1.53558e-14	upregulated	-1.36848	0.00296809	downregulated	-1.41732	0.00212726	downregulated	No	No
CRNDE	1.51212	1.17809e-40	upregulated	4.30582	1.04e-19	upregulated	4.36554	8.06319e-27	upregulated	Yes	No
CRTAC1	-1.01097	2.27031e-22	downregulated	-2.30677	1.9e-17	downregulated	-2.05884	1.22009e-17	downregulated	No	Yes
CRY2	-2.5057	0	downregulated	-2.45044	6.44e-15	downregulated	-1.89409	1.18582e-11	downregulated	No	Yes
CRYM	-4.12451	5.47414e-196	downregulated	-3.56061	2.75e-18	downregulated	-3.35218	7.01124e-22	downregulated	No	Yes
CSF1	3.07699	0	upregulated	1.64092	6.83e-11	upregulated	1.46314	2.2948e-11	upregulated	Yes	No
CSMD3	-1.51045	3.52501e-15	downregulated	-1.90165	1.27e-09	downregulated	-2.0388	7.39859e-13	downregulated	No	Yes
CSPG4	4.10505	0	upregulated	2.44388	2.64e-17	upregulated	2.45896	2.7597e-17	upregulated	Yes	No
CSRP2	2.23374	3.04908e-141	upregulated	2.62888	4.73e-18	upregulated	2.77601	2.68456e-27	upregulated	Yes	No
CSTA	4.02424	4.52389e-107	upregulated	1.84348	2.81e-15	upregulated	1.66617	4.51826e-14	upregulated	Yes	No
CTHRC1	4.39483	1.81536e-164	upregulated	1.7718	3.59e-07	upregulated	1.4987	9.47243e-07	upregulated	Yes	No
CTNNA1	2.14724	0	upregulated	1.87874	2.86e-15	upregulated	1.44786	7.71988e-08	upregulated	Yes	No
CTNNA2	1.47915	1.39012e-80	upregulated	-1.41337	7.39e-07	downregulated	-1.43071	2.80564e-09	downregulated	No	No
CTSC	3.93288	3.78999e-152	upregulated	2.49381	4.41e-16	upregulated	2.13846	1.01258e-14	upregulated	Yes	No
CTSS	4.91688	0	upregulated	1.55165	1.13e-13	upregulated	1.36149	5.06091e-11	upregulated	Yes	No
CTXN1	5.16145	0	upregulated	-1.43772	2.07e-08	downregulated	-1.33533	5.15579e-10	downregulated	No	No
CX3CL1	2.60751	5.41164e-271	upregulated	-1.11451	3.12e-05	downregulated	-1.12067	1.15549e-09	downregulated	No	No
CX3CR1	5.0399	6.5037e-296	upregulated	-1.5624	8.5e-08	downregulated	-1.46494	4.92321e-10	downregulated	No	No
CXCL10	5.756	6.00728e-89	upregulated	1.39202	6.82e-09	upregulated	1.23754	3.82107e-08	upregulated	Yes	No
CXCL16	4.41437	0	upregulated	1.26591	1.84e-16	upregulated	1.29175	2.23328e-18	upregulated	Yes	No
CXCL3	5.00228	8.93043e-81	upregulated	1.12362	0.00322509	upregulated	1.0848	0.000660098	upregulated	Yes	No
CXCR4	4.82563	0	upregulated	1.80629	2.45e-20	upregulated	1.72667	1.19838e-23	upregulated	Yes	No
CYBA	4.41894	0	upregulated	1.6235	9.66e-12	upregulated	1.46893	7.35572e-13	upregulated	Yes	No
CYBRD1	3.42101	0	upregulated	2.80899	1.08e-09	upregulated	3.03277	1.64933e-18	upregulated	Yes	No
CYFIP2	-2.32068	0	downregulated	-2.20203	2.41e-19	downregulated	-1.79362	4.90327e-16	downregulated	No	Yes
CYGB	-2.61946	2.78327e-188	downregulated	-1.83832	1.47e-09	downregulated	-1.84484	7.44304e-12	downregulated	No	Yes
CYP20A1	2.03167	3.4013e-153	upregulated	1.88215	5.07e-21	upregulated	1.82372	1.00251e-31	upregulated	Yes	No
CYP26B1	-4.33128	0	downregulated	-2.90164	8.8e-10	downregulated	-2.65786	4.30575e-14	downregulated	No	Yes
CYP27B1	3.61573	4.10126e-58	upregulated	1.52961	1.54e-07	upregulated	1.13137	9.01542e-06	upregulated	Yes	No
CYP2C8	-2.7066	5.95326e-71	downregulated	-1.22461	1.39e-06	downregulated	-1.0463	3.80298e-07	downregulated	No	Yes
CYP4X1	-3.04614	4.95741e-229	downregulated	-3.34059	4.91e-19	downregulated	-3.10478	3.57192e-21	downregulated	No	Yes
CYP4Z1	-1.95155	2.34145e-19	downregulated	-1.13816	1.17e-11	downregulated	-1.27988	5.58356e-16	downregulated	No	Yes
CYS1	-2.38413	4.16582e-148	downregulated	-1.86654	9.21e-15	downregulated	-1.43943	2.0647e-12	downregulated	No	Yes
CYTL1	6.01729	0	upregulated	1.9148	5.48e-08	upregulated	1.31889	2.07786e-05	upregulated	Yes	No
DAB1	-3.09228	0	downregulated	-1.28649	2.01e-05	downregulated	-1.71526	3.71728e-11	downregulated	No	Yes
DACH2	1.65418	0.00414917	upregulated	-3.36464	2.47e-16	downregulated	-3.25978	3.87579e-20	downregulated	No	No
DACT3	1.32739	1.28969e-96	upregulated	-1.44534	7.51e-23	downregulated	-1.23708	6.42515e-24	downregulated	No	No
DAP	3.44896	0	upregulated	1.33014	4.01e-17	upregulated	1.20416	4.63273e-22	upregulated	Yes	No
DBF4	1.6566	2.45955e-116	upregulated	1.8359	2.7e-15	upregulated	1.51148	1.25068e-12	upregulated	Yes	No
DBNDD2	-5.64263	0	downregulated	-1.71077	1.22e-12	downregulated	-1.1389	4.5947e-07	downregulated	No	Yes
DBP	-3.39619	0	downregulated	-1.19377	1.84e-12	downregulated	-1.18577	1.54863e-14	downregulated	No	Yes
DCLK1	1.51821	2.07322e-63	upregulated	-1.58665	1.03e-15	downregulated	-1.61251	1.67642e-18	downregulated	No	No
DDHD2	-1.89198	0	downregulated	-1.47473	4.7e-24	downregulated	-1.06308	5.08801e-18	downregulated	No	Yes
DDIAS	4.49841	1.18725e-178	upregulated	2.21318	1.28e-16	upregulated	2.04312	3.07741e-16	upregulated	Yes	No
DDN	3.65409	1.29662e-55	upregulated	-5.35522	6.08e-22	downregulated	-5.32315	1.44851e-24	downregulated	No	No
DDR2	1.85727	8.16532e-79	upregulated	1.62825	5.41e-12	upregulated	1.50454	3.2869e-14	upregulated	Yes	No
DDX25	-2.05004	1.22667e-161	downregulated	-1.85337	4.41e-13	downregulated	-1.59306	8.68367e-13	downregulated	No	Yes
DDX60	3.71302	7.59729e-170	upregulated	1.52231	3.66e-15	upregulated	1.38444	6.09624e-16	upregulated	Yes	No
DENND2A	3.04934	0	upregulated	1.40627	5.67e-14	upregulated	1.3476	2.17345e-18	upregulated	Yes	No
DENND2D	3.90716	2.84371e-113	upregulated	1.17907	0.00015872	upregulated	1.32836	2.11381e-08	upregulated	Yes	No
DEPDC1B	3.94292	5.9051e-132	upregulated	2.35598	3.89e-11	upregulated	2.20252	7.30268e-12	upregulated	Yes	No
DGKZ	-1.2635	1.15238e-151	downregulated	-1.99473	3.21e-21	downregulated	-1.74845	1.5033e-19	downregulated	No	Yes
DHRS13	-1.88013	1.08044e-239	downregulated	1.1371	1.17e-08	upregulated	1.0722	1.68714e-09	upregulated	No	No
DHRS9	3.86162	1.71908e-52	upregulated	-1.11743	8.32e-08	downregulated	-1.28148	8.38321e-16	downregulated	No	No
DHRSX	7.3957	0	upregulated	3.66529	1.39e-22	upregulated	3.25047	3.14864e-22	upregulated	Yes	No
DHX37	1.21079	7.15569e-116	upregulated	1.11252	0.00045875	upregulated	1.69591	4.59785e-11	upregulated	Yes	No
DIRAS2	-3.96197	0	downregulated	-3.21501	2.68e-17	downregulated	-2.97407	3.55209e-20	downregulated	No	Yes
DIRAS3	5.83348	0	upregulated	1.08315	0.00014496	upregulated	1.02159	5.66715e-06	upregulated	Yes	No
DISP2	-4.35202	0	downregulated	-1.26559	5.27e-11	downregulated	-1.11592	3.47671e-11	downregulated	No	Yes
DKK2	1.22357	1.3006e-06	upregulated	-1.39012	6.15e-05	downregulated	-1.38054	4.62529e-07	downregulated	No	No
DKK3	-1.67158	5.39258e-195	downregulated	-1.43924	1.41e-13	downregulated	-1.28315	1.26043e-11	downregulated	No	Yes
DLG2	-2.35347	5.24894e-155	downregulated	-2.08673	1.52e-16	downregulated	-2.26409	7.98693e-24	downregulated	No	Yes
DLG4	-3.26437	0	downregulated	-1.4136	5.42e-16	downregulated	-1.53629	1.3036e-25	downregulated	No	Yes
DLGAP3	-3.18325	0	downregulated	-3.5286	5.12e-17	downregulated	-3.56499	1.0402e-21	downregulated	No	Yes
DLGAP5	5.9408	9.47173e-266	upregulated	3.19234	2.95e-20	upregulated	2.50491	1.42538e-15	upregulated	Yes	No
DLK2	-2.28176	3.75586e-180	downregulated	-1.68894	1.15e-09	downregulated	-1.56866	1.91361e-11	downregulated	No	Yes
DLX2	4.14127	2.46013e-34	upregulated	-1.39443	0.00014014	downregulated	-1.393	6.12617e-05	downregulated	No	No
DMRTA2	6.34725	6.26636e-181	upregulated	1.67934	8.32e-06	upregulated	1.48994	1.87068e-06	upregulated	Yes	No
DMTN	-2.12838	6.5792e-195	downregulated	-2.75386	3.69e-20	downregulated	-2.55733	3.80249e-22	downregulated	No	Yes
DNAAF3	2.57206	1.56125e-26	upregulated	2.01814	8.84e-09	upregulated	1.43037	5.75585e-07	upregulated	Yes	No
DNAH9	4.6968	1.35999e-145	upregulated	1.87733	1.37e-06	upregulated	2.22432	2.08566e-13	upregulated	Yes	No
DNAJA4	-3.38083	0	downregulated	-2.06138	2.18e-11	downregulated	-2.06202	1.52036e-19	downregulated	No	Yes
DNAJC12	-3.17824	0	downregulated	-1.84851	1.23e-16	downregulated	-1.60162	7.94947e-17	downregulated	No	Yes
DNAJC27	-1.59089	6.81685e-153	downregulated	-1.1148	5.84e-19	downregulated	-1.15236	2.78036e-24	downregulated	No	Yes
DNAJC6	-1.99408	2.80781e-188	downregulated	-2.76777	2.9e-18	downregulated	-2.33489	2.24571e-17	downregulated	No	Yes
DNALI1	3.00848	4.80736e-304	upregulated	2.88602	3.55e-21	upregulated	2.46853	4.29144e-26	upregulated	Yes	No
DNM1	-3.7044	0	downregulated	-2.60361	2.9e-16	downregulated	-2.39275	1.01298e-19	downregulated	No	Yes
DOC2A	-4.18958	0	downregulated	-2.80928	8.41e-14	downregulated	-2.74115	3.37589e-18	downregulated	No	Yes
DOCK3	-2.51809	0	downregulated	-3.33387	2.08e-15	downregulated	-2.71895	4.63128e-15	downregulated	No	Yes
DOCK9	-1.85308	6.28657e-243	downregulated	-2.12635	3e-16	downregulated	-1.8408	3.44585e-17	downregulated	No	Yes
DOK1	3.59443	0	upregulated	1.71007	1.32e-14	upregulated	1.28761	1.5738e-12	upregulated	Yes	No
DOK6	-2.82439	9.92931e-161	downregulated	-3.62731	5.25e-15	downregulated	-3.64844	2.04301e-19	downregulated	No	Yes
DPP3	1.03028	3.9915e-75	upregulated	1.95348	2.04e-13	upregulated	2.0183	8.60546e-18	upregulated	Yes	No
DPYSL3	4.50109	0	upregulated	2.22235	1e-22	upregulated	1.69117	8.31629e-16	upregulated	Yes	No
DRAM1	3.94589	1.01938e-264	upregulated	1.41036	2.64e-17	upregulated	1.2563	8.5626e-19	upregulated	Yes	No
DRAXIN	2.77095	8.45104e-116	upregulated	1.05527	0.0117628	upregulated	1.35162	0.000356461	upregulated	Yes	No
DRD1	1.15976	0.000213267	upregulated	-3.30927	6.86e-15	downregulated	-3.70515	2.92314e-22	downregulated	No	No
DRP2	2.93808	1.33478e-79	upregulated	-1.91937	1.82e-08	downregulated	-1.67596	8.16427e-13	downregulated	No	No
DTL	5.94593	4.87972e-259	upregulated	3.01615	4.46e-19	upregulated	2.50068	1.86624e-15	upregulated	Yes	No
DTNB	-1.66772	1.6975e-249	downregulated	-1.93843	1.07e-14	downregulated	-1.83397	2.01434e-12	downregulated	No	Yes
DTX2	1.07578	1.58776e-57	upregulated	1.2086	3.61e-10	upregulated	1.05319	2.06782e-11	upregulated	Yes	No
DTX3L	4.3522	0	upregulated	1.87368	1.1e-25	upregulated	1.7671	1.44346e-25	upregulated	Yes	No
DTYMK	1.77916	3.23518e-248	upregulated	1.45027	1.83e-25	upregulated	1.25515	1.36191e-21	upregulated	Yes	No
DUSP26	-2.46558	3.37061e-177	downregulated	-1.94628	1.4e-14	downregulated	-1.78297	5.96484e-16	downregulated	No	Yes
DUSP6	3.52711	0	upregulated	1.10141	4.72e-05	upregulated	1.12901	1.07913e-07	upregulated	Yes	No
DUSP8	-2.76201	0	downregulated	-1.79482	1.13e-18	downregulated	-1.48365	2.8651e-16	downregulated	No	Yes
DYDC2	2.41462	1.97721e-05	upregulated	-1.69794	4.89e-06	downregulated	-1.96746	2.60905e-13	downregulated	No	No
DYNLT1	2.83728	0	upregulated	1.87405	2.68e-26	upregulated	1.79595	1.66964e-31	upregulated	Yes	No
E2F7	4.64545	1.00695e-167	upregulated	2.89742	1.48e-21	upregulated	2.25724	1.52946e-16	upregulated	Yes	No
E2F8	3.92151	2.0273e-127	upregulated	3.17578	1.72e-19	upregulated	2.45972	3.73754e-15	upregulated	Yes	No
ECT2	1.9287	8.58537e-175	upregulated	1.3195	2.76e-10	upregulated	1.07655	1.29598e-07	upregulated	Yes	No
EDN3	1.37701	5.04729e-16	upregulated	-1.17353	0.00013663	downregulated	-1.19745	8.99775e-05	downregulated	No	No
EDNRA	4.69607	4.6202e-256	upregulated	2.21542	1.61e-17	upregulated	1.32214	1.77441e-06	upregulated	Yes	No
EEF1A2	-3.47648	0	downregulated	-2.59518	3.1e-11	downregulated	-2.40431	5.98445e-12	downregulated	No	Yes
EFEMP1	4.52039	6.68784e-299	upregulated	1.94306	2.87e-09	upregulated	2.00906	1.36382e-13	upregulated	Yes	No
EFEMP2	1.34491	1.22393e-142	upregulated	1.22847	1.85e-09	upregulated	1.16712	1.473e-12	upregulated	Yes	No
EFHD1	2.25524	1.30362e-109	upregulated	-1.63191	7.03e-10	downregulated	-1.08103	7.1291e-06	downregulated	No	No
EFNA4	1.8256	2.76019e-84	upregulated	1.62651	1.68e-06	upregulated	1.74394	1.49784e-10	upregulated	Yes	No
EFNB3	3.62426	1.4496e-222	upregulated	-1.69639	5.01e-08	downregulated	-1.72703	1.82698e-11	downregulated	No	No
EGFEM1P	1.89748	1.32205e-18	upregulated	2.09728	7.31e-14	upregulated	1.37945	1.42027e-08	upregulated	Yes	No
EGR3	3.16762	2.6355e-35	upregulated	-1.87026	2.32e-13	downregulated	-1.69673	5.25511e-15	downregulated	No	No
EHD3	-1.14735	2.91087e-75	downregulated	-2.26607	3.47e-22	downregulated	-2.03364	5.94455e-20	downregulated	No	Yes
EIF4EBP1	4.87125	0	upregulated	3.50907	3.71e-34	upregulated	3.09151	1.2277e-26	upregulated	Yes	No
ELAVL2	-2.14528	5.57806e-84	downregulated	-1.72862	1.84e-07	downregulated	-2.44075	2.70812e-16	downregulated	No	Yes
ELAVL3	-3.08782	0	downregulated	-2.12084	1.8e-06	downregulated	-1.80434	8.51469e-06	downregulated	No	Yes
ELAVL4	-1.18855	1.82318e-31	downregulated	-2.38791	1.73e-12	downregulated	-2.01993	2.87936e-11	downregulated	No	Yes
ELFN2	4.64932	3.86171e-58	upregulated	-2.78699	1.31e-12	downregulated	-2.60622	2.44344e-16	downregulated	No	No
ELMO1	-1.36343	7.35987e-84	downregulated	-1.77585	1.55e-13	downregulated	-1.55161	1.51809e-15	downregulated	No	Yes
ELOVL4	-2.154	0	downregulated	-2.50575	1.63e-15	downregulated	-2.16087	1.70034e-18	downregulated	No	Yes
ELOVL7	-1.01321	1.80539e-35	downregulated	-1.46669	3.75e-07	downregulated	-1.0824	6.20522e-05	downregulated	No	Yes
EME1	3.65687	8.27535e-115	upregulated	1.19991	1.03e-15	upregulated	1.11478	4.05278e-14	upregulated	Yes	No
EMILIN1	4.28528	0	upregulated	3.08345	1.81e-16	upregulated	3.06591	2.04519e-18	upregulated	Yes	No
EMP3	4.46018	0	upregulated	2.92877	6.32e-17	upregulated	2.59244	6.18627e-20	upregulated	Yes	No
EMX1	1.38015	0.00758316	upregulated	-2.5722	3.53e-14	downregulated	-2.79909	4.78347e-19	downregulated	No	No
EMX2	3.53994	1.4175e-76	upregulated	-1.29973	9.74e-05	downregulated	-1.20764	1.62923e-05	downregulated	No	No
EN1	5.68094	1.16874e-131	upregulated	2.26677	3.41e-12	upregulated	1.69723	5.32131e-10	upregulated	Yes	No
EN2	-3.7136	0	downregulated	2.42791	3.55e-12	upregulated	2.13581	7.07455e-16	upregulated	No	No
ENC1	3.43122	4.00931e-204	upregulated	-1.42318	7.92e-05	downregulated	-2.84481	1.23258e-16	downregulated	No	No
ENDOU	1.33732	1.44336e-15	upregulated	-1.52698	7.35e-09	downregulated	-1.07065	8.27081e-06	downregulated	No	No
ENHO	-1.1957	1.19961e-31	downregulated	-2.04973	2.18e-06	downregulated	-1.87252	7.17604e-07	downregulated	No	Yes
ENPEP	4.9384	2.39279e-202	upregulated	2.37757	1.23e-11	upregulated	2.23852	4.48946e-13	upregulated	Yes	No
EPB41L3	-2.68565	0	downregulated	-2.58166	1.33e-16	downregulated	-2.00166	2.49783e-14	downregulated	No	Yes
EPCAM	-1.73238	1.60008e-21	downregulated	-2.16577	6.1e-18	downregulated	-1.72817	1.26464e-15	downregulated	No	Yes
EPHA2	3.10138	2.94998e-149	upregulated	1.6759	1.11e-07	upregulated	1.55162	1.83364e-12	upregulated	Yes	No
EPHA5	1.82111	8.4716e-31	upregulated	-1.73699	1.17e-08	downregulated	-1.91025	6.94671e-16	downregulated	No	No
EPHB6	-1.03288	4.56804e-17	downregulated	-2.46954	4.55e-17	downregulated	-2.4462	1.31247e-18	downregulated	No	Yes
EPHX4	1.15601	5.28866e-30	upregulated	-1.99856	2.13e-15	downregulated	-2.27319	6.50474e-21	downregulated	No	No
ERC2	-1.58668	3.50832e-78	downregulated	-3.40213	4.39e-23	downregulated	-3.2375	3.99675e-26	downregulated	No	Yes
ERCC6L	2.79098	5.40101e-66	upregulated	2.33015	1.09e-10	upregulated	1.99459	1.21885e-11	upregulated	Yes	No
ERI1	2.12051	1.41969e-214	upregulated	1.53936	4.31e-18	upregulated	1.41625	1.28454e-21	upregulated	Yes	No
ERICH3	-2.15722	2.88794e-134	downregulated	-2.93345	5.17e-10	downregulated	-2.87156	5.35168e-15	downregulated	No	Yes
ESM1	6.38437	4.83956e-179	upregulated	1.82095	5.22e-10	upregulated	1.71104	2.10122e-11	upregulated	Yes	No
ESPL1	4.68933	8.03238e-176	upregulated	2.35098	4.56e-18	upregulated	1.7558	2.18198e-11	upregulated	Yes	No
ESYT3	-5.44069	5.7281e-184	downregulated	-1.59074	2.22e-08	downregulated	-1.72486	4.11755e-12	downregulated	No	Yes
ETS1	3.55277	0	upregulated	2.47766	6.12e-12	upregulated	1.52357	5.21974e-07	upregulated	Yes	No
ETV4	5.26435	3.05257e-202	upregulated	2.08768	1.33e-09	upregulated	1.85056	2.62538e-11	upregulated	Yes	No
EVI2A	1.30444	5.13769e-28	upregulated	-1.77733	1.87e-09	downregulated	-1.13183	1.17242e-06	downregulated	No	No
EXOSC3	-1.32512	5.34838e-88	downregulated	1.56118	1.07e-07	upregulated	1.32876	3.28471e-07	upregulated	No	No
EZH2	1.83419	7.84626e-149	upregulated	3.2653	3.36e-29	upregulated	2.82313	2.55589e-26	upregulated	Yes	No
F13A1	6.5469	9.17835e-194	upregulated	1.43914	8.12e-05	upregulated	1.44543	3.02719e-05	upregulated	Yes	No
FAAH	-2.52471	0	downregulated	-1.75046	2.06e-13	downregulated	-1.17836	5.48307e-09	downregulated	No	Yes
FAIM2	-1.89982	2.83709e-184	downregulated	-2.42423	1.74e-20	downregulated	-2.09115	2.00661e-18	downregulated	No	Yes
FAM102B	-1.85248	0	downregulated	-1.27005	7.09e-18	downregulated	-1.19791	1.03589e-27	downregulated	No	Yes
FAM111A	3.50391	2.53525e-281	upregulated	1.55052	7.21e-19	upregulated	1.52292	2.64142e-26	upregulated	Yes	No
FAM120C	1.39907	1.78481e-145	upregulated	1.45172	2.44e-06	upregulated	1.03458	8.57633e-06	upregulated	Yes	No
FAM126A	4.14385	8.26496e-227	upregulated	2.1475	9.18e-11	upregulated	1.75336	1.48344e-09	upregulated	Yes	No
FAM131A	-1.2769	2.04886e-174	downregulated	-1.03955	5.39e-12	downregulated	-1.04997	1.80507e-21	downregulated	No	Yes
FAM133A	-1.8846	6.14131e-60	downregulated	-2.34917	6.9e-08	downregulated	-1.82431	1.05346e-07	downregulated	No	Yes
FAM153A	-6.46247	1.85335e-276	downregulated	-2.01245	9.98e-11	downregulated	-2.19573	3.89884e-13	downregulated	No	Yes
FAM155A	-1.65589	2.63941e-102	downregulated	-2.22124	4.26e-12	downregulated	-1.94922	1.2248e-13	downregulated	No	Yes
FAM189A1	-1.09629	2.44182e-50	downregulated	-2.22461	3e-10	downregulated	-2.5688	1.63844e-14	downregulated	No	Yes
FAM20A	5.31238	2.03574e-142	upregulated	1.90805	2.23e-06	upregulated	1.95108	1.94849e-09	upregulated	Yes	No
FAM20C	2.59104	5.83588e-247	upregulated	1.7644	1.29e-11	upregulated	1.89576	2.71142e-15	upregulated	Yes	No
FAM71E1	-1.08647	1.32513e-43	downregulated	-1.37141	2.39e-07	downregulated	-1.39702	3.52411e-12	downregulated	No	Yes
FAM81A	2.71314	1.27027e-65	upregulated	-1.96085	2.33e-16	downregulated	-1.81533	1.87963e-18	downregulated	No	No
FANCI	1.39873	8.74879e-61	upregulated	1.68319	2.46e-13	upregulated	1.36107	1.83655e-11	upregulated	Yes	No
FAS	3.34966	8.76925e-148	upregulated	1.35589	6.86e-09	upregulated	1.24393	1.62886e-10	upregulated	Yes	No
FAXC	-1.9263	2.93058e-179	downregulated	-1.95139	1.2e-15	downregulated	-2.01276	5.03447e-22	downregulated	No	Yes
FBLIM1	4.71081	7.11549e-220	upregulated	1.98849	6.92e-10	upregulated	1.76778	3.34815e-11	upregulated	Yes	No
FBXL15	-2.05515	0	downregulated	-2.21167	1.63e-17	downregulated	-1.72343	9.97451e-16	downregulated	No	Yes
FBXL16	-2.68691	2.7717e-188	downregulated	-2.73758	2.61e-14	downregulated	-2.68942	1.82275e-16	downregulated	No	Yes
FBXL2	-1.42249	3.00058e-101	downregulated	-1.86003	2.11e-08	downregulated	-1.42278	2.07918e-09	downregulated	No	Yes
FBXO2	-3.33777	4.66113e-283	downregulated	-2.22914	2.73e-16	downregulated	-1.69388	9.91013e-11	downregulated	No	Yes
FBXO41	-2.64091	0	downregulated	-1.78838	1.53e-18	downregulated	-1.88763	8.33869e-24	downregulated	No	Yes
FBXW7	-2.61835	0	downregulated	-2.58722	8.77e-27	downregulated	-2.13201	1.83718e-23	downregulated	No	Yes
FCER1G	5.22722	0	upregulated	2.20518	3.75e-17	upregulated	2.02441	9.67938e-17	upregulated	Yes	No
FCGBP	7.39287	0	upregulated	4.05527	1.17e-22	upregulated	4.05162	2.67196e-29	upregulated	Yes	No
FCGR1A	4.82186	4.79426e-207	upregulated	1.22281	9.92e-08	upregulated	1.05192	1.4638e-07	upregulated	Yes	No
FCGR2B	4.17409	4.24784e-72	upregulated	1.4792	5.29e-09	upregulated	1.32062	5.01447e-07	upregulated	Yes	No
FCGR2C	3.56167	2.2074e-67	upregulated	2.83116	3.88e-11	upregulated	2.89636	5.97169e-12	upregulated	Yes	No
FCGR3A	5.64568	0	upregulated	2.27942	4.44e-13	upregulated	1.81844	8.46771e-10	upregulated	Yes	No
FCGRT	4.37561	0	upregulated	1.80592	1.01e-19	upregulated	1.79363	1.00411e-24	upregulated	Yes	No
FCHO1	-2.22247	4.35968e-288	downregulated	-1.40913	5.51e-14	downregulated	-1.03662	4.4084e-10	downregulated	No	Yes
FERMT3	3.52934	2.32562e-269	upregulated	1.66936	4.63e-11	upregulated	1.77779	1.56246e-15	upregulated	Yes	No
FEZF2	3.00711	3.81856e-21	upregulated	-3.81673	1.84e-18	downregulated	-3.09232	1.04555e-17	downregulated	No	No
FGF13	2.25763	4.94248e-11	upregulated	-3.35662	7.8e-14	downregulated	-3.3236	7.74125e-18	downregulated	No	No
FGF14	-2.66006	0	downregulated	-1.65458	4.34e-05	downregulated	-1.99798	1.58047e-09	downregulated	No	Yes
FGF9	-4.61178	0	downregulated	-1.60354	4.79e-06	downregulated	-2.01801	4.30014e-11	downregulated	No	Yes
FGFBP2	6.01232	2.51764e-121	upregulated	1.86011	0.00039859	upregulated	1.60778	0.00012653	upregulated	Yes	No
FIBIN	4.09143	0	upregulated	1.34077	1.03e-13	upregulated	1.11779	1.42708e-11	upregulated	Yes	No
FIGN	3.15456	1.55229e-126	upregulated	2.11678	1.24e-13	upregulated	1.58448	1.0586e-10	upregulated	Yes	No
FJX1	3.18776	0	upregulated	1.6424	1.36e-10	upregulated	1.21918	1.77973e-09	upregulated	Yes	No
FKBP10	4.50982	0	upregulated	3.78932	7.8e-24	upregulated	3.54902	6.73793e-24	upregulated	Yes	No
FKBP1B	-2.9021	0	downregulated	-1.62942	2.49e-13	downregulated	-1.5468	1.39648e-22	downregulated	No	Yes
FKBP5	4.05451	1.5858e-220	upregulated	4.06523	1.69e-12	upregulated	3.82545	6.24158e-16	upregulated	Yes	No
FKBP9	3.65991	0	upregulated	1.09831	3.43e-10	upregulated	1.06479	7.70717e-12	upregulated	Yes	No
FLNA	2.55139	8.77532e-251	upregulated	2.54302	1.88e-25	upregulated	2.48333	8.67268e-27	upregulated	Yes	No
FLNB	-1.6079	5.51111e-174	downregulated	1.06086	0.00036848	upregulated	1.332	6.15653e-10	upregulated	No	No
FLNC	4.18608	4.14653e-258	upregulated	1.16137	6.32e-06	upregulated	1.38402	4.09731e-10	upregulated	Yes	No
FNDC1	2.76707	8.46973e-08	upregulated	1.48184	0.00070824	upregulated	1.03982	0.00776603	upregulated	Yes	No
FNDC5	-2.74591	2.40312e-221	downregulated	-2.62369	2.04e-09	downregulated	-2.61835	6.7656e-10	downregulated	No	Yes
FNDC9	-6.74829	0	downregulated	-2.64118	7.63e-14	downregulated	-2.26071	1.03288e-15	downregulated	No	Yes
FOLH1	1.02409	4.83562e-17	upregulated	-2.40243	3.5e-10	downregulated	-1.37178	2.04428e-05	downregulated	No	No
FOSB	1.03532	0.000473456	upregulated	-2.47382	1.75e-05	downregulated	-1.87295	9.65893e-05	downregulated	No	No
FOXD1	4.63018	2.84687e-163	upregulated	2.93711	1.52e-17	upregulated	2.60381	5.40042e-25	upregulated	Yes	No
FOXJ1	6.93928	3.73017e-226	upregulated	1.47374	7.56e-07	upregulated	1.21636	6.1587e-06	upregulated	Yes	No
FOXM1	5.54574	0	upregulated	4.13873	1.47e-20	upregulated	3.66952	1.36933e-17	upregulated	Yes	No
FREM2	4.71186	4.26233e-128	upregulated	1.89122	1.9e-08	upregulated	1.58662	1.32616e-07	upregulated	Yes	No
FRMPD2	-1.05554	2.28891e-05	downregulated	-2.92489	8.26e-19	downregulated	-2.82827	9.06356e-28	downregulated	No	Yes
FRMPD4	-2.60303	7.26276e-49	downregulated	-3.27437	4.01e-16	downregulated	-3.18224	1.69097e-17	downregulated	No	Yes
FRRS1L	-4.37547	0	downregulated	-1.57121	1.95e-08	downregulated	-2.25398	6.10889e-20	downregulated	No	Yes
FSBP	1.36616	2.5965e-31	upregulated	1.27791	6.12e-05	upregulated	1.13674	8.35743e-07	upregulated	Yes	No
FSD1	-1.64267	4.11992e-155	downregulated	-1.20071	3.84e-07	downregulated	-1.18097	8.06992e-09	downregulated	No	Yes
FSTL1	4.30387	0	upregulated	1.71287	6.76e-18	upregulated	1.75165	6.73793e-24	upregulated	Yes	No
FSTL5	-7.14442	0	downregulated	-4.45724	6.26e-14	downregulated	-3.90197	5.19382e-16	downregulated	No	Yes
FUT9	-2.80527	0	downregulated	-2.59362	7.72e-11	downregulated	-2.39465	6.30701e-14	downregulated	No	Yes
FXYD1	-8.81944	0	downregulated	-1.92931	1.62e-08	downregulated	-1.5079	2.63636e-07	downregulated	No	Yes
FXYD5	4.01229	0	upregulated	1.10293	3.79e-08	upregulated	1.12514	7.34645e-11	upregulated	Yes	No
FZD2	5.63897	1.185e-232	upregulated	2.43019	4.31e-15	upregulated	2.11889	1.38154e-15	upregulated	Yes	No
G6PC3	1.43212	1.38059e-253	upregulated	1.09633	3.22e-11	upregulated	1.49103	2.59762e-21	upregulated	Yes	No
GAB3	2.76573	5.3054e-110	upregulated	1.27419	2.77e-06	upregulated	1.52209	2.47089e-12	upregulated	Yes	No
GABARAPL1	-1.69136	1.58815e-270	downregulated	-1.74727	8.32e-17	downregulated	-1.69533	1.7243e-21	downregulated	No	Yes
GABBR1	-2.69887	0	downregulated	-2.16936	2.47e-19	downregulated	-1.79167	3.29405e-17	downregulated	No	Yes
GABBR2	-1.88025	3.84385e-74	downregulated	-2.63764	2.36e-10	downregulated	-2.9494	2.14542e-16	downregulated	No	Yes
GABRA1	-4.83812	0	downregulated	-4.47688	1.01e-11	downregulated	-5.09456	2.97294e-20	downregulated	No	Yes
GABRA5	3.83327	1.44866e-30	upregulated	-5.25907	1.47e-18	downregulated	-4.95543	8.2896e-24	downregulated	No	No
GABRA6	-10.9626	0	downregulated	-1.13471	0.00627657	downregulated	-1.48201	9.81319e-08	downregulated	No	Yes
GABRB1	1.14045	4.35237e-15	upregulated	-2.43882	5.06e-10	downregulated	-2.12615	2.55429e-11	downregulated	No	No
GABRB2	-6.10706	0	downregulated	-3.29886	2.61e-14	downregulated	-3.15202	1.07588e-16	downregulated	No	Yes
GABRD	-6.96117	0	downregulated	-3.36217	8.69e-13	downregulated	-3.43016	3.66711e-16	downregulated	No	Yes
GABRG1	-1.98542	2.60465e-32	downregulated	-2.143	3.93e-09	downregulated	-2.26763	7.87344e-15	downregulated	No	Yes
GABRG2	-4.18336	2.57298e-299	downregulated	-4.89122	6.99e-14	downregulated	-4.60269	5.08274e-16	downregulated	No	Yes
GAD1	-1.84558	4.46168e-50	downregulated	-2.79767	3.17e-10	downregulated	-2.48684	1.09667e-10	downregulated	No	Yes
GADD45A	4.46968	0	upregulated	1.46186	1e-07	upregulated	1.49971	4.29897e-12	upregulated	Yes	No
GALK1	1.78425	1.18678e-201	upregulated	2.16518	5.78e-09	upregulated	1.86414	5.39034e-10	upregulated	Yes	No
GALNT10	3.57411	0	upregulated	1.65556	4e-16	upregulated	1.26331	3.00072e-12	upregulated	Yes	No
GALNT2	2.25372	2.43078e-303	upregulated	1.40399	1.23e-14	upregulated	1.06179	8.09014e-12	upregulated	Yes	No
GALNT9	-5.5785	0	downregulated	-1.5745	1.1e-12	downregulated	-1.4576	5.72138e-15	downregulated	No	Yes
GALR1	4.05712	8.58067e-56	upregulated	2.48283	1.04e-05	upregulated	1.92168	4.94562e-05	upregulated	Yes	No
GAS1	3.8653	1.06695e-249	upregulated	3.12622	1.39e-08	upregulated	2.21793	5.02061e-07	upregulated	Yes	No
GAS2L3	5.22245	1.89364e-223	upregulated	3.30154	1.96e-16	upregulated	1.74823	3.615e-07	upregulated	Yes	No
GAS7	-2.41079	2.97613e-269	downregulated	-1.45763	3.35e-07	downregulated	-1.55484	1.67771e-11	downregulated	No	Yes
GATAD2A	1.27227	1.54038e-224	upregulated	1.22124	3.38e-17	upregulated	1.05431	1.27982e-15	upregulated	Yes	No
GBE1	2.51475	8.19648e-292	upregulated	1.66145	5.1e-16	upregulated	1.61238	3.08915e-15	upregulated	Yes	No
GBP1	5.17175	0	upregulated	2.85335	3.89e-21	upregulated	2.1906	6.4798e-17	upregulated	Yes	No
GBP2	4.26706	2.75417e-241	upregulated	2.39085	1.24e-18	upregulated	1.91291	2.49601e-16	upregulated	Yes	No
GBP3	4.34639	1.06715e-199	upregulated	2.1955	2.82e-11	upregulated	2.11594	8.88379e-14	upregulated	Yes	No
GBP5	3.61604	1.09752e-57	upregulated	2.71031	7.08e-12	upregulated	2.13489	1.42292e-10	upregulated	Yes	No
GBX2	2.2563	3.19788e-34	upregulated	1.61651	4.08e-05	upregulated	1.38813	1.37001e-05	upregulated	Yes	No
GDF10	-2.19135	9.45856e-41	downregulated	-1.60098	8.79e-08	downregulated	-1.50833	1.12766e-10	downregulated	No	Yes
GDPD2	4.65421	1.47951e-249	upregulated	1.42918	9.33e-05	upregulated	1.33361	1.35228e-05	upregulated	Yes	No
GEN1	1.26035	2.02724e-31	upregulated	2.24966	1.46e-12	upregulated	1.20945	0.000516509	upregulated	Yes	No
GFOD1	-3.42151	0	downregulated	-1.33254	6.79e-14	downregulated	-1.29557	1.86009e-19	downregulated	No	Yes
GFRA2	1.28573	1.67264e-19	upregulated	-2.26665	1.23e-09	downregulated	-1.86224	3.2876e-08	downregulated	No	No
GGT5	1.80374	3.76776e-99	upregulated	1.0261	0.0100725	upregulated	1.61126	4.06621e-05	upregulated	Yes	No
GIMAP2	4.17914	3.57939e-286	upregulated	1.60266	3.74e-16	upregulated	1.32665	1.47151e-11	upregulated	Yes	No
GINS1	1.92469	4.11547e-163	upregulated	1.7894	2.86e-14	upregulated	1.36437	5.37109e-11	upregulated	Yes	No
GJA9	-1.6245	3.17762e-12	downregulated	1.66204	1.72e-14	upregulated	1.38399	6.09945e-13	upregulated	No	No
GJB6	-1.80691	4.24679e-16	downregulated	-5.62197	6.6e-12	downregulated	-5.6342	8.43559e-15	downregulated	No	Yes
GLI2	3.17844	6.56173e-88	upregulated	1.54921	2.43e-15	upregulated	1.11519	4.06766e-10	upregulated	Yes	No
GLIPR1	3.3173	1.78694e-184	upregulated	1.88174	4.49e-09	upregulated	1.32583	5.31899e-07	upregulated	Yes	No
GLIPR2	3.07017	0	upregulated	1.0829	1.47e-09	upregulated	1.2174	4.80368e-19	upregulated	Yes	No
GLIS3	4.66439	1.14918e-191	upregulated	2.05811	2.19e-10	upregulated	2.12463	2.16728e-15	upregulated	Yes	No
GLRA2	-2.69592	2.62664e-118	downregulated	-1.27095	0.0008209	downregulated	-1.62984	4.21551e-07	downregulated	No	Yes
GLRA3	2.32148	0.00307457	upregulated	-1.64569	0.00141302	downregulated	-1.58359	0.000189698	downregulated	No	No
GLS	-2.6035	0	downregulated	-2.49195	1.33e-22	downregulated	-2.40988	5.65198e-25	downregulated	No	Yes
GLT1D1	-3.04459	4.06549e-283	downregulated	-4.09807	4.06e-19	downregulated	-3.82974	5.65893e-21	downregulated	No	Yes
GMFG	4.782	0	upregulated	1.3246	9.19e-08	upregulated	1.43373	2.38876e-11	upregulated	Yes	No
GMNN	1.03199	1.70873e-66	upregulated	1.5924	2.58e-22	upregulated	1.48253	7.894e-25	upregulated	Yes	No
GNAI1	-3.30951	0	downregulated	-2.03932	6.4e-11	downregulated	-1.56609	1.21812e-11	downregulated	No	Yes
GNAI3	3.23305	0	upregulated	1.54407	4.74e-21	upregulated	1.31662	2.30802e-18	upregulated	Yes	No
GNAL	-1.37647	1.137e-36	downregulated	-1.89495	1.68e-12	downregulated	-1.90392	8.92062e-15	downregulated	No	Yes
GNAO1	-1.65177	2.50156e-180	downregulated	-2.40385	1.89e-18	downregulated	-2.48277	1.52556e-23	downregulated	No	Yes
GNG12	4.73969	0	upregulated	2.36587	5.95e-12	upregulated	1.79187	1.25348e-09	upregulated	Yes	No
GNG13	-6.04232	4.42311e-223	downregulated	-1.98561	9.29e-09	downregulated	-2.36266	1.40918e-16	downregulated	No	Yes
GNG3	-5.43268	0	downregulated	-3.25171	1.08e-20	downregulated	-3.01798	1.2936e-22	downregulated	No	Yes
GNL3L	1.90292	3.92188e-138	upregulated	1.07105	8.27e-11	upregulated	1.02417	2.95493e-10	upregulated	Yes	No
GNS	2.3601	3.63528e-274	upregulated	1.49089	1.05e-12	upregulated	1.2783	8.97456e-09	upregulated	Yes	No
GOLGA7B	-4.19133	0	downregulated	-2.9329	1.35e-15	downregulated	-2.40762	1.52767e-11	downregulated	No	Yes
GOT1	-1.76597	5.77418e-238	downregulated	-2.3715	2.4e-25	downregulated	-2.21688	1.46498e-25	downregulated	No	Yes
GPC2	2.40765	3.08607e-78	upregulated	1.14094	3.23e-08	upregulated	1.02806	3.42215e-07	upregulated	Yes	No
GPC5	2.73464	1.3877e-61	upregulated	-1.87899	1.95e-06	downregulated	-1.74851	4.55355e-08	downregulated	No	No
GPC6	3.18332	1.55351e-107	upregulated	2.26492	5.82e-12	upregulated	1.0009	0.000496621	upregulated	Yes	No
GPNMB	4.57898	6.22375e-217	upregulated	1.19368	2.49e-05	upregulated	1.45712	2.0799e-07	upregulated	Yes	No
GPR12	-3.05205	0	downregulated	-2.35114	2.3e-06	downregulated	-2.53323	7.70689e-11	downregulated	No	Yes
GPR137C	-3.3721	0	downregulated	-1.02936	6.87e-09	downregulated	-1.08294	6.19112e-15	downregulated	No	Yes
GPR158	-3.31004	0	downregulated	-1.65033	1.69e-08	downregulated	-1.5063	1.00203e-10	downregulated	No	Yes
GPR162	-1.99974	1.05589e-293	downregulated	-1.23027	7.38e-07	downregulated	-1.20153	1.07175e-08	downregulated	No	Yes
GPR17	3.19574	4.17577e-65	upregulated	-2.91524	0.00013515	downregulated	-2.85301	7.27097e-06	downregulated	No	No
GPR22	-3.67767	3.3294e-176	downregulated	-3.3868	1.59e-13	downregulated	-4.31973	1.46299e-20	downregulated	No	Yes
GPR37	2.6132	5.81581e-114	upregulated	-1.91654	1.05e-05	downregulated	-1.25343	0.000136151	downregulated	No	No
GPR65	5.12348	3.68894e-169	upregulated	2.08421	4.34e-19	upregulated	1.66539	1.3048e-15	upregulated	Yes	No
GPR83	-5.52925	8.50156e-243	downregulated	-3.052	3.6e-14	downregulated	-3.13292	1.05561e-17	downregulated	No	Yes
GPR88	4.18594	2.58588e-53	upregulated	-1.79335	1.54e-11	downregulated	-1.78264	1.34469e-11	downregulated	No	No
GPRASP1	-3.24662	0	downregulated	-2.21977	1.69e-18	downregulated	-1.9887	7.06872e-22	downregulated	No	Yes
GPRC5A	4.12366	4.24387e-81	upregulated	1.13482	0.00391652	upregulated	1.19963	0.000448313	upregulated	Yes	No
GPRIN1	-1.35653	2.70771e-100	downregulated	-1.12334	4.14e-09	downregulated	-1.16771	1.00218e-11	downregulated	No	Yes
GPX3	1.85083	6.32535e-67	upregulated	1.41939	6.88e-06	upregulated	1.38851	2.83549e-08	upregulated	Yes	No
GPX7	3.85197	0	upregulated	1.50145	6.3e-22	upregulated	1.23465	2.17977e-17	upregulated	Yes	No
GPX8	6.53788	5.49366e-260	upregulated	2.63066	6.32e-17	upregulated	2.30989	7.78132e-17	upregulated	Yes	No
GRAMD1B	-4.35034	0	downregulated	-1.36836	1.18e-12	downregulated	-1.25492	2.12717e-15	downregulated	No	Yes
GRIA2	-1.6698	5.5675e-93	downregulated	-1.83738	0.0002114	downregulated	-1.66284	1.1252e-06	downregulated	No	Yes
GRIN1	-5.11353	0	downregulated	-3.87675	4.31e-23	downregulated	-3.38842	5.88864e-19	downregulated	No	Yes
GRIN2A	-3.54348	2.15265e-252	downregulated	-2.14034	5.99e-12	downregulated	-2.29303	1.08299e-18	downregulated	No	Yes
GRM1	-5.54997	0	downregulated	-3.81701	1.53e-14	downregulated	-3.3668	2.24571e-17	downregulated	No	Yes
GRM2	-2.47418	2.21939e-79	downregulated	-2.878	2.27e-13	downregulated	-2.66391	2.23376e-17	downregulated	No	Yes
GRN	3.21777	0	upregulated	1.03224	1.23e-14	upregulated	1.04076	1.10776e-16	upregulated	Yes	No
GSKIP	1.02879	2.57964e-63	upregulated	-1.19493	1.77e-24	downregulated	-1.06946	8.11207e-30	downregulated	No	No
GSTO2	-1.70963	2.31817e-29	downregulated	-1.43676	2.42e-17	downregulated	-1.19754	2.45095e-12	downregulated	No	Yes
GTSE1	4.7119	5.15023e-187	upregulated	2.0559	1.3e-10	upregulated	1.72372	1.92655e-10	upregulated	Yes	No
GULP1	3.54526	6.70377e-57	upregulated	-1.13946	0.00018082	downregulated	-1.24993	6.15769e-07	downregulated	No	No
GYPC	4.63597	7.89308e-283	upregulated	1.12413	9.3e-09	upregulated	1.13206	3.24597e-12	upregulated	Yes	No
H19	7.76814	1.219e-135	upregulated	3.00582	1.88e-05	upregulated	2.64795	3.1677e-06	upregulated	Yes	No
HAPLN4	-6.2365	1.46109e-215	downregulated	-1.52117	1.61e-06	downregulated	-1.25516	1.88388e-07	downregulated	No	Yes
HAR1A	-3.89805	9.77693e-175	downregulated	-3.17087	1.93e-14	downregulated	-3.03842	3.377e-17	downregulated	No	Yes
HAS1	-2.84841	7.63697e-79	downregulated	-1.37352	1.12e-07	downregulated	-1.49689	1.32106e-12	downregulated	No	Yes
HAS2	6.2991	4.17908e-265	upregulated	2.8884	1.38e-20	upregulated	2.1319	5.48074e-11	upregulated	Yes	No
HAUS1	2.13682	5.76432e-257	upregulated	1.45381	3.03e-20	upregulated	1.25843	5.13188e-18	upregulated	Yes	No
HAUS8	1.32322	3.35056e-58	upregulated	2.67966	3.67e-14	upregulated	2.38613	1.22311e-14	upregulated	Yes	No
HCG11	-2.30966	4.96891e-166	downregulated	-2.26949	9.24e-08	downregulated	-2.31881	2.22739e-11	downregulated	No	Yes
HCLS1	4.59872	0	upregulated	1.22877	5.65e-10	upregulated	1.27789	5.03736e-12	upregulated	Yes	No
HCN1	-3.97307	5.53115e-112	downregulated	-4.66929	7.36e-13	downregulated	-4.50174	4.32768e-17	downregulated	No	Yes
HCP5	2.32779	8.2997e-70	upregulated	1.7559	2.35e-08	upregulated	1.6344	9.15348e-10	upregulated	Yes	No
HDAC1	3.10678	0	upregulated	1.04814	1.2e-12	upregulated	1.0659	9.95698e-18	upregulated	Yes	No
HECW2	-2.88807	4.06738e-192	downregulated	-1.38932	4.37e-12	downregulated	-1.17391	2.25063e-14	downregulated	No	Yes
HELLS	-1.25204	1.11292e-63	downregulated	3.48373	1.83e-13	upregulated	1.87602	1.08848e-05	upregulated	No	No
HELZ2	3.57322	1.35534e-143	upregulated	2.42457	1.71e-17	upregulated	1.9755	4.27439e-16	upregulated	Yes	No
HERC1	-2.06862	0	downregulated	-1.57224	1.55e-25	downregulated	-1.26696	4.70586e-23	downregulated	No	Yes
HERC2P3	-1.75446	4.53798e-42	downregulated	-1.2777	5.09e-06	downregulated	-1.01887	5.33479e-05	downregulated	No	Yes
HERC5	3.85833	4.70803e-187	upregulated	1.18907	1.89e-10	upregulated	1.04227	4.47005e-11	upregulated	Yes	No
HES6	3.09455	1.02391e-229	upregulated	2.02711	1.81e-07	upregulated	2.24902	4.75156e-10	upregulated	Yes	No
HEY1	1.29223	2.44735e-131	upregulated	1.73558	3e-15	upregulated	1.41928	2.25063e-14	upregulated	Yes	No
HHATL	-1.0568	1.83789e-16	downregulated	-2.70472	1.45e-08	downregulated	-1.50306	0.000369838	downregulated	No	Yes
HIF1A	1.52355	6.32376e-188	upregulated	1.16416	3.52e-19	upregulated	1.02962	1.66543e-20	upregulated	Yes	No
HILPDA	2.7275	2.59391e-92	upregulated	1.98536	1.94e-11	upregulated	2.01178	2.13149e-14	upregulated	Yes	No
HIVEP2	-2.10102	0	downregulated	-1.52853	5.29e-18	downregulated	-1.40127	5.35126e-22	downregulated	No	Yes
HJURP	6.12234	5.35478e-296	upregulated	3.53779	1.69e-19	upregulated	2.98889	1.37728e-17	upregulated	Yes	No
HK2	4.96358	3.64106e-293	upregulated	1.57911	1.43e-09	upregulated	1.79833	6.29209e-14	upregulated	Yes	No
HLF	-2.41058	2.04952e-212	downregulated	-2.65117	3.19e-16	downregulated	-2.50925	1.88257e-17	downregulated	No	Yes
HMCN1	2.61639	3.43174e-24	upregulated	2.68842	1.01e-09	upregulated	2.47302	9.66737e-11	upregulated	Yes	No
HMG20B	2.83073	0	upregulated	2.27836	3.62e-23	upregulated	2.40161	6.01556e-42	upregulated	Yes	No
HMGB2	2.37205	0	upregulated	2.00471	2.44e-24	upregulated	1.69952	5.95617e-21	upregulated	Yes	No
HMGCLL1	-2.56635	9.7025e-114	downregulated	-2.02272	1.11e-14	downregulated	-1.77801	3.06922e-18	downregulated	No	Yes
HMMR	5.276	2.25605e-214	upregulated	3.5277	1.15e-23	upregulated	3.10978	5.04897e-23	upregulated	Yes	No
HMOX1	6.13858	0	upregulated	1.78649	1.41e-08	upregulated	1.69045	5.33052e-09	upregulated	Yes	No
HNRNPAB	1.23323	2.04952e-233	upregulated	1.20271	1.54e-18	upregulated	1.03815	1.1932e-15	upregulated	Yes	No
HNRNPF	1.39289	0	upregulated	1.16135	2.65e-16	upregulated	1.10351	1.04196e-16	upregulated	Yes	No
HOMER3	-1.92672	6.87505e-134	downregulated	1.2559	1.61e-13	upregulated	1.61274	2.49538e-26	upregulated	No	No
HOOK1	-5.75113	4.9834e-242	downregulated	-1.0867	5.33e-06	downregulated	-1.33218	7.21358e-09	downregulated	No	Yes
HOTAIR	4.52022	9.509e-47	upregulated	1.51535	0.00158921	upregulated	1.0924	0.00238895	upregulated	Yes	No
HOTAIRM1	4.36955	7.0893e-85	upregulated	2.27355	1.06e-11	upregulated	2.00371	1.3181e-13	upregulated	Yes	No
HOXA1	3.71729	1.66755e-83	upregulated	2.49238	5.8e-08	upregulated	1.91038	3.88872e-07	upregulated	Yes	No
HOXA10	4.74227	1.11117e-87	upregulated	2.13649	2.15e-06	upregulated	1.63721	1.81409e-06	upregulated	Yes	No
HOXA4	2.92173	7.02666e-24	upregulated	1.8822	2.94e-06	upregulated	1.66491	1.01306e-06	upregulated	Yes	No
HOXA5	6.40219	5.91604e-201	upregulated	2.33777	8.9e-10	upregulated	1.86582	6.98646e-08	upregulated	Yes	No
HOXA7	4.04846	1.57259e-63	upregulated	1.51098	1.14e-05	upregulated	1.37625	2.61206e-06	upregulated	Yes	No
HOXB2	4.70159	2.47776e-103	upregulated	1.82482	1.17e-05	upregulated	1.75366	6.93715e-08	upregulated	Yes	No
HOXB7	6.31019	4.50846e-157	upregulated	1.70827	3.13e-08	upregulated	1.35243	5.75393e-08	upregulated	Yes	No
HOXB9	2.09859	2.96866e-07	upregulated	1.23208	4.95e-06	upregulated	1.14568	3.33658e-06	upregulated	Yes	No
HOXC10	6.10944	5.18317e-121	upregulated	1.46971	4.01e-06	upregulated	1.26486	4.41975e-06	upregulated	Yes	No
HOXC4	5.39686	3.92418e-238	upregulated	1.21579	1.84e-12	upregulated	1.13554	6.17356e-13	upregulated	Yes	No
HOXC6	3.92363	2.06337e-62	upregulated	2.11214	3.31e-09	upregulated	1.78246	1.63464e-10	upregulated	Yes	No
HOXD10	5.68718	4.04961e-116	upregulated	1.66311	7.14e-05	upregulated	1.30218	0.000957293	upregulated	Yes	No
HOXD11	4.1454	1.68087e-60	upregulated	1.86533	3.46e-06	upregulated	1.81548	2.76895e-07	upregulated	Yes	No
HOXD13	5.69408	3.30336e-71	upregulated	1.6985	0.00081005	upregulated	1.13237	0.0060636	upregulated	Yes	No
HOXD3	4.19803	1.15913e-62	upregulated	1.64743	5.26e-05	upregulated	1.28819	0.000133345	upregulated	Yes	No
HOXD9	5.76006	1.83179e-132	upregulated	1.61546	2.59e-12	upregulated	1.47707	7.38994e-12	upregulated	Yes	No
HP	3.77137	5.0231e-52	upregulated	1.24816	0.0072916	upregulated	1.5037	2.22968e-05	upregulated	Yes	No
HPCA	-1.47665	3.67947e-37	downregulated	-3.37433	6.32e-20	downregulated	-3.21777	1.01442e-19	downregulated	No	Yes
HPCAL1	-3.22476	0	downregulated	-1.49028	5.86e-13	downregulated	-1.24308	3.20155e-12	downregulated	No	Yes
HPCAL4	-3.2382	2.78024e-191	downregulated	-3.4689	5.64e-20	downregulated	-3.38845	2.38904e-22	downregulated	No	Yes
HPSE	4.61778	2.65358e-149	upregulated	1.73954	7.24e-12	upregulated	1.65557	9.85277e-15	upregulated	Yes	No
HR	-2.81818	5.049e-261	downregulated	-1.79665	1.04e-09	downregulated	-1.2195	4.92593e-07	downregulated	No	Yes
HS3ST2	3.48316	7.24507e-60	upregulated	-2.2052	2.28e-17	downregulated	-2.02706	5.73797e-21	downregulated	No	No
HS3ST3A1	3.64311	3.91361e-32	upregulated	1.77367	0.00026251	upregulated	1.40104	0.000353223	upregulated	Yes	No
HS3ST4	-1.73028	5.72357e-31	downregulated	-3.12021	3.51e-27	downregulated	-2.74725	3.05805e-25	downregulated	No	Yes
HSD17B10	2.67287	0	upregulated	1.36213	8.71e-24	upregulated	1.32943	1.80647e-29	upregulated	Yes	No
HSPA12A	-3.20513	0	downregulated	-3.15187	1.43e-23	downregulated	-2.74129	4.9473e-24	downregulated	No	Yes
HSPA2	2.11439	3.90207e-98	upregulated	-1.88177	4.94e-08	downregulated	-1.07547	0.00011671	downregulated	No	No
HSPB1	2.04963	7.23889e-40	upregulated	1.56761	5.58e-13	upregulated	1.6205	2.00005e-19	upregulated	Yes	No
HSPB3	3.75527	1.44205e-34	upregulated	-2.50696	6.53e-12	downregulated	-2.36866	8.96031e-16	downregulated	No	No
HSPG2	4.66346	2.06984e-177	upregulated	2.18655	1.64e-08	upregulated	2.26853	1.23157e-10	upregulated	Yes	No
HTR2A	2.71924	1.00686e-22	upregulated	-3.3192	9.65e-22	downregulated	-3.19329	5.8646e-25	downregulated	No	No
HTR5A	-6.61942	0	downregulated	-2.06059	3.11e-13	downregulated	-2.24402	9.41997e-18	downregulated	No	Yes
HUS1	1.19052	3.19556e-120	upregulated	1.2685	4.69e-10	upregulated	1.70161	4.08612e-19	upregulated	Yes	No
HYAL2	2.79753	0	upregulated	1.10165	1.47e-18	upregulated	1.01532	7.34441e-26	upregulated	Yes	No
IBSP	5.52442	4.39365e-110	upregulated	1.59187	4.86e-08	upregulated	1.33854	2.281e-06	upregulated	Yes	No
ICAM5	4.3766	1.2023e-74	upregulated	-3.63116	3.94e-17	downregulated	-3.42016	2.33136e-18	downregulated	No	No
ID3	5.94259	0	upregulated	3.44709	5.19e-21	upregulated	3.20348	1.02268e-24	upregulated	Yes	No
ID4	2.91075	5.49351e-248	upregulated	1.41671	3.38e-12	upregulated	1.20142	3.28146e-13	upregulated	Yes	No
IDH1	2.49461	0	upregulated	1.7673	2.97e-21	upregulated	1.5842	1.48751e-20	upregulated	Yes	No
IDS	-5.22006	0	downregulated	-1.59138	3.68e-08	downregulated	-1.84938	1.93732e-13	downregulated	No	Yes
IFI16	3.66328	0	upregulated	1.55943	6.57e-13	upregulated	1.48687	3.81568e-17	upregulated	Yes	No
IFI30	-3.66643	1.19653e-76	downregulated	2.19034	3.03e-14	upregulated	2.2496	3.14527e-16	upregulated	No	No
IFI35	3.80965	0	upregulated	1.49616	4.85e-15	upregulated	1.36148	1.21084e-14	upregulated	Yes	No
IFI44	3.60796	1.00556e-304	upregulated	1.36504	4.62e-11	upregulated	1.31256	6.39726e-12	upregulated	Yes	No
IFI44L	3.53868	1.82275e-123	upregulated	1.4038	3.11e-05	upregulated	1.48894	2.07299e-06	upregulated	Yes	No
IFITM3	3.15093	3.68612e-164	upregulated	1.0235	3.27e-07	upregulated	1.08421	6.20392e-10	upregulated	Yes	No
IGDCC4	2.93865	6.71673e-221	upregulated	1.25603	2.01e-07	upregulated	1.37436	2.63695e-13	upregulated	Yes	No
IGFBP1	4.66306	6.10139e-123	upregulated	1.44148	7.28e-07	upregulated	1.08534	4.07577e-06	upregulated	Yes	No
IGFBP2	7.91344	0	upregulated	5.46707	4.83e-24	upregulated	5.06944	4.48416e-30	upregulated	Yes	No
IGFBP3	6.14393	0	upregulated	3.43159	8.22e-14	upregulated	3.60803	1.48751e-20	upregulated	Yes	No
IGFBP4	3.13685	2.15702e-260	upregulated	1.86624	3.01e-11	upregulated	1.81931	3.27173e-11	upregulated	Yes	No
IGFBP5	3.67029	0	upregulated	2.71056	1.01e-10	upregulated	2.26324	1.14275e-11	upregulated	Yes	No
IGFBP7	4.8589	0	upregulated	2.24266	1.03e-19	upregulated	2.07343	1.67488e-25	upregulated	Yes	No
IGFLR1	-1.23679	1.32553e-52	downregulated	1.53632	2.33e-18	upregulated	1.55675	1.85247e-21	upregulated	No	No
IGHG1	5.68173	1.83127e-105	upregulated	1.63598	0.00259696	upregulated	1.57621	0.000245739	upregulated	Yes	No
IGHM	4.25356	2.8458e-65	upregulated	1.02129	0.0102656	upregulated	1.13251	0.000575063	upregulated	Yes	No
IGIP	-2.07365	0	downregulated	-1.58623	2.23e-17	downregulated	-1.16037	2.46679e-13	downregulated	No	Yes
IGLON5	-2.14406	4.18177e-92	downregulated	-1.39181	0.00192827	downregulated	-1.14437	0.00363718	downregulated	No	Yes
IGSF21	-2.57973	1.05527e-209	downregulated	-1.43687	5.78e-08	downregulated	-1.31625	1.79424e-10	downregulated	No	Yes
IGSF5	3.90716	8.70157e-120	upregulated	1.16366	1.74e-05	upregulated	1.15995	6.55554e-07	upregulated	Yes	No
IGSF8	-1.39279	3.53522e-240	downregulated	-1.79856	3.3e-24	downregulated	-1.22138	8.36433e-14	downregulated	No	Yes
IKBIP	5.6088	2.09502e-297	upregulated	1.43777	3.27e-17	upregulated	1.2681	8.7283e-17	upregulated	Yes	No
IL10RB	-2.74838	2.3225e-112	downregulated	1.13453	1.71e-20	upregulated	1.03618	5.27033e-21	upregulated	No	No
IL13RA1	3.98385	0	upregulated	1.03707	8.84e-09	upregulated	1.16713	2.47656e-16	upregulated	Yes	No
IL15RA	3.24648	6.80752e-86	upregulated	1.34042	1.04e-08	upregulated	1.41702	4.12886e-13	upregulated	Yes	No
IL1RAP	6.43349	6.91789e-273	upregulated	1.88934	5.05e-09	upregulated	1.61612	7.54532e-07	upregulated	Yes	No
IL32	2.97168	3.62861e-128	upregulated	1.38748	0.00106718	upregulated	1.64363	1.61725e-05	upregulated	Yes	No
IL4R	1.65887	3.69321e-59	upregulated	1.43687	4.39e-07	upregulated	1.61864	1.40977e-13	upregulated	Yes	No
IMPG1	-1.75455	1.30704e-17	downregulated	-1.7256	1.14e-06	downregulated	-1.85462	7.15811e-11	downregulated	No	Yes
INA	-3.62844	1.27096e-179	downregulated	-2.96572	1.55e-14	downregulated	-2.67368	2.0983e-15	downregulated	No	Yes
INHBB	3.6395	7.22845e-244	upregulated	1.08149	2.77e-08	upregulated	1.11886	1.32412e-11	upregulated	Yes	No
INPP4A	-1.64472	0	downregulated	-1.18439	1.29e-19	downregulated	-1.08267	2.12049e-22	downregulated	No	Yes
INPP5F	-2.93438	0	downregulated	-2.31475	2.9e-18	downregulated	-1.8196	3.99613e-15	downregulated	No	Yes
INPP5J	-5.11853	0	downregulated	-1.71824	9.36e-15	downregulated	-1.67867	1.6525e-17	downregulated	No	Yes
INPPL1	2.61371	0	upregulated	1.14005	1.34e-23	upregulated	1.14084	4.80213e-30	upregulated	Yes	No
IPCEF1	-4.02537	0	downregulated	-2.8478	2.01e-22	downregulated	-2.603	7.02883e-23	downregulated	No	Yes
IQGAP1	2.10221	8.27951e-242	upregulated	1.16322	1.35e-06	upregulated	1.40945	3.15334e-15	upregulated	Yes	No
IQGAP2	5.67968	2.36246e-262	upregulated	2.85384	3.16e-27	upregulated	2.2979	9.31688e-24	upregulated	Yes	No
IQSEC1	-1.44668	0	downregulated	-2.00579	1.06e-27	downregulated	-1.63143	4.81656e-24	downregulated	No	Yes
IQSEC2	-2.5213	0	downregulated	-1.55601	2.74e-08	downregulated	-1.34832	3.50395e-09	downregulated	No	Yes
IRF7	1.09631	3.64036e-48	upregulated	1.53598	2.1e-16	upregulated	1.43737	1.73095e-16	upregulated	Yes	No
IRX1	1.61181	2.7397e-18	upregulated	1.8504	0.0001482	upregulated	1.30036	0.00107605	upregulated	Yes	No
ISG15	4.88242	4.89168e-275	upregulated	1.65338	1.66e-07	upregulated	1.3903	2.68553e-07	upregulated	Yes	No
ISG20	2.38756	2.76157e-69	upregulated	1.28312	0.00016478	upregulated	1.6531	4.5111e-06	upregulated	Yes	No
ISL2	3.11066	4.73536e-53	upregulated	1.33063	0.00171361	upregulated	1.06457	0.00306947	upregulated	Yes	No
ITGA1	2.52293	6.07687e-111	upregulated	1.25188	2.16e-05	upregulated	1.11116	1.68594e-06	upregulated	Yes	No
ITGA5	4.13227	1.87302e-279	upregulated	2.0887	3.57e-16	upregulated	2.07454	7.47357e-19	upregulated	Yes	No
ITGA7	2.02805	6.48736e-149	upregulated	1.57763	2.83e-13	upregulated	1.51375	2.96707e-16	upregulated	Yes	No
ITGB1	1.82114	5.49849e-154	upregulated	1.70966	1.8e-14	upregulated	1.66279	1.65626e-14	upregulated	Yes	No
ITGB2	4.89272	0	upregulated	1.74702	1.55e-09	upregulated	1.71032	4.60932e-11	upregulated	Yes	No
ITGB4	2.58541	3.64733e-90	upregulated	1.71335	2.86e-09	upregulated	1.54794	4.42218e-09	upregulated	Yes	No
ITPR1	-3.57472	1.90484e-166	downregulated	-2.0671	7.8e-14	downregulated	-1.94454	2.02366e-16	downregulated	No	Yes
JAKMIP1	-4.69767	6.99627e-157	downregulated	-3.29712	2.38e-15	downregulated	-3.0127	1.39466e-17	downregulated	No	Yes
JAKMIP3	-4.98733	2.87592e-202	downregulated	-3.73016	7.69e-14	downregulated	-2.65853	4.54919e-09	downregulated	No	Yes
JPH3	-4.26209	0	downregulated	-1.9768	4.37e-09	downregulated	-2.17374	5.41116e-13	downregulated	No	Yes
KALRN	1.93228	9.29754e-54	upregulated	-3.04619	1.77e-19	downregulated	-2.88431	4.60638e-24	downregulated	No	No
KANK2	2.74555	3.97476e-257	upregulated	1.43355	6.71e-07	upregulated	1.55364	1.97528e-08	upregulated	Yes	No
KBTBD11	-1.318	4.56648e-117	downregulated	-1.95749	1.03e-16	downregulated	-1.61695	5.88185e-13	downregulated	No	Yes
KCNAB1	-2.55748	3.31323e-243	downregulated	-2.70012	3.03e-09	downregulated	-2.38637	1.01513e-12	downregulated	No	Yes
KCNAB2	-2.31658	6.2533e-292	downregulated	-2.79221	8.23e-18	downregulated	-2.42411	6.31397e-18	downregulated	No	Yes
KCNB1	-1.48963	2.7096e-69	downregulated	-1.57962	2.79e-09	downregulated	-1.87205	9.08441e-16	downregulated	No	Yes
KCNC1	-4.99713	0	downregulated	-1.03402	1.93e-05	downregulated	-1.75499	2.37444e-12	downregulated	No	Yes
KCNC4	-2.46044	6.06448e-112	downregulated	-1.01579	6.69e-08	downregulated	-1.14554	2.04418e-10	downregulated	No	Yes
KCND1	-1.25037	1.80102e-98	downregulated	1.40159	2.34e-05	upregulated	1.04645	0.000222989	upregulated	No	No
KCNE3	4.66046	5.72847e-170	upregulated	1.66158	1.73e-06	upregulated	1.45495	2.51607e-07	upregulated	Yes	No
KCNE4	4.03094	2.58069e-178	upregulated	1.51593	2.87e-11	upregulated	1.15574	3.58681e-08	upregulated	Yes	No
KCNH3	-2.05899	1.3508e-165	downregulated	-2.75147	1.48e-18	downregulated	-2.26461	2.22138e-17	downregulated	No	Yes
KCNIP2	-2.64506	8.97707e-206	downregulated	-2.37048	4.33e-06	downregulated	-2.3619	9.615e-08	downregulated	No	Yes
KCNIP4	-3.94794	0	downregulated	-3.43691	2.94e-13	downregulated	-3.65651	5.43985e-19	downregulated	No	Yes
KCNJ12	-7.61404	0	downregulated	-1.90902	3.76e-07	downregulated	-2.42914	5.05976e-15	downregulated	No	Yes
KCNJ3	-5.22813	0	downregulated	-1.29122	4.38e-09	downregulated	-1.44369	1.30587e-16	downregulated	No	Yes
KCNJ4	3.75912	7.18328e-77	upregulated	-3.96174	1.8e-16	downregulated	-3.68517	1.54996e-19	downregulated	No	No
KCNJ6	-3.73909	1.06233e-138	downregulated	-2.27601	2.3e-15	downregulated	-2.24613	3.92342e-19	downregulated	No	Yes
KCNJ9	-4.15146	0	downregulated	-1.64595	3.49e-12	downregulated	-1.54827	7.9614e-14	downregulated	No	Yes
KCNK10	-1.70266	7.95646e-92	downregulated	-2.3585	1.09e-07	downregulated	-2.03183	2.73449e-08	downregulated	No	Yes
KCNK12	-6.65576	0	downregulated	-3.17279	7.37e-12	downregulated	-2.87836	6.27609e-14	downregulated	No	Yes
KCNK3	-2.99852	4.69289e-287	downregulated	-1.78356	7.32e-11	downregulated	-1.89607	3.46006e-17	downregulated	No	Yes
KCNK4	-4.92592	1.0384e-168	downregulated	-1.83838	2.66e-09	downregulated	-1.60261	2.38644e-08	downregulated	No	Yes
KCNQ1	4.45002	1.01736e-149	upregulated	1.33849	0.00203471	upregulated	1.63606	5.05581e-06	upregulated	Yes	No
KCNQ2	-2.4742	1.80082e-155	downregulated	-3.24071	5.35e-18	downregulated	-2.99784	1.6205e-18	downregulated	No	Yes
KCNQ5	2.03134	1.90673e-27	upregulated	-1.96808	6.96e-08	downregulated	-2.19799	2.66785e-11	downregulated	No	No
KCNS1	3.34482	5.22414e-40	upregulated	-1.1418	9.49e-09	downregulated	-1.33799	5.75699e-13	downregulated	No	No
KCNT1	-6.99145	0	downregulated	-1.54738	7.8e-09	downregulated	-1.305	1.19294e-08	downregulated	No	Yes
KCNV1	1.18717	0.0479837	upregulated	-1.44802	1.98e-14	downregulated	-1.62463	2.34034e-16	downregulated	No	No
KCTD14	-1.79359	1.05851e-83	downregulated	1.42621	0.00061174	upregulated	1.20344	0.000525946	upregulated	No	No
KCTD16	1.31452	3.81912e-06	upregulated	-2.40628	1.37e-14	downregulated	-2.54213	9.98681e-21	downregulated	No	No
KCTD4	2.00419	1.47392e-27	upregulated	-3.44519	4.73e-19	downregulated	-3.19232	9.91689e-21	downregulated	No	No
KDELR2	2.04859	0	upregulated	1.41689	1.99e-21	upregulated	1.23676	9.1475e-17	upregulated	Yes	No
KDELR3	3.72666	1.12768e-153	upregulated	1.37491	1.79e-09	upregulated	1.00814	8.03839e-07	upregulated	Yes	No
KIAA0040	4.42621	0	upregulated	2.21114	2.93e-19	upregulated	1.68332	6.01724e-16	upregulated	Yes	No
KIAA0319	-2.93902	3.62962e-304	downregulated	-2.96343	2.94e-18	downregulated	-2.69085	1.55346e-17	downregulated	No	Yes
KIAA0825	-1.06161	2.18683e-11	downregulated	-1.6138	0.00036891	downregulated	-1.4959	4.99607e-08	downregulated	No	Yes
KIAA1549L	-1.98273	1.22496e-213	downregulated	-1.10508	2.56e-11	downregulated	-1.1938	1.01876e-17	downregulated	No	Yes
KIF11	5.09781	1.015e-218	upregulated	1.9105	1.13e-17	upregulated	1.61497	8.41274e-12	upregulated	Yes	No
KIF14	4.18781	4.28283e-133	upregulated	2.73267	6.63e-21	upregulated	2.27276	1.05307e-17	upregulated	Yes	No
KIF15	3.39478	8.85697e-165	upregulated	1.77162	9.17e-14	upregulated	1.36758	1.72189e-11	upregulated	Yes	No
KIF17	3.78977	3.95808e-108	upregulated	-2.73059	3.72e-18	downregulated	-2.2787	4.0771e-14	downregulated	No	No
KIF18A	4.63894	1.34064e-182	upregulated	3.28668	1.15e-20	upregulated	2.47984	7.52979e-18	upregulated	Yes	No
KIF18B	6.08112	5.03121e-247	upregulated	1.97358	1.58e-15	upregulated	1.49325	1.92171e-10	upregulated	Yes	No
KIF20A	6.34609	0	upregulated	4.69194	6.19e-26	upregulated	3.93826	2.25979e-22	upregulated	Yes	No
KIF21B	1.12496	7.09688e-26	upregulated	-2.9309	3.48e-09	downregulated	-2.39496	3.00726e-10	downregulated	No	No
KIF23	5.35312	7.3849e-233	upregulated	2.71433	5.05e-13	upregulated	2.05539	5.50524e-08	upregulated	Yes	No
KIF2C	4.44663	4.43636e-277	upregulated	1.51614	1.05e-17	upregulated	1.1822	8.05125e-12	upregulated	Yes	No
KIF3C	-1.35864	4.70485e-163	downregulated	-2.03982	1.12e-19	downregulated	-1.93727	1.13564e-26	downregulated	No	Yes
KIF4A	6.46581	0	upregulated	3.69073	5.24e-24	upregulated	2.864	9.03629e-18	upregulated	Yes	No
KIF5A	-2.537	1.68983e-121	downregulated	-1.63071	3.16e-15	downregulated	-1.76262	4.18855e-17	downregulated	No	Yes
KIFC1	6.98942	0	upregulated	2.35697	4.64e-09	upregulated	1.84496	1.07199e-07	upregulated	Yes	No
KIRREL3	-1.32784	3.68253e-54	downregulated	-3.53471	1.69e-15	downregulated	-3.23294	4.68101e-16	downregulated	No	Yes
KIT	-1.9308	1.95499e-51	downregulated	-1.73473	6.76e-10	downregulated	-1.5552	1.14787e-09	downregulated	No	Yes
KL	1.56101	7.25802e-10	upregulated	-1.297	1.08e-08	downregulated	-1.28234	8.73895e-11	downregulated	No	No
KLC1	-4.94204	0	downregulated	-2.6589	1.4e-23	downregulated	-2.21151	1.16225e-22	downregulated	No	Yes
KLHDC8A	1.88323	3.34373e-106	upregulated	2.69212	7.1e-14	upregulated	2.36392	5.97864e-15	upregulated	Yes	No
KLHL17	-1.39707	7.74809e-99	downregulated	1.35529	1.67e-07	upregulated	1.2543	9.32051e-09	upregulated	No	No
KLK7	-2.38112	9.75233e-32	downregulated	-2.90012	3.37e-12	downregulated	-2.93668	1.31379e-19	downregulated	No	Yes
KNDC1	-3.26655	0	downregulated	-1.70988	2.49e-11	downregulated	-1.41405	3.78406e-11	downregulated	No	Yes
KNTC1	1.27976	4.14127e-52	upregulated	1.8234	3.78e-15	upregulated	1.67554	3.14992e-18	upregulated	Yes	No
KRT222	-6.56533	1.62647e-303	downregulated	-3.66519	5.84e-14	downregulated	-3.64898	2.789e-17	downregulated	No	Yes
L1CAM	-4.3619	1.77988e-304	downregulated	-3.02304	2.43e-12	downregulated	-2.67876	2.59424e-13	downregulated	No	Yes
LAIR1	4.75255	1.84973e-208	upregulated	2.38659	1.7e-14	upregulated	2.03352	3.85267e-11	upregulated	Yes	No
LAMA4	2.86749	3.89779e-200	upregulated	1.57428	2.06e-11	upregulated	1.6063	1.02365e-14	upregulated	Yes	No
LAMA5	-2.26783	5.38364e-267	downregulated	1.55185	6.81e-14	upregulated	1.56476	1.60554e-23	upregulated	No	No
LAMB2	3.02916	0	upregulated	2.02422	4.48e-22	upregulated	2.04524	7.32812e-29	upregulated	Yes	No
LAMC1	2.63902	8.18615e-274	upregulated	2.31711	2.2e-21	upregulated	2.21405	1.27152e-24	upregulated	Yes	No
LAMP3	2.99247	1.3439e-61	upregulated	1.03739	0.00013603	upregulated	1.10107	3.5779e-06	upregulated	Yes	No
LAMP5	1.64099	1.96877e-49	upregulated	-2.00419	4.72e-09	downregulated	-1.96801	8.60312e-12	downregulated	No	No
LAP3	3.03118	0	upregulated	1.48575	7.66e-17	upregulated	1.40027	2.5164e-19	upregulated	Yes	No
LAPTM5	5.04565	0	upregulated	1.3857	9.53e-11	upregulated	1.15993	6.53041e-09	upregulated	Yes	No
LAS1L	-2.84	0	downregulated	1.08039	7.35e-09	upregulated	1.2286	9.04267e-21	upregulated	No	No
LBR	1.95477	5.00962e-264	upregulated	1.24044	1.76e-13	upregulated	1.45225	4.87384e-23	upregulated	Yes	No
LCAT	-1.09735	6.84546e-43	downregulated	2.61767	4.92e-11	upregulated	3.00668	7.84087e-19	upregulated	No	No
LDB2	3.07148	3.9611e-116	upregulated	-2.39203	1.7e-13	downregulated	-2.44234	4.63246e-16	downregulated	No	No
LDOC1	-1.87057	2.64369e-178	downregulated	-1.59953	3.45e-12	downregulated	-1.34683	9.27161e-13	downregulated	No	Yes
LEFTY1	-3.30369	1.46327e-85	downregulated	1.70616	1.39e-07	upregulated	1.26962	6.30472e-08	upregulated	No	No
LGALS1	3.73672	0	upregulated	1.62069	3.48e-11	upregulated	1.67864	8.39512e-19	upregulated	Yes	No
LGALS3BP	4.36459	0	upregulated	1.60627	4.15e-16	upregulated	1.84539	3.25779e-24	upregulated	Yes	No
LGI1	-2.68886	0	downregulated	-2.83103	1.47e-08	downregulated	-2.34088	2.43252e-09	downregulated	No	Yes
LGI3	-1.59266	1.99775e-46	downregulated	-5.06743	3.46e-19	downregulated	-3.9238	5.62187e-14	downregulated	No	Yes
LGI4	-1.17141	2.58695e-23	downregulated	-2.21209	5.69e-08	downregulated	-1.42201	1.45556e-05	downregulated	No	Yes
LHX2	6.99048	0	upregulated	-1.34926	3.42e-06	downregulated	-1.0855	3.16578e-06	downregulated	No	No
LHX6	2.57038	9.1268e-31	upregulated	-2.25695	2.08e-12	downregulated	-1.86173	2.74014e-15	downregulated	No	No
LIF	5.87987	8.3494e-135	upregulated	1.43965	3.25e-05	upregulated	1.733	3.41437e-07	upregulated	Yes	No
LILRB1	4.2527	5.9821e-132	upregulated	1.35284	5.94e-05	upregulated	1.56966	1.37104e-06	upregulated	Yes	No
LILRB2	4.41412	1.84645e-109	upregulated	1.34372	0.00017163	upregulated	1.87966	5.20361e-08	upregulated	Yes	No
LIN7B	-1.25302	6.69419e-111	downregulated	-1.39798	1.97e-15	downregulated	-1.26624	4.05636e-17	downregulated	No	Yes
LINC00294	-1.65373	0	downregulated	-1.55033	7.8e-24	downregulated	-1.38274	2.25979e-22	downregulated	No	Yes
LINC00320	-2.50757	2.00723e-60	downregulated	-3.3827	5.81e-11	downregulated	-2.51572	5.09882e-09	downregulated	No	Yes
LINC00622	-2.19603	4.83083e-74	downregulated	-1.92374	4.02e-16	downregulated	-2.00062	1.50267e-21	downregulated	No	Yes
LINC00632	-5.74974	1.22375e-246	downregulated	-2.77033	2.09e-08	downregulated	-2.43392	9.59589e-10	downregulated	No	Yes
LINC00643	3.04785	1.03868e-37	upregulated	-1.03868	0.0289963	downregulated	-1.18156	0.000470988	downregulated	No	No
LINC00672	-1.27181	2.39483e-45	downregulated	-1.23266	4.75e-12	downregulated	-1.08859	5.33804e-13	downregulated	No	Yes
LINC00844	-3.22019	1.82191e-182	downregulated	-1.50772	7.76e-05	downregulated	-1.01642	0.00144753	downregulated	No	Yes
LINC00963	1.89982	1.49796e-127	upregulated	1.35695	0.00024519	upregulated	2.24046	1.36028e-11	upregulated	Yes	No
LINC01023	2.39677	3.9859e-188	upregulated	1.51588	2.99e-07	upregulated	1.36139	4.3214e-09	upregulated	Yes	No
LINC01106	-3.00177	3.35817e-56	downregulated	-1.83799	2.13e-14	downregulated	-1.92493	9.70151e-19	downregulated	No	Yes
LINC01114	2.05185	1.35978e-78	upregulated	1.45726	4.44e-06	upregulated	1.49774	1.71241e-12	upregulated	Yes	No
LINGO2	-1.81902	4.3041e-09	downregulated	-2.2055	1.54e-22	downregulated	-2.24352	3.86371e-26	downregulated	No	Yes
[truncated: 985 more rows]
