# Supplementary material for: Identification of a Novel Eight-Gene Risk Model for Predicting Survival in Glioblastoma: A Comprehensive Bioinformatic Analysis
Source: Cancers (Basel). 2023 Jul 31;15(15):3899. doi: 10.3390/cancers15153899 (PMC10417140; doi:10.3390/cancers15153899)
Supplement: Supplementary file 1 [file cancers-15-03899-s001.zip › Supplementary Table S2.xlsx]

## Sheet: Cox analysis TCGA-GBM
GENE	COEFFICIENT	HAZARD RATIO	95% CONFIDENCE INTERVAL	STANDARD ERROR	Z	P VALUE
PTPRN	0.000176137	1.00018	1.00014031265283 - 1.00021199214845	3.58397e-05	4.91457	8.89783e-07
SLC46A2	0.0659401	1.06816	1.05265959086408 - 1.0836658478269	0.0155031	4.25334	2.10605e-05
CRNDE	0.000474047	1.00047	1.00033916777418 - 1.00060915138008	0.000134992	3.51167	0.000445294
TIMP1	9.0328e-06	1.00001	1.00000644942694 - 1.00001161625362	2.58341e-06	3.49646	0.000471476
NRXN3	0.000678688	1.00068	1.00048242167645 - 1.00087541471275	0.000196497	3.45394	0.000552453
POPDC3	0.00202236	1.00202	1.00143865609026 - 1.00261015520082	0.00058575	3.4526	0.00055521
TNFSF9	0.0036183	1.00362	1.00257062383687 - 1.00467908531949	0.00105423	3.43217	0.000598769
PTPRN2	0.000129582	1.00013	1.00009110539821 - 1.00016807577289	3.84852e-05	3.36707	0.000759723
LOXL1	0.000199963	1.0002	1.00013843413883 - 1.00026153130107	6.15486e-05	3.24886	0.00115868
TMEM191A	0.0148733	1.01498	1.01029641608326 - 1.0196725755868	0.00468808	3.17259	0.00151088
COL22A1	0.000136164	1.00014	1.00009260883363 - 1.00017973763957	4.35644e-05	3.12558	0.00177456
NDN	0.000209622	1.00021	1.00014247264927 - 1.00027681462533	6.7171e-05	3.12072	0.00180411
GFRA2	0.000789964	1.00079	1.00053572760128 - 1.00104482557918	0.000254549	3.10339	0.00191318
TSPAN1	0.00560416	1.00562	1.00379452829209 - 1.00744526680541	0.00182537	3.07015	0.00213948
CKMT1A	0.00389214	1.0039	1.00261274063093 - 1.00518671052205	0.00128698	3.02423	0.00249265
BASP1	7.23507e-05	1.00007	1.00004838349993 - 1.00009632315165	2.39698e-05	3.01841	0.00254107
METTL1	4.67366e-05	1.00005	1.00003120864316 - 1.00006226682984	1.55291e-05	3.00962	0.00261576
OLFM1	5.03239e-05	1.00005	1.00003355255357 - 1.00006709775889	1.67726e-05	3.00036	0.00269658
HMOX1	3.82994e-05	1.00004	1.00002552035913 - 1.00005107992195	1.27798e-05	2.99687	0.00272763
VMP1	8.27913e-05	1.00008	1.00005516619148 - 1.00011042322754	2.76285e-05	2.99659	0.0027302
TRNP1	0.000720064	1.00072	1.00047998325361 - 1.00096066324143	0.00024034	2.99602	0.00273527
BCL2A1	0.000706942	1.00071	1.00047111930633 - 1.00094326426543	0.000236072	2.9946	0.00274808
HPCAL1	0.000206074	1.00021	1.00013695662214 - 1.0002752344425	6.91389e-05	2.98058	0.002877
TENM2	0.000300844	1.0003	1.00019977335256 - 1.00040200473944	0.000101116	2.97524	0.00292756
IGHG1	4.66185e-05	1.00005	1.00003093943354 - 1.0000622997926	1.56802e-05	2.97309	0.00294822
PTX3	8.42787e-05	1.00008	1.00005577540382 - 1.00011278919746	2.85069e-05	2.95643	0.00311219
RGS14	0.00128924	1.00129	1.00085303025144 - 1.00172710516576	0.000437037	2.94994	0.00317831
GALNT9	0.000947232	1.00095	1.00062460196981 - 1.00127075948484	0.000323079	2.93189	0.00336904
PGBD5	0.000343553	1.00034	1.00022643023568 - 1.00046079466876	0.000117182	2.93179	0.00337017
CD180	0.000896793	1.0009	1.00058777028996 - 1.0012066210174	0.000309425	2.89825	0.00375246
ATP1A3	0.000438175	1.00044	1.00028664870649 - 1.00058989303245	0.000151622	2.88991	0.00385348
TUSC3	0.000151936	1.00015	1.00009936961832 - 1.00020452489688	5.25776e-05	2.88974	0.0038556
HAS1	0.00122406	1.00122	1.00079632340118 - 1.00165329299992	0.000428485	2.85671	0.00428051
HS3ST2	0.000555436	1.00056	1.0003610207223 - 1.00075016021002	0.00019457	2.85469	0.00430789
DKK3	2.99067e-05	1.00003	1.00001935140398 - 1.000040462812	1.05557e-05	2.83322	0.00460813
SCARA3	4.6411e-05	1.00005	1.00003001604197 - 1.00006280807605	1.6396e-05	2.83063	0.00464571
FCGR2B	0.000472357	1.00047	1.00030527807407 - 1.00063965839905	0.00016719	2.82527	0.00472414
CCL5	0.000683169	1.00068	1.00044145805257 - 1.00092534705939	0.000241945	2.82366	0.00474786
IGFBP4	3.49932e-05	1.00003	1.00002258605033 - 1.00004740149277	1.24077e-05	2.82027	0.00479828
TPBGL	0.00551893	1.00553	1.0035623978136 - 1.00750597644046	0.00197179	2.79894	0.00512699
INA	0.000197205	1.0002	1.00012634441012 - 1.00026810477388	7.08802e-05	2.78223	0.00539863
RNF112	0.00033689	1.00034	1.00021550535042 - 1.00045838869768	0.000121442	2.77409	0.00553562
STEAP2	0.000572489	1.00057	1.00036498427595 - 1.00078032067967	0.000207668	2.75675	0.00583796
CHST1	0.000262503	1.00026	1.00016707647088 - 1.00035799837674	9.5461e-05	2.74985	0.00596232
SLC7A14	0.000631208	1.00063	1.00040178019121 - 1.00086103393923	0.000229627	2.74884	0.00598064
SOCS3	5.68652e-05	1.00006	1.00003610427097 - 1.00007762945685	2.07626e-05	2.73883	0.00616579
CHGA	0.000201245	1.0002	1.00012774096412 - 1.0002747904061	7.35247e-05	2.73711	0.00619811
LY6H	0.000182879	1.00018	1.00011605736489 - 1.00024973457453	6.68386e-05	2.73613	0.00621661
SDR16C5	0.00623892	1.00626	1.00397380259319 - 1.00854305263889	0.00228463	2.73083	0.00631748
HAR1A	0.00716872	1.00719	1.00456493331844 - 1.00982402955512	0.00262955	2.72622	0.00640644
PDE1B	0.000672997	1.00067	1.00042547698976 - 1.00092096919076	0.000247746	2.71648	0.00659808
CTSC	5.32668e-05	1.00005	1.00003360956412 - 1.0000729269339	1.96587e-05	2.70958	0.00673679
DDX25	0.000603997	1.0006	1.00038062049428 - 1.00082773827258	0.000223559	2.70174	0.00689787
WNT10B	0.00299087	1.003	1.00188628092212 - 1.00410442333564	0.00110907	2.69674	0.00700222
BACE2	0.000217296	1.00022	1.00013662330466 - 1.00029801615284	8.06964e-05	2.69276	0.00708632
MYL9	5.39374e-05	1.00005	1.00003384946609 - 1.00007402829329	2.00894e-05	2.68487	0.00725584
SCG5	0.000101121	1.0001	1.00006336069218 - 1.00013889151794	3.77654e-05	2.67761	0.00741498
RAC2	0.000433923	1.00043	1.00027195611063 - 1.00059607811558	0.000162061	2.67753	0.00741675
CACNG2	0.00256197	1.00257	1.0016044104796 - 1.00352609620724	0.000960843	2.66638	0.00766738
IBSP	0.000185302	1.00019	1.0001151102113 - 1.00025552886244	7.02093e-05	2.63928	0.00830813
SMPX	0.0205111	1.02072	1.01295055511186 - 1.02849527114944	0.00777236	2.63898	0.00831553
ITGA5	7.58972e-05	1.00008	1.00004710141802 - 1.00010469877258	2.87987e-05	2.63544	0.0084028
OSMR	9.06409e-05	1.00009	1.00005595521398 - 1.00012533485024	3.46898e-05	2.6129	0.00897783
EPHX4	0.00230916	1.00231	1.00142778576334 - 1.00319587060572	0.000884042	2.61205	0.0090002
NKG7	0.00151212	1.00151	1.00093374417895 - 1.00209278450671	0.00057952	2.60926	0.00907375
FXYD5	0.00018869	1.00019	1.00011629990366 - 1.00026111663386	7.24084e-05	2.60592	0.00916276
MICAL2	0.00024906	1.00025	1.00015308694642 - 1.0003450941869	9.60036e-05	2.59427	0.00947913
SYT5	0.000339562	1.00034	1.00020849402833 - 1.00047074569429	0.000131126	2.58959	0.00960902
UNC5A	0.000453628	1.00045	1.00027790117856 - 1.00062956043022	0.00017583	2.57993	0.00988207
LINGO2	0.00494545	1.00496	1.0030284437969 - 1.00688694930796	0.00192925	2.5634	0.0103652
S100A9	9.40001e-05	1.00009	1.00005723684671 - 1.00013077218405	3.67677e-05	2.5566	0.0105702
NETO1	0.000767785	1.00077	1.00046664940661 - 1.00106951014935	0.00030143	2.54714	0.010861
CBLN4	-0.000963181	0.999037	0.998658946002454 - 0.999415618917584	0.000378336	-2.54583	0.0109017
NRXN2	4.86076e-05	1.00005	1.0000294746086 - 1.00006774298264	1.91342e-05	2.54035	0.011074
H19	4.76411e-05	1.00005	1.00002882210225 - 1.00006646244323	1.88202e-05	2.53139	0.0113612
L1CAM	0.00010249	1.0001	1.00006196361374 - 1.00014302685132	4.05316e-05	2.52864	0.0114505
BDNF	0.000777799	1.00078	1.00047046761761 - 1.00108573551863	0.000307634	2.52833	0.0114608
STX1A	0.000283939	1.00028	1.00017131466282 - 1.00039664471806	0.000112665	2.52021	0.0117285
PAK6	0.000737649	1.00074	1.00044479679772 - 1.00103104590558	0.000293125	2.5165	0.0118525
SERPINA1	4.65317e-05	1.00005	1.00002798566623 - 1.00006507990229	1.85471e-05	2.50884	0.0121129
GABRD	0.000636911	1.00064	1.00038262216251 - 1.00089160531293	0.000254492	2.50268	0.0123257
RRAS	0.000273484	1.00027	1.00016395171827 - 1.00038309136539	0.00010957	2.49598	0.012561
EGR3	0.000192793	1.00019	1.00011542565022 - 1.00027019783946	7.73861e-05	2.49132	0.0127271
UNC79	0.000505299	1.00051	1.00030243440261 - 1.00070841881839	0.000202992	2.48925	0.0128012
SLIT2	0.0005085	1.00051	1.00030418291492 - 1.00071307636032	0.000204447	2.4872	0.0128752
NPY	0.000499278	1.0005	1.00029846738239 - 1.00070033713411	0.000200935	2.48477	0.0129634
COL5A1	2.95816e-05	1.00003	1.00001765370005 - 1.00004151034857	1.19283e-05	2.47994	0.0131403
SPAG4	0.000813046	1.00081	1.00048528024922 - 1.00114147219258	0.000328096	2.47807	0.0132094
CPNE9	0.00486783	1.00488	1.00291453252487 - 1.00684485841577	0.00196516	2.47706	0.0132469
MGAM	0.00132411	1.00132	1.00079017514338 - 1.00185978994156	0.000534807	2.47585	0.0132918
CLEC2L	0.00168134	1.00168	1.00099878612916 - 1.00236671576872	0.000683965	2.45822	0.0139627
PABPC5	0.00115886	1.00116	1.00068643782943 - 1.00163261733151	0.00047309	2.44955	0.0143036
CAV1	3.37008e-05	1.00003	1.00001993485686 - 1.00004746784602	1.37665e-05	2.44803	0.014364
CALB1	0.000584994	1.00059	1.00034592586961 - 1.00082440400635	0.000239239	2.44523	0.0144761
SHOX2	-0.000338611	0.999661	0.999522529831308 - 0.999800361926224	0.000138916	-2.43753	0.0147882
GAS1	-9.92533e-05	0.999901	0.999860021596965 - 0.999941481604767	4.073e-05	-2.43686	0.0148154
B4GALNT1	2.28286e-05	1.00002	1.00001343005067 - 1.00003222757341	9.39876e-06	2.42889	0.0151452
PABPC1L2A	0.0114698	1.01154	1.00680473375183 - 1.01626694648639	0.00473111	2.42434	0.0153362
SVOP	0.00051613	1.00052	1.00030247834432 - 1.00073004740832	0.000213785	2.41425	0.0157676
CHGB	0.000154418	1.00015	1.00009042334511 - 1.00021843680845	6.40067e-05	2.41253	0.0158422
PPFIA2	0.000650042	1.00065	1.00037980637114 - 1.00092070048822	0.000270447	2.40358	0.0162353
MXRA5	5.40685e-05	1.00005	1.00003154285532 - 1.00007659705996	2.25271e-05	2.40015	0.0163882
C2	0.000516785	1.00052	1.00030134674739 - 1.00073249021937	0.000215572	2.39728	0.0165175
EN1	0.000532272	1.00053	1.00030895743801 - 1.00075586914011	0.000223456	2.382	0.0172189
FAM20A	0.000183622	1.00018	1.00010653036039 - 1.00026074711477	7.71084e-05	2.38135	0.0172494
IL4R	0.000253141	1.00025	1.00014658690445 - 1.00035975932069	0.000106586	2.37499	0.0175495
JPH3	0.000391599	1.00039	1.00022662936197 - 1.00055672205411	0.000165046	2.37266	0.0176605
CFI	0.000512915	1.00051	1.00029664885163 - 1.00072944508125	0.000216398	2.37024	0.0177766
RUNDC3A	0.000122606	1.00012	1.00007071160898 - 1.0001745161512	5.19023e-05	2.36225	0.0181642
S100A8	0.000159121	1.00016	1.00009165016871 - 1.00022661673465	6.74833e-05	2.35793	0.0183772
S100A11	4.60914e-05	1.00005	1.00002653848838 - 1.00006564648528	1.9554e-05	2.35714	0.0184165
PCSK1	0.000179498	1.00018	1.00010314117321 - 1.00025588753117	7.63732e-05	2.35028	0.0187594
CLEC2B	0.000351306	1.00035	1.00020154387447 - 1.00050119086495	0.000149823	2.3448	0.0190375
ACTL6B	0.000245672	1.00025	1.00014053572514 - 1.00035086833092	0.000105166	2.33603	0.0194896
PROCR	0.000813333	1.00081	1.00046449607889 - 1.00116283232705	0.000349168	2.32935	0.0198407
DMRTA2	-0.000268453	0.999732	0.999615447019382 - 0.9998477184612	0.000116136	-2.31155	0.0208026
ACTR3C	0.0057094	1.00573	1.00324403379625 - 1.00820741815405	0.00248169	2.30061	0.0214139
SIL1	0.000370834	1.00037	1.00020893066955 - 1.00053287555895	0.000161972	2.28949	0.0220509
IQSEC2	0.000295644	1.0003	1.00016635797629 - 1.00042501645221	0.000129329	2.28598	0.0222557
STAR	0.00985379	1.0099	1.00558773735311 - 1.01421725947195	0.00431476	2.28374	0.0223868
CACNB2	0.000692263	1.00069	1.00038936853952 - 1.00099563687916	0.000303134	2.28369	0.02239
LSP1	0.000231527	1.00023	1.00013011997193 - 1.00033298840999	0.000101434	2.28254	0.0224576
LIF	0.000116419	1.00012	1.0000652388728 - 1.0001676119705	5.11865e-05	2.2744	0.022942
CABP1	0.000578725	1.00058	1.00032436151051 - 1.00083342310099	0.000254531	2.27369	0.0229845
TREM1	0.000151911	1.00015	1.00008505652585 - 1.00021878879411	6.68661e-05	2.27187	0.0230944
PXDN	3.58703e-05	1.00004	1.00002004910848 - 1.00005169278172	1.58218e-05	2.26714	0.0233817
IRX1	0.000193506	1.00019	1.00010795785555 - 1.00027909209443	8.55671e-05	2.26146	0.0237311
YPEL4	0.00115259	1.00115	1.00064283725701 - 1.00166367599381	0.000510419	2.25813	0.0239377
CD300A	0.000261157	1.00026	1.00014501503053 - 1.00037736645819	0.000116176	2.24795	0.0245797
RPA3	0.000308214	1.00031	1.00017108899313 - 1.00044543397551	0.000137172	2.24691	0.0246459
KCNT1	0.000923787	1.00092	1.00051164573241 - 1.00133678205829	0.000412568	2.23911	0.0251485
CRTAC1	0.000364224	1.00036	1.0002014979097 - 1.00052708229338	0.000162792	2.23735	0.0252632
SPRYD3	0.000146031	1.00015	1.00008070338327 - 1.00021138091295	6.53388e-05	2.23499	0.025418
TTC9B	0.000318579	1.00032	1.00017596773032 - 1.00046129200542	0.000142662	2.2331	0.0255422
RGS4	8.9219e-05	1.00009	1.00004922756479 - 1.00012921830669	3.99954e-05	2.23073	0.0256989
FAM133A	0.00251871	1.00252	1.00139176128064 - 1.00365201499378	0.00113013	2.2287	0.0258339
RBP4	0.00130843	1.00131	1.00072125889662 - 1.00189730469158	0.000588023	2.22513	0.0260727
IQGAP2	-0.000285263	0.999715	0.999586539953184 - 0.999843014962756	0.000128238	-2.22449	0.0261154
FAM153A	0.00890918	1.00895	1.00493664935075 - 1.01296131806689	0.00401233	2.22045	0.0263884
PLA1A	0.00395006	1.00396	1.002177803694 - 1.00573793824808	0.00178007	2.21905	0.0264833
LILRB1	0.000363249	1.00036	1.0001994308292 - 1.00052719934324	0.000163884	2.2165	0.0266574
FCER1G	7.20872e-05	1.00007	1.0000395091014 - 1.00010467050678	3.25807e-05	2.21257	0.0269271
HOXD11	0.00219182	1.00219	1.00120307866159 - 1.00318536060191	0.000991141	2.21141	0.0270077
IKBIP	0.00039435	1.00039	1.00021591239976 - 1.00057294289382	0.000178515	2.20905	0.0271709
PRKCZ	0.000337568	1.00034	1.00018461057799 - 1.00049063867547	0.000153014	2.20612	0.0273755
PHF19	-8.29438e-05	0.999917	0.999879423332744 - 0.99995469604388	3.76364e-05	-2.20382	0.027537
SYP	6.3133e-05	1.00006	1.00003443765545 - 1.00009183229143	2.86973e-05	2.19996	0.0278097
SST	0.000968023	1.00097	1.00052790185669 - 1.00140908076217	0.000440589	2.19711	0.0280127
PCDHB3	0.000486797	1.00049	1.00026486383782 - 1.00070896775334	0.000222052	2.19227	0.0283602
DLK2	0.00338716	1.00339	1.00184721015109 - 1.00493860169271	0.0015457	2.19135	0.0284264
VWC2	0.000527335	1.00053	1.00028649231108 - 1.00076845497382	0.000240981	2.18828	0.0286492
BCAT1	-4.40841e-05	0.999956	0.99993570817239 - 0.99997612559296	2.02087e-05	-2.18144	0.0291509
RBFOX3	0.000511796	1.00051	1.00027692823458 - 1.00074692605148	0.000234999	2.17787	0.029416
DNAJC12	0.00102752	1.00103	1.00055563875587 - 1.00150046231565	0.000472412	2.17506	0.0296259
CALY	0.000360603	1.00036	1.00019407395862 - 1.00052726138526	0.000166594	2.16456	0.0304211
DOC2A	0.000495984	1.0005	1.00026684188182 - 1.0007253727647	0.000229265	2.16336	0.0305133
ATP6V1G2	0.000199908	1.0002	1.00010744590577 - 1.00029240999059	9.2482e-05	2.16159	0.03065
GABARAPL1	0.000116417	1.00012	1.00006248892509 - 1.00017035956007	5.39353e-05	2.15846	0.0308917
KCNAB2	0.000116707	1.00012	1.00006262876839 - 1.00017079915357	5.40852e-05	2.15784	0.0309403
NOD2	0.00163212	1.00163	1.00087678471598 - 1.00239012084776	0.000756668	2.15698	0.031007
CEND1	0.000140905	1.00014	1.00007546234706 - 1.00020636765392	6.54527e-05	2.15278	0.0313361
RAB42	0.000872767	1.00087	1.0004673021738 - 1.00127899393842	0.000405846	2.15049	0.0315166
SNCB	9.58501e-05	1.0001	1.00005126062638 - 1.00014044875652	4.45941e-05	2.14939	0.0316034
VSNL1	6.62118e-05	1.00007	1.00003534610162 - 1.00009708192214	3.08679e-05	2.145	0.0319525
GLT1D1	0.00140432	1.00141	1.00075026770798 - 1.00206035533156	0.000655044	2.14386	0.0320438
FKBP1B	0.00210698	1.00211	1.00112415604473 - 1.00309424538061	0.000985045	2.13897	0.0324382
DHRS9	0.000854723	1.00086	1.00045487579988 - 1.00125530105688	0.000400213	2.13567	0.0327061
COL1A1	2.84066e-06	1	1.0000015098255 - 1.00000417150452	1.33084e-06	2.13449	0.0328029
EHD3	0.000222742	1.00022	1.00011837541309 - 1.00032715762287	0.000104391	2.13372	0.0328655
KCNK3	0.000737676	1.00074	1.00039171829988 - 1.00108417729228	0.000346229	2.1306	0.0331223
AGAP2	1.33967e-05	1.00001	1.00000710702165 - 1.00001968664707	6.28981e-06	2.12991	0.0331789
CPEB1	0.00119621	1.0012	1.00063501699502 - 1.00175884400756	0.000561914	2.12882	0.0332689
PPP1R3F	0.00067109	1.00067	1.00035539807095 - 1.00098723231121	0.000315917	2.12426	0.0336484
DMTN	0.000116201	1.00012	1.00006148831967 - 1.00017092758415	5.47196e-05	2.12357	0.0337058
FBXL2	0.000540159	1.00054	1.00028546990527 - 1.00079513920285	0.000254835	2.11964	0.0340361
NRIP3	0.000470196	1.00047	1.00024814431729 - 1.00069246955473	0.000222163	2.11645	0.0343064
TMEM130	0.000126551	1.00013	1.00006668905733 - 1.00018642976691	5.98704e-05	2.11376	0.034536
SYN1	8.95972e-05	1.00009	1.00004718156107 - 1.00013202079457	4.24196e-05	2.11216	0.0346724
RGS7	0.00126559	1.00127	1.00066569564904 - 1.0018670819722	0.000600693	2.10688	0.0351281
G6PC3	9.4742e-05	1.00009	1.00004974310041 - 1.00013974981441	4.50034e-05	2.10522	0.0352722
MMP9	8.19481e-05	1.00008	1.00004301627762 - 1.00012088670674	3.89352e-05	2.10473	0.0353148
COL6A3	6.37622e-06	1.00001	1.00000334330026 - 1.00000940917202	3.03294e-06	2.10232	0.0355248
GALR1	-0.000330771	0.999669	0.999511889183714 - 0.99982667882234	0.000157395	-2.10153	0.035594
VSTM2A	3.05019e-05	1.00003	1.00001597194966 - 1.00004503274768	1.45304e-05	2.09918	0.0358013
SMPD3	0.000478788	1.00048	1.00025064333803 - 1.00070716246571	0.00022826	2.09756	0.035944
PNMA6A	0.00139531	1.0014	1.00072949776245 - 1.00206308002505	0.000666791	2.09258	0.0363865
RPRML	0.00557052	1.00559	1.00292384286396 - 1.00824828735028	0.00266222	2.09243	0.0363998
RFPL1S	0.000917832	1.00092	1.00047887590411 - 1.00135763039793	0.000439377	2.08894	0.0367133
NEFM	0.000258807	1.00026	1.00013472212357 - 1.00038295807287	0.000124118	2.08517	0.0370542
MMP7	0.000136005	1.00014	1.00007078867681 - 1.00020123935957	6.52253e-05	2.08515	0.0370555
NPC2	4.8127e-05	1.00005	1.00002504572102 - 1.00007121055306	2.30824e-05	2.08501	0.0370687
FAM20C	2.69174e-05	1.00003	1.00001400473114 - 1.00003983075488	1.2913e-05	2.08452	0.0371133
PDYN	0.00030803	1.00031	1.00016002782465 - 1.00045612648361	0.000148049	2.08059	0.0374716
CD14	2.19227e-05	1.00002	1.0000113846076 - 1.00003246135352	1.05384e-05	2.08028	0.0375001
LAMP5	0.000211917	1.00021	1.00010997619803 - 1.00031390366847	0.000101964	2.07836	0.0376761
CPLX1	0.000250053	1.00025	1.00012968336998 - 1.00037048444718	0.000120401	2.07684	0.0378163
HOXD10	0.000530701	1.00053	1.0002752482895 - 1.0007864345051	0.000255593	2.07635	0.0378617
C1QTNF4	0.00148733	1.00149	1.00077186307987 - 1.00220501693291	0.000716577	2.07561	0.0379301
ARHGAP36	0.000340788	1.00034	1.00017657868194 - 1.00050511332224	0.000164267	2.07459	0.0380242
CELF3	0.000124058	1.00012	1.00006417498419 - 1.00018395666171	5.98908e-05	2.0714	0.0383211
JAKMIP1	0.00945136	1.0095	1.00493316361079 - 1.01405915724363	0.004563	2.0713	0.0383304
ARHGDIG	0.00040808	1.00041	1.00021085404951 - 1.00060547313693	0.00019731	2.06822	0.038619
MFAP4	5.25175e-05	1.00005	1.00002711611269 - 1.00007792157791	2.54027e-05	2.06739	0.038697
COL8A1	7.31013e-05	1.00007	1.00003774226047 - 1.00010846577649	3.53618e-05	2.06724	0.0387113
GNS	4.29457e-05	1.00004	1.00002216784047 - 1.00006372534035	2.07787e-05	2.06681	0.0387523
AMPH	0.00018343	1.00018	1.0000946441338 - 1.00027224936304	8.88026e-05	2.06559	0.0388671
FBLIM1	9.10231e-05	1.00009	1.00004693168929 - 1.00013512278853	4.40955e-05	2.06422	0.0389965
PSD	9.50663e-05	1.0001	1.000048960151 - 1.0001411815024	4.61107e-05	2.0617	0.0392365
MAGEE1	0.000548832	1.00055	1.00028245426275 - 1.00081551089393	0.000266528	2.05919	0.0394762
SPINT2	0.00107271	1.00107	1.000549886462 - 1.00159668426818	0.000523399	2.04951	0.0404125
FAIM2	4.23939e-05	1.00004	1.00002161354315 - 1.00006317607493	2.07813e-05	2.04001	0.0413497
SEZ6L2	6.1728e-05	1.00006	1.00003144358667 - 1.00009201617521	3.02863e-05	2.03815	0.041535
NEUROD6	0.0045031	1.00451	1.00230005817107 - 1.00672644405319	0.00221319	2.03466	0.041885
MGP	3.24907e-05	1.00003	1.0000165083333 - 1.00004847414672	1.59829e-05	2.03284	0.0420686
RAB3C	0.000245402	1.00025	1.0001246624929 - 1.0003662027063	0.00012077	2.03198	0.0421556
TXLNB	0.000336947	1.00034	1.00017073927414 - 1.00050326905644	0.000166265	2.02657	0.0427064
FGFBP2	0.000304049	1.0003	1.00015401379087 - 1.00045417738745	0.000150082	2.02589	0.042776
HOTAIRM1	0.00146318	1.00146	1.00074177601186 - 1.00218672601164	0.000722475	2.02523	0.0428435
DLGAP3	0.000607029	1.00061	1.00030721318956 - 1.00090721296212	0.0003	2.02343	0.0430288
CKLF	-0.0990381	0.905708	0.856757653820473 - 0.954658818732321	0.0489506	-2.02323	0.0430499
PDIA4	3.00418e-05	1.00003	1.00001516713098 - 1.00004491740758	1.48751e-05	2.0196	0.043425
STMN2	2.78811e-05	1.00003	1.00001405515496 - 1.0000417077799	1.38263e-05	2.01652	0.0437453
SULT4A1	0.000220178	1.00022	1.0001110062559 - 1.00032939824206	0.000109196	2.01636	0.0437628
LINC00672	0.000396062	1.0004	1.00019927145076 - 1.00059300900604	0.000196869	2.01181	0.0442404
CHD5	0.000318117	1.00032	1.0001597257518 - 1.00047660970934	0.000158442	2.00778	0.0446663
GRN	3.30307e-05	1.00003	1.00001654250412 - 1.00004952001842	1.64888e-05	2.00323	0.045153
CELF4	0.000214047	1.00021	1.0001068898216 - 1.00032125097524	0.000107181	1.99707	0.0458172
FXYD1	0.0205749	1.02079	1.01045837593038 - 1.03111760286782	0.0103296	1.99183	0.0463894
MAPRE3	0.000133168	1.00013	1.00006621752902 - 1.00020013523976	6.69589e-05	1.9888	0.0467237
LYZ	0.000109308	1.00011	1.0000542740666 - 1.0001643535637	5.50397e-05	1.98598	0.0470355
RBFOX1	0.00036363	1.00036	1.00018047603545 - 1.00054691670567	0.00018322	1.98466	0.0471822
KLK7	0.0023977	1.0024	1.00119014147234 - 1.00361100360934	0.00121043	1.98086	0.0476069
NUDT1	0.00034278	1.00034	1.00016958571304 - 1.00051609277316	0.000173254	1.97849	0.0478734
SV2B	0.000181064	1.00018	1.00008954633593 - 1.00027261494615	9.15343e-05	1.9781	0.0479171
POLR1E	-0.000394714	0.999605	0.999405356272102 - 0.999805370698104	0.000200007	-1.9735	0.0484385
RAPGEFL1	0.000473444	1.00047	1.00023357054968 - 1.00071354069996	0.000239985	1.9728	0.0485179
PLIN2	6.37812e-05	1.00006	1.00003144251903 - 1.00009612396331	3.23407e-05	1.97216	0.0485909
SLC17A6	0.000665912	1.00067	1.00032829035743 - 1.00100397618151	0.000337843	1.97107	0.048716
HOXB9	0.00106888	1.00107	1.0005269286288 - 1.0016119692702	0.00054252	1.97021	0.0488146
RAB40B	0.000284597	1.00028	1.00014017628188 - 1.00042909893892	0.000144461	1.97006	0.0488318
PRMT8	0.00148748	1.00149	1.00073244273119 - 1.00224472522737	0.000756141	1.96719	0.0491608
CCKBR	0.00185523	1.00186	1.00091252844801 - 1.00280137066111	0.000944421	1.96441	0.0494829
GLIPR1	0.000162527	1.00016	1.00007976826958 - 1.00024531147772	8.27716e-05	1.96356	0.0495816
AMER3	0.00119108	1.00119	1.00058512544173 - 1.00179845880007	0.000606667	1.96332	0.0496087
MAFB	6.07472e-05	1.00006	1.00002979623524 - 1.00009170186762	3.09528e-05	1.96257	0.0496956
MRAP2	0.000577605	1.00058	1.00028204572131 - 1.00087349787711	0.000295726	1.95318	0.0507988
SPOCD1	4.0369e-05	1.00004	1.0000196732604 - 1.00006106634684	2.06965e-05	1.95052	0.0511144
CAMKK1	0.000226093	1.00023	1.00010997936311 - 1.00034225824611	0.000116139	1.94674	0.051566
UBE2QL1	0.00023496	1.00023	1.00011423252246 - 1.00035574193531	0.000120755	1.94576	0.0516836
SNAP25	1.97865e-05	1.00002	1.00000958100436 - 1.00002999247648	1.02057e-05	1.93877	0.0525297
NECAB2	0.000361424	1.00036	1.00017496687493 - 1.00054801154601	0.000186522	1.9377	0.0526601
TIMP4	-5.6886e-05	0.999943	0.999913752348437 - 0.999972478975653	2.93633e-05	-1.93731	0.052707
PDLIM4	6.87884e-05	1.00007	1.0000332415753 - 1.00010433994316	3.55492e-05	1.93502	0.0529878
CARTPT	0.00222317	1.00223	1.00107512491332 - 1.0033761571375	0.00115052	1.93232	0.0533197
SH3BP2	8.92639e-05	1.00009	1.00004305944932 - 1.00013547632988	4.62084e-05	1.93177	0.0533884
RIT2	0.000381682	1.00038	1.00018379377564 - 1.00057971676672	0.000197961	1.92806	0.0538472
ANTXR2	0.000177796	1.00018	1.00008557182466 - 1.00027005278096	9.22405e-05	1.92753	0.0539133
NAGS	0.00356249	1.00357	1.00171202849326 - 1.0054256598393	0.00185682	1.9186	0.0550347
SERPINE1	6.85769e-06	1.00001	1.00000328212258 - 1.00001043331344	3.5756e-06	1.91792	0.0551216
HTR5A	0.00251373	1.00252	1.00120614413423 - 1.00382763486667	0.00131075	1.91778	0.0551383
MTMR7	0.00140175	1.0014	1.00067003603802 - 1.0021354211135	0.000732693	1.91314	0.0557297
KCNIP2	0.000250317	1.00025	1.00011877692837 - 1.00038192031369	0.000131572	1.90252	0.0571037
NIPAL2	0.000508783	1.00051	1.0002409162295 - 1.00077690915386	0.000267996	1.89847	0.0576342
CACNA2D3	0.00098745	1.00099	1.00046759232479 - 1.00150828242475	0.000520345	1.89768	0.0577379
RERG	0.00062777	1.00063	1.00029711167981 - 1.00095882221987	0.000330855	1.89742	0.0577731
TAGLN3	6.56112e-05	1.00007	1.00003097199283 - 1.00010025468537	3.46413e-05	1.89401	0.0582232
MAPK8IP2	0.00011828	1.00012	1.00005566745897 - 1.00018090586825	6.26192e-05	1.88887	0.058909
ATP6V1B2	5.20525e-05	1.00005	1.00002448822735 - 1.00007961942725	2.75656e-05	1.88831	0.058984
CYP26B1	0.000852259	1.00085	1.00040089804607 - 1.00130434711187	0.000451725	1.88668	0.0592035
CYGB	0.000189805	1.00019	1.00008894499442 - 1.00029070107214	0.000100878	1.88153	0.0598999
DUSP6	7.0004e-05	1.00007	1.0000327529421 - 1.00010726001968	3.72535e-05	1.87912	0.0602275
CYS1	0.00230029	1.0023	1.0010748451648 - 1.00353102915302	0.00122809	1.87306	0.0610602
TUNAR	0.00124591	1.00125	1.00058066683622 - 1.00191271047966	0.000666022	1.87068	0.0613898
DNAJA4	0.000366051	1.00037	1.00017007035233 - 1.00056216550317	0.000196048	1.86715	0.0618802
SNCA	0.000213392	1.00021	1.00009911793864 - 1.00032771128922	0.000114297	1.867	0.0619016
HS3ST3A1	0.000783277	1.00078	1.0003630968734 - 1.00120407036924	0.000420487	1.86279	0.0624924
DRP2	0.000446168	1.00045	1.00020626721867 - 1.00068626852303	0.000240001	1.85903	0.0630229
RIMS2	0.000490391	1.00049	1.0002260610712 - 1.0007549619736	0.00026445	1.85438	0.063685
CDH13	0.000255907	1.00026	1.00011775947683 - 1.00039412016443	0.00013818	1.85198	0.0640289
NDUFB8	0.00164404	1.00165	1.00075669992942 - 1.00253407824348	0.000888689	1.84996	0.0643197
COL6A2	4.85938e-06	1	1.00000222983731 - 1.00000748895229	2.62956e-06	1.84799	0.0646045
NRGN	5.23342e-05	1.00005	1.00002401583623 - 1.00008065538503	2.83198e-05	1.84798	0.0646059
LINC01106	0.0172262	1.01738	1.0080502667228 - 1.02670051036818	0.00932512	1.84729	0.0647058
PPFIA4	0.000205132	1.00021	1.00009399634243 - 1.00031630908893	0.000111156	1.84543	0.0649745
AGBL4	0.00230584	1.00231	1.00105550354425 - 1.00356150705457	0.001253	1.84026	0.0657306
ISG20	0.000555911	1.00056	1.0002538670343 - 1.00085826460658	0.000302199	1.83955	0.0658336
ZNF529	-0.000417708	0.999582	0.999355298454433 - 0.999809460715403	0.000227081	-1.83946	0.0658469
GABRA6	0.0965024	1.10131	1.04880083117757 - 1.15382351682861	0.0525113	1.83774	0.0661003
FERMT3	0.000192231	1.00019	1.00008757772975 - 1.00029692026545	0.000104671	1.83652	0.0662813
NCDN	5.1054e-05	1.00005	1.00002325081712 - 1.00007885972672	2.78045e-05	1.83618	0.0663311
MNX1	0.00190365	1.00191	1.00086716302043 - 1.00294376252865	0.0010383	1.83343	0.0667387
NEFH	0.000585281	1.00059	1.0002657302486 - 1.00090517373462	0.000319722	1.83059	0.0671612
LY96	0.000299463	1.0003	1.00013589881645 - 1.00046311690823	0.000163609	1.83036	0.0671965
SLC26A8	0.00977873	1.00983	1.00447735670658 - 1.0151760399353	0.00534934	1.82803	0.0675458
KDELR2	3.11925e-05	1.00003	1.00001412008424 - 1.00004826586688	1.70729e-05	1.82702	0.067697
C1orf226	-0.000173525	0.999826	0.999731497349904 - 0.99992148291045	9.49928e-05	-1.82672	0.0677423
SRRM4	3.39787e-05	1.00003	1.00001534685037 - 1.00005261176245	1.86325e-05	1.82363	0.0682078
HMG20B	-0.000130176	0.99987	0.999798258127628 - 0.999941405929452	7.15739e-05	-1.81877	0.0689466
KCTD4	0.00118163	1.00118	1.00053236803673 - 1.00183228908121	0.000649961	1.818	0.0690637
VAMP8	0.000116377	1.00012	1.00005232124571 - 1.00018044687135	6.40628e-05	1.81661	0.0692765
PTGDS	0.000366094	1.00037	1.0001645648335 - 1.0005677577239	0.000201596	1.81598	0.0693741
TMSB15A	0.000256698	1.00026	1.00011517537366 - 1.00039828559274	0.000141555	1.81341	0.0697685
ARPC1B	0.00695704	1.00698	1.00314438961181 - 1.01081821010059	0.00383691	1.81319	0.0698027
DENND2D	0.000568202	1.00057	1.00025429934494 - 1.00088242849748	0.000314065	1.80919	0.0704215
CLSTN3	0.000114759	1.00011	1.00005123119184 - 1.00017830089598	6.35349e-05	1.80624	0.0708802
RAB11FIP4	0.00017338	1.00017	1.00007730361095 - 1.00026948572637	9.60911e-05	1.80433	0.0711801
TCERG1L	0.00461411	1.00462	1.00206660243352 - 1.00718294858802	0.00255817	1.80368	0.0712822
PTPRR	0.00127734	1.00128	1.00056863226296 - 1.0019876726687	0.00070952	1.80028	0.0718161
RTN2	0.000469493	1.00047	1.00020841109854 - 1.00073079612006	0.000261193	1.7975	0.0722564
BCL3	0.000159613	1.00016	1.00007071618678 - 1.00024853536566	8.89096e-05	1.79523	0.0726173
TBC1D30	0.00245124	1.00245	1.00108807846066 - 1.00382041100904	0.00136617	1.79425	0.072774
GADD45A	-5.46928e-05	0.999945	0.999914821698644 - 0.999975795707222	3.0487e-05	-1.79397	0.0728178
PPP1R1B	6.87089e-05	1.00007	1.00003038354696 - 1.00010703904126	3.83277e-05	1.79267	0.073026
C15orf48	0.00318621	1.00319	1.00141070714121 - 1.00497188193175	0.00178059	1.78942	0.0735477
GPC2	0.0001317	1.00013	1.0000580932538 - 1.00020532392158	7.36153e-05	1.78903	0.0736103
ANXA2P2	0.00055258	1.00055	1.00024366810164 - 1.00086179775434	0.000309065	1.78791	0.0737905
NPTX1	6.69576e-05	1.00007	1.00002950655429 - 1.00010441307669	3.74533e-05	1.78776	0.0738142
SDSL	0.000453409	1.00045	1.00019975515757 - 1.00070726941517	0.000253757	1.78679	0.0739722
EMILIN1	2.72045e-05	1.00003	1.00001197888708 - 1.00004243086026	1.5226e-05	1.78672	0.0739835
RFPL2	0.00624329	1.00626	1.00276201980147 - 1.00976361552223	0.0035008	1.78339	0.0745228
MAP3K1	-0.000162506	0.999838	0.999746210124984 - 0.999928804131658	9.1297e-05	-1.77997	0.0750806
ZCCHC12	0.000292349	1.00029	1.00012810243982 - 1.00045668092216	0.000164289	1.77948	0.0751616
BCL11B	0.00103497	1.00104	1.00045146265999 - 1.00161955375027	0.000584046	1.77207	0.0763821
GNG13	0.00917695	1.00922	1.00403675799348 - 1.01440161580076	0.00518243	1.77078	0.076597
LDB2	0.00035738	1.00036	1.00015559574171 - 1.00055929111363	0.000201848	1.77054	0.0766371
GABRA5	0.000400395	1.0004	1.00017430543435 - 1.00062664448931	0.00022617	1.77033	0.0766721
LUM	1.69528e-05	1.00002	1.00000737270732 - 1.00002653324814	9.58027e-06	1.76956	0.076801
ADRB1	-0.00156405	0.998437	0.997552997888094 - 0.999321348663406	0.000884175	-1.76894	0.0769046
TAC3	0.000467028	1.00047	1.00020292514311 - 1.00073134856373	0.000264212	1.76763	0.0771233
SPARC	2.05425e-06	1	1.00000089060546 - 1.00000321790244	1.16365e-06	1.76535	0.0775042
RSPO3	0.00264449	1.00265	1.00114773497223 - 1.00414824873577	0.00150026	1.76269	0.0779523
CTHRC1	0.000110151	1.00011	1.0000475858198 - 1.00017272737794	6.25708e-05	1.76041	0.0783375
SLC12A5	0.000237271	1.00024	1.00010244206373 - 1.00037215551349	0.000134857	1.75943	0.0785049
ARPP21	0.000361415	1.00036	1.00015605848907 - 1.00056690130505	0.000205421	1.75938	0.0785128
PRSS3	0.00173244	1.00173	1.00074908015418 - 1.0027188125507	0.000984866	1.75907	0.0785663
TXNIP	1.80092e-05	1.00002	1.00000776855696 - 1.00002825026084	1.02409e-05	1.75857	0.0786507
HMGCLL1	0.00118954	1.00119	1.00051319164401 - 1.00186730037449	0.000677054	1.75693	0.0789295
PRKCB	0.000123437	1.00012	1.00005301351855 - 1.00019387644995	7.04315e-05	1.75259	0.0796727
PDE2A	0.000149411	1.00015	1.00006402927543 - 1.00023481424969	8.53925e-05	1.74969	0.0801714
RNASE2	0.000357109	1.00036	1.00015241002489 - 1.00056193582511	0.000204763	1.74401	0.0811568
NPTN	9.24702e-05	1.00009	1.00003942345009 - 1.00014552554261	5.3051e-05	1.74304	0.0813262
RTN4RL1	0.00133698	1.00134	1.00057053789381 - 1.00210521574923	0.000767339	1.74236	0.081445
SIGLEC7	0.00102818	1.00103	1.00043644983884 - 1.0016209772717	0.000592264	1.73603	0.0825594
GJA9	0.170961	1.18644	1.08796146951421 - 1.28492657001749	0.0984826	1.73595	0.082573
PELI3	0.00060017	1.0006	1.00025440963093 - 1.00094629143627	0.000345941	1.73489	0.0827598
CNTNAP1	0.00011541	1.00012	1.00004876083219 - 1.00018207322705	6.66562e-05	1.73143	0.0833756
NAGLU	0.000262591	1.00026	1.00011085535706 - 1.00041439470192	0.00015177	1.73019	0.0835961
PAK3	0.000273683	1.00027	1.00011542610401 - 1.00043201430071	0.000158294	1.72895	0.0838179
BEX2	0.000118568	1.00012	1.00004991086819 - 1.00018723994935	6.86645e-05	1.72678	0.0842076
COL3A1	1.61459e-06	1	1.00000067954411 - 1.00000254964703	9.35051e-07	1.72674	0.0842137
PLK2	0.000120491	1.00012	1.0000503521514 - 1.0001906436153	7.01457e-05	1.71772	0.085848
STEAP3	4.87061e-05	1.00005	1.00002032997423 - 1.00007708452481	2.83773e-05	1.71638	0.0860933
BEX5	0.000388076	1.00039	1.00016194457275 - 1.00061435865771	0.000226207	1.71558	0.0862389
CHI3L1	6.40981e-07	1	1.0000002664154 - 1.00000101554612	3.74565e-07	1.71126	0.0870322
SOCS2	-4.80921e-05	0.999952	0.999923802846461 - 0.999980015303933	2.81062e-05	-1.71108	0.0870659
CD276	4.12121e-05	1.00004	1.00001707634227 - 1.00006534951407	2.41366e-05	1.70745	0.0877379
PFN1	3.30461e-05	1.00003	1.00001367614062 - 1.00005241716896	1.93705e-05	1.706	0.088008
ZNF382	-0.00073805	0.999262	0.99882927424689 - 0.999695171244396	0.000432948	-1.70471	0.0882494
ST8SIA3	0.000178643	1.00018	1.00007385800609 - 1.00028345987795	0.000104801	1.70459	0.0882703
AK5	0.000103402	1.0001	1.00004266466569 - 1.00016414929271	6.07423e-05	1.7023	0.0886992
RFXANK	-0.000205977	0.999794	0.999673000925077 - 0.999915086636095	0.000121043	-1.70169	0.0888135
AKR1C2	0.00136528	1.00137	1.0005625965455 - 1.00216981876938	0.000803611	1.69893	0.0893333
BOC	8.82093e-05	1.00009	1.00003626135831 - 1.00014016497651	5.19518e-05	1.69791	0.0895255
GLIPR2	-5.81202e-05	0.999942	0.999907623828535 - 0.999976139177857	3.42577e-05	-1.69656	0.08978
MMD	0.000170253	1.00017	1.00006991275016 - 1.00027062132768	0.000100354	1.69651	0.0897884
ACKR1	0.000245679	1.00025	1.00010089313114 - 1.00039052495306	0.000144816	1.69649	0.089793
PLCXD3	0.000458913	1.00046	1.00018775959741 - 1.00073027652433	0.000271258	1.69179	0.0906857
STK40	-7.42643e-05	0.999926	0.99988182077914 - 0.999969656105698	4.39177e-05	-1.69099	0.0908388
MYT1L	0.000265907	1.00027	1.00010862183201 - 1.00042326191699	0.00015732	1.69023	0.0909846
FOSB	4.949e-05	1.00005	1.00002020419884 - 1.00007877832294	2.92871e-05	1.68983	0.0910613
GNG3	0.00132224	1.00132	1.0005394320229 - 1.00210678840692	0.000783678	1.68722	0.0915615
TLR2	0.000155626	1.00016	1.00006325994324 - 1.00024801634353	9.23782e-05	1.68466	0.0920538
ATP8A2	0.000508011	1.00051	1.00020604559647 - 1.00081023469615	0.000302095	1.68163	0.0926407
SCN2B	0.000412965	1.00041	1.00016740546532 - 1.00065869462312	0.000245645	1.68115	0.0927343
CPNE6	0.000218694	1.00022	1.00008850918241 - 1.00034892716681	0.000130209	1.67956	0.0930423
LRFN2	0.00199923	1.002	1.00080988561254 - 1.00319258092096	0.00119135	1.67813	0.0933222
EFEMP2	6.4088e-05	1.00006	1.00002586249585 - 1.00010231760639	3.82276e-05	1.67649	0.0936429
CACNA1E	0.000371585	1.00037	1.00014978110027 - 1.00059352728395	0.000221873	1.67476	0.0939805
TNFSF13B	0.000216813	1.00022	1.00008700406087 - 1.00034666865041	0.000129832	1.66995	0.0949302
FRMPD4	0.0012756	1.00128	1.00051081365424 - 1.00204201929538	0.000765603	1.66614	0.0956853
PPP2R2C	0.000121622	1.00012	1.00004856651001 - 1.00019469182779	7.30627e-05	1.66462	0.095988
MAP3K9	0.000586472	1.00059	1.00023427717503 - 1.00093901180771	0.000352367	1.66438	0.0960369
COL1A2	1.47358e-06	1	1.00000058397352 - 1.00000236318882	8.89608e-07	1.65644	0.0976331
F13A1	1.39161e-05	1.00001	1.00000550922481 - 1.00002232315385	8.40696e-06	1.65531	0.0978626
PHYHIP	7.21672e-05	1.00007	1.00002857184923 - 1.00011576783039	4.3598e-05	1.65529	0.0978661
CPNE4	-9.47353e-05	0.999905	0.999847995617306 - 0.99996254279583	5.72736e-05	-1.65408	0.0981106
ZNF765	-0.000578058	0.999422	0.999072015250168 - 0.999772202803358	0.000350094	-1.65115	0.0987076
NEBL	7.14787e-05	1.00007	1.00002818642218 - 1.00011477608482	4.32948e-05	1.65098	0.0987436
TBR1	0.000884869	1.00089	1.00034928481519 - 1.00142123589935	0.000535976	1.65095	0.0987488
PXDNL	-0.00111672	0.998884	0.998207442567309 - 0.999560358059153	0.000676458	-1.65084	0.0987714
TMEM63C	0.000297013	1.0003	1.00011682349022 - 1.00047729126432	0.000180234	1.64793	0.0993665
JAKMIP3	0.00167543	1.00168	1.00065889773978 - 1.00269477029104	0.00101794	1.64591	0.0997827
ADAP1	0.000640545	1.00064	1.00025125606304 - 1.00103024529082	0.000389495	1.64456	0.100062
TNFAIP2	6.67915e-05	1.00007	1.00002616116399 - 1.00010742632301	4.06326e-05	1.64379	0.100219
PCOLCE	1.83546e-05	1.00002	1.00000717674987 - 1.00002953277943	1.1178e-05	1.64203	0.100585
AACS	0.000350931	1.00035	1.00013703302202 - 1.00056495246884	0.00021396	1.64017	0.100969
GSTO2	0.00160885	1.00161	1.00062858532617 - 1.00259169627401	0.000981555	1.63908	0.101197
MDK	3.09561e-05	1.00003	1.00001201720385 - 1.00004989596025	1.89394e-05	1.63448	0.102157
EN2	0.000392956	1.00039	1.0001524473677 - 1.00063361813432	0.000240585	1.63333	0.102399
PDZD7	0.00194374	1.00195	1.00075312752752 - 1.00313813083338	0.0011925	1.62997	0.103108
ATP6V0A1	6.50393e-05	1.00007	1.00002512482356 - 1.0001049580076	3.99166e-05	1.62938	0.103233
ITPR1	0.000285229	1.00029	1.00011014163416 - 1.00046039740656	0.000175128	1.62869	0.103379
CNNM1	0.00136503	1.00137	1.00052645818076 - 1.0022054572596	0.0008395	1.626	0.10395
RAB38	0.00253017	1.00253	1.00097474313251 - 1.00409199438039	0.00155863	1.62333	0.104519
KCNC1	0.000333441	1.00033	1.00012782969525 - 1.00053916378697	0.000205667	1.62127	0.10496
PCOLCE2	0.000266167	1.00027	1.0001018510117 - 1.00043055341864	0.000164351	1.6195	0.10534
ACTA2	8.9056e-05	1.00009	1.00003393093233 - 1.00014418890965	5.5129e-05	1.61541	0.106222
ARHGEF26	-8.24494e-05	0.999918	0.999866510718492 - 0.999968597327912	5.10433e-05	-1.61528	0.106249
OSBPL3	-0.000119155	0.999881	0.999807085520967 - 0.999954619615845	7.3767e-05	-1.61528	0.10625
S100A4	6.45845e-05	1.00006	1.00002455827929 - 1.00010461487851	4.00283e-05	1.61347	0.106642
LINC00622	0.00838711	1.00842	1.0032168839543 - 1.01362786741616	0.00520549	1.6112	0.107135
TMEM150C	0.000306203	1.00031	1.00011617122009 - 1.00049632882877	0.000190079	1.61093	0.107196
LPCAT4	0.000359326	1.00036	1.000135621379 - 1.00058316058806	0.00022377	1.60579	0.108321
EPB41L3	9.56607e-05	1.0001	1.0000359706613 - 1.00015535985372	5.96946e-05	1.6025	0.109045
GNL3L	-0.000230583	0.999769	0.999625384122304 - 0.999913502523836	0.000144059	-1.60061	0.109462
HPCAL4	6.30356e-05	1.00006	1.00002364734955 - 1.00010242784925	3.93902e-05	1.60028	0.109535
CPNE7	0.000803187	1.0008	1.00030136578515 - 1.00130565443091	0.000502144	1.59952	0.109706
CADPS	8.3824e-05	1.00008	1.00003133846855 - 1.00013631648087	5.2489e-05	1.59698	0.11027
NES	-5.29441e-06	0.999995	0.999991389558678 - 0.99999802164062	3.31604e-06	-1.59661	0.110353
ARHGAP4	0.000208046	1.00021	1.00007770140631 - 1.00033843342223	0.000130366	1.59586	0.11052
CHRM1	0.000600708	1.0006	1.00022434968582 - 1.00097742664834	0.000376538	1.59534	0.110636
HSPB1	1.60624e-05	1.00002	1.00000599417609 - 1.00002613096797	1.00684e-05	1.59533	0.110638
MAPK10	0.00010763	1.00011	1.00004014057197 - 1.00017513198463	6.74957e-05	1.59463	0.110796
SYT3	0.000576869	1.00058	1.00021506371489 - 1.00093900769057	0.000361972	1.59368	0.111007
TRIB3	-0.00013395	0.999866	0.999781920045724 - 0.999950197581678	8.41388e-05	-1.59201	0.111381
PDLIM1	0.000173005	1.00017	1.00006430358145 - 1.00028173694937	0.000108717	1.59134	0.111533
UBALD2	-6.19846e-05	0.999938	0.999899043308041 - 0.999976991309973	3.8974e-05	-1.59041	0.111743
LAIR1	7.68313e-05	1.00008	1.00002850677326 - 1.00012516163356	4.83274e-05	1.58981	0.111878
FBXL16	5.69226e-05	1.00006	1.00002106867461 - 1.00009277968803	3.58555e-05	1.58755	0.112387
RPS19	-7.87221e-06	0.999992	0.999987161611771 - 0.999997094029715	4.96621e-06	-1.58515	0.112931
PCTP	0.000583471	1.00058	1.00021500347739 - 1.00095227819343	0.000368637	1.58278	0.113472
CLIC4	-1.10166e-05	0.999989	0.999982014793953 - 0.999995952192091	6.9687e-06	-1.58086	0.113909
TPST1	5.71189e-05	1.00006	1.00002095092905 - 1.00009329013193	3.61696e-05	1.5792	0.114291
SLC35F3	0.00226805	1.00227	1.00083410972334 - 1.00370714535044	0.00143652	1.57886	0.114369
DUSP26	0.000268821	1.00027	1.00009855309659 - 1.00043916035839	0.000170304	1.57848	0.114456
SERBP1	-3.26584e-05	0.999967	0.999946628640758 - 0.999988055683124	2.07135e-05	-1.57667	0.114872
TCEAL2	0.000119028	1.00012	1.000043471809 - 1.00019459839432	7.55633e-05	1.57521	0.115208
NDEL1	0.000253234	1.00025	1.00009240473631 - 1.00041412826437	0.000160862	1.57424	0.115433
MDH1	5.49337e-05	1.00005	1.00002003850585 - 1.00008983192437	3.48967e-05	1.57418	0.115446
FBXL15	0.000902288	1.0009	1.00032867628549 - 1.00147671444503	0.000574019	1.57188	0.115979
LDOC1	0.00014355	1.00014	1.0000521542374 - 1.00023496701934	9.14064e-05	1.57046	0.116308
MOG	4.56485e-05	1.00005	1.00001652958176 - 1.00007476947436	2.91199e-05	1.5676	0.116974
ANXA5	-7.92023e-06	0.999992	0.999987022727449 - 0.999997136880521	5.05708e-06	-1.56617	0.117309
ADARB2	0.00071809	1.00072	1.00025960945737 - 1.00117708692373	0.000458739	1.56536	0.117499
MAP7D2	0.000485659	1.00049	1.00017530370982 - 1.00079625111944	0.000310474	1.56425	0.117758
PRPH2	0.00518362	1.0052	1.00187370448272 - 1.00852044802244	0.00332337	1.55975	0.11882
SERPINA5	0.000235931	1.00024	1.00008424795649 - 1.00038767000531	0.000151711	1.55514	0.119914
DTX2	0.000709028	1.00071	1.00025308838858 - 1.00116547111238	0.000456191	1.55423	0.120129
SPI1	0.000101699	1.0001	1.00003612648846 - 1.00016728161734	6.55776e-05	1.55082	0.120945
PLCH1	0.000632642	1.00063	1.00022470139283 - 1.00104098331559	0.000408141	1.55006	0.121128
GFOD1	0.000428111	1.00043	1.00015198165491 - 1.00070442301201	0.000276221	1.54989	0.121169
LRRC25	0.000328694	1.00033	1.00011635969395 - 1.00054113568033	0.000212388	1.54761	0.121716
STX1B	0.000114513	1.00011	1.00004044621339 - 1.00018859312349	7.40735e-05	1.54594	0.122119
ZDHHC12	0.000355706	1.00036	1.00012554732272 - 1.00058599195346	0.000230222	1.54506	0.122333
ASPHD2	-0.000522099	0.999478	0.999139922163395 - 0.999816151492279	0.000338115	-1.54415	0.122552
SEC61B	0.000148399	1.00015	1.00005222796102 - 1.00024459194462	9.6182e-05	1.5429	0.122856
FAM155A	0.000333491	1.00033	1.00011709427502 - 1.0005499991599	0.000216452	1.54071	0.123387
CD248	8.40253e-05	1.00008	1.00002947877479 - 1.00013857892581	5.45501e-05	1.54033	0.123479
NMNAT2	0.000154863	1.00015	1.00005431253035 - 1.00025543655341	0.000100562	1.53997	0.123567
ATP2B3	0.000643746	1.00064	1.00022581694318 - 1.00106208925696	0.000418136	1.53956	0.123668
CCND2	-1.54923e-05	0.999985	0.999974420340383 - 0.999994595254669	1.00875e-05	-1.5358	0.124587
ELAVL4	9.63768e-05	1.0001	1.0000335822872 - 1.00015918067256	6.27992e-05	1.53468	0.124862
STMN4	5.75701e-05	1.00006	1.00001998923103 - 1.00009515427655	3.75825e-05	1.53183	0.125564
GRIN1	0.000108121	1.00011	1.00003754284112 - 1.00017871083744	7.0584e-05	1.53181	0.12557
CTSS	4.28819e-05	1.00004	1.00001485499275 - 1.00007091068475	2.80278e-05	1.52998	0.126023
HDAC1	-8.99054e-05	0.99991	0.999851307063483 - 0.999968890254205	5.87916e-05	-1.52922	0.126209
ALOX5AP	5.14562e-05	1.00005	1.00001777681674 - 1.00008513830824	3.36807e-05	1.52776	0.126571
CDKN2D	0.000379098	1.00038	1.00013074065074 - 1.00062759899722	0.000248429	1.52598	0.127015
CDK4	2.96127e-06	1	1.00000101902246 - 1.00000490351736	1.94225e-06	1.52466	0.127344
CCK	0.000144682	1.00014	1.00004968053359 - 1.00023970379027	9.50116e-05	1.52278	0.127814
ROGDI	0.000482167	1.00048	1.000165443249 - 1.00079912365088	0.00031684	1.5218	0.128059
PIP5K1B	0.000802089	1.0008	1.00027483347165 - 1.00132998727682	0.000527577	1.52033	0.128429
ADRA2A	0.000915684	1.00092	1.00031241250993 - 1.00151979343563	0.00060369	1.51681	0.129315
COPZ2	0.000188015	1.00019	1.00006392765118 - 1.00031213714092	0.000124105	1.51497	0.129781
CLIC1P1	0.011887	1.01196	1.00410093625765 - 1.01981488461589	0.00785697	1.51292	0.1303
TFPI	9.76445e-05	1.0001	1.00003309962106 - 1.0001621989663	6.45497e-05	1.5127	0.130355
LINC00643	0.00052567	1.00053	1.00017807263684 - 1.00087354401092	0.000347736	1.51169	0.130612
KIF21B	6.32687e-05	1.00006	1.0000213498739 - 1.0001051915795	4.19209e-05	1.50924	0.131237
KCNS1	0.000656647	1.00066	1.00022172600882 - 1.00109199883888	0.000435136	1.50906	0.131284
NPNT	-5.13981e-05	0.999949	0.999914529155254 - 0.999982677323194	3.40741e-05	-1.50842	0.131447
AEBP1	5.73491e-06	1.00001	1.00000192932265 - 1.00000954052347	3.8056e-06	1.50696	0.13182
GALK1	0.000242422	1.00024	1.00008149864043 - 1.00040340383039	0.000160953	1.50617	0.132024
CACNA1B	0.000659596	1.00066	1.00022141264575 - 1.00109821520369	0.000438401	1.50455	0.13244
CRYM	0.000115014	1.00012	1.00003855441438 - 1.00019148590066	7.64657e-05	1.50412	0.132551
RFX2	-0.000170951	0.999829	0.999715199030356 - 0.999942928432276	0.000113865	-1.50135	0.133265
MAP3K7CL	0.000180353	1.00018	1.00006003356398 - 1.00030070571174	0.000120336	1.49875	0.133939
LTBP1	5.33873e-05	1.00005	1.00001772987149 - 1.0000890475833	3.56589e-05	1.49717	0.13435
RASGRP1	-0.000333251	0.999667	0.999443976137479 - 0.999889633708183	0.000222829	-1.49555	0.134772
IL10RB	-0.00114952	0.998851	0.998080812939068 - 0.999621471012102	0.000770329	-1.49224	0.135635
FNDC1	0.000354004	1.00035	1.0001165183379 - 1.00059161572596	0.000237549	1.49024	0.136161
IL32	0.000194854	1.00019	1.0000636512237 - 1.00032609549162	0.000131222	1.48492	0.137565
TGFBI	7.29149e-06	1.00001	1.00000237512778 - 1.00001220789892	4.91639e-06	1.4831	0.138048
PSPH	-1.44634e-05	0.999986	0.99997577535078 - 0.999995298144468	9.7614e-06	-1.48169	0.138423
LILRB2	0.000327053	1.00033	1.000106176549 - 1.00054803669272	0.00022093	1.48035	0.138781
MYO7A	0.000234833	1.00023	1.00007609765201 - 1.00039362293615	0.000158763	1.47914	0.139102
GABRG2	0.000216735	1.00022	1.00007012910332 - 1.00036338769366	0.000146629	1.47811	0.139377
PDLIM7	9.54565e-05	1.0001	1.00003086037565 - 1.00016006175849	6.46007e-05	1.47764	0.139504
HOXD9	0.00040429	1.0004	1.00013051044265 - 1.00067823251075	0.000273861	1.47626	0.139874
KCNJ6	-0.000608797	0.999391	0.998978912598313 - 0.999803863810571	0.000412476	-1.47596	0.139955
CCDC85A	0.00396999	1.00398	1.00128255682843 - 1.00667320998623	0.00269533	1.47292	0.140773
FAAH	0.000481725	1.00048	1.00015406765442 - 1.0008096140563	0.000327773	1.46969	0.141646
GBP3	7.8417e-05	1.00008	1.00002503967102 - 1.0001318005235	5.33804e-05	1.46902	0.141827
SNAP91	0.000132482	1.00013	1.00004224233988 - 1.00022274004704	9.02489e-05	1.46797	0.142113
KRT222	0.0032292	1.00323	1.00103395605159 - 1.00543487987269	0.00220046	1.46751	0.142238
SAYSD1	0.000539932	1.00054	1.00017200169535 - 1.00090815347081	0.000368076	1.4669	0.142402
TK1	0.000237728	1.00024	1.00007554350488 - 1.00039996821924	0.000162212	1.46553	0.142775
FREM2	-6.76761e-05	0.999932	0.999886110599075 - 0.999978541872819	4.62156e-05	-1.46435	0.143097
PNCK	0.000352149	1.00035	1.000111703957 - 1.00059271741904	0.000240507	1.46419	0.143141
EPHB6	0.000162961	1.00016	1.00005149555929 - 1.00027445305487	0.000111479	1.46181	0.143793
CREG2	0.000197006	1.0002	1.00006223811367 - 1.00033181272901	0.000134787	1.46161	0.143849
MUSTN1	-0.0857424	0.917831	0.859157196074448 - 0.976504037116212	0.0586734	-1.46135	0.143919
EFEMP1	8.41516e-06	1.00001	1.00000264755314 - 1.0000141828356	5.76764e-06	1.45903	0.144557
CDK5R1	8.59625e-05	1.00009	1.0000270263487 - 1.00014490611598	5.89399e-05	1.45848	0.144709
NAP1L3	0.000158424	1.00016	1.00004969376924 - 1.00026717873454	0.000108742	1.45687	0.145152
STXBP1	4.16071e-05	1.00004	1.00001303760594 - 1.00007017828572	2.85703e-05	1.4563	0.145309
MBOAT1	0.00050079	1.0005	1.00015697780248 - 1.00084485401828	0.000343938	1.45605	0.145379
MAL2	0.000753383	1.00075	1.00023620200828 - 1.00127113212356	0.000517465	1.45591	0.145417
ICAM5	0.000388533	1.00039	1.00012162337075 - 1.00065559285399	0.000266985	1.45526	0.145597
ARC	-2.34735e-05	0.999977	0.999960382738569 - 0.999992670760355	1.6144e-05	-1.45401	0.145944
COL18A1	3.94342e-05	1.00004	1.00001231326227 - 1.00006655676765	2.71218e-05	1.45397	0.145954
TCIRG1	0.00012542	1.00013	1.0000390961587 - 1.0002117604462	8.63321e-05	1.45277	0.146289
TUBB6	5.57576e-05	1.00006	1.00001735376061 - 1.00009416453893	3.84054e-05	1.45182	0.146553
BCL2L12	-0.000573815	0.999426	0.999030210613787 - 0.999822487986162	0.000396139	-1.44852	0.147471
MAGEL2	0.000551691	1.00055	1.00017091185662 - 1.0009327752802	0.000380932	1.44827	0.147542
PLTP	9.06514e-06	1.00001	1.00000280126304 - 1.00001532910472	6.26392e-06	1.4472	0.147841
FAM102B	0.000330751	1.00033	1.00010214270113 - 1.00055946845237	0.000228663	1.44646	0.148049
CD22	0.000839862	1.00084	1.00025919465902 - 1.0014212341847	0.00058102	1.4455	0.148319
CPLX2	3.56809e-05	1.00004	1.00001096472672 - 1.00006039827298	2.47168e-05	1.44359	0.148855
SLC11A1	4.75865e-05	1.00005	1.00001458730862 - 1.00008058789876	3.30003e-05	1.442	0.149302
PACSIN1	8.65201e-05	1.00009	1.00002637310458 - 1.00014667457242	6.01507e-05	1.43839	0.150324
FAXC	0.000335603	1.00034	1.00010193240526 - 1.00056938536476	0.000233726	1.43588	0.151037
RPE65	-0.000201116	0.999799	0.999658512860357 - 0.999939296549259	0.000140392	-1.43253	0.151992
PTGFRN	-3.58057e-05	0.999964	0.999939156452296 - 0.999989233447422	2.50385e-05	-1.43003	0.15271
SLC25A22	0.000145807	1.00015	1.00004384566326 - 1.00024778957256	0.000101972	1.42987	0.152753
MTUS2	0.00261286	1.00262	1.00078653462867 - 1.00444600855361	0.00182974	1.42799	0.153293
GNAI1	0.000112026	1.00011	1.00003348665684 - 1.000190578754	7.8546e-05	1.42625	0.153796
SLC17A7	2.61241e-05	1.00003	1.00000778293412 - 1.00004446598212	1.83415e-05	1.42432	0.154355
SGIP1	0.000328797	1.00033	1.00009790237779 - 1.00055979966709	0.000230949	1.42368	0.154539
KCNC4	0.000428727	1.00043	1.00012746849236 - 1.00073016948186	0.00030135	1.42269	0.154827
SPATA6	-0.000109104	0.999891	0.999814082992113 - 0.999967719935371	7.68185e-05	-1.42029	0.155523
TMEM25	0.000241444	1.00024	1.00007132153794 - 1.00041162459396	0.000170152	1.41899	0.155901
PLEKHA4	-4.76521e-05	0.999952	0.999918736801798 - 0.99998596130067	3.36122e-05	-1.4177	0.156278
GLRA3	0.000289209	1.00029	1.00008507272162 - 1.00049342918806	0.000204178	1.41645	0.156643
STK11	-0.000100915	0.999899	0.999827762931051 - 0.999970417401333	7.13272e-05	-1.41482	0.157122
TNFRSF1B	6.6258e-05	1.00007	1.00001940117743 - 1.00011311926205	4.6859e-05	1.41399	0.157366
SRRM3	0.000205185	1.00021	1.00005989335963 - 1.00035051800175	0.000145312	1.41202	0.157943
SYNGR3	0.000230671	1.00023	1.0000671909237 - 1.000394204457	0.000163507	1.41077	0.158311
CLEC5A	0.000210851	1.00021	1.00006136219914 - 1.00036038520324	0.000149512	1.41027	0.15846
AIFM3	0.000300018	1.0003	1.00008713233822 - 1.00051299305012	0.00021293	1.40899	0.158837
GRIN2A	0.000244142	1.00024	1.00007089417866 - 1.00041744939058	0.000173278	1.40896	0.158846
NUAK1	0.000207616	1.00021	1.00006019360356 - 1.00035508199494	0.000147444	1.4081	0.159101
RUFY2	-0.000322376	0.999678	0.999448382377696 - 0.999906968861622	0.000229293	-1.40596	0.159737
DISP2	0.000302997	1.0003	1.00008750036643 - 1.00051858504544	0.000215542	1.40574	0.159801
PPIB	5.68118e-05	1.00006	1.00001638638474 - 1.00009724036552	4.0427e-05	1.40529	0.159934
OLFM3	0.000949663	1.00095	1.00027375153015 - 1.00162647685777	0.000676363	1.40407	0.160297
CEP170B	0.000162378	1.00016	1.00004656446799 - 1.00027821745512	0.000115826	1.40191	0.160944
ISL2	-0.00322283	0.996782	0.994479679210787 - 0.999085044837901	0.00230268	-1.3996	0.161634
C1S	1.51894e-05	1.00002	1.00000432484136 - 1.00002605425996	1.08647e-05	1.39805	0.162097
NPM2	0.00082005	1.00082	1.00023379439263 - 1.00140697783453	0.000586592	1.39799	0.162116
CYP27B1	7.27211e-05	1.00007	1.00002069218241 - 1.0001247552347	5.20315e-05	1.39763	0.162223
LAMB2	-2.0933e-05	0.999979	0.99996408780233 - 0.999994046606849	1.49794e-05	-1.39745	0.162277
GLIS3	-7.9809e-05	0.99992	0.999862915383889 - 0.999977472971843	5.72788e-05	-1.39334	0.163516
TEAD2	-0.000187741	0.999812	0.999677307656896 - 0.999947246467908	0.000134969	-1.39099	0.16423
HOTAIR	0.000438025	1.00044	1.00012303707989 - 1.00075320411119	0.000315084	1.39019	0.164472
MIAT	6.53803e-05	1.00007	1.0000183492534 - 1.00011241555166	4.70331e-05	1.39009	0.164502
CDKN2C	-4.98295e-05	0.99995	0.999914291993776 - 0.999986051525568	3.58798e-05	-1.38879	0.164896
GRAMD1B	0.000181243	1.00018	1.00005074766653 - 1.00031177020105	0.000130511	1.38871	0.16492
EMX2	-0.00031566	0.999684	0.999456790566524 - 0.999911989727134	0.0002276	-1.38691	0.16547
RIMS3	9.27021e-05	1.00009	1.00002584417859 - 1.00015956856395	6.68622e-05	1.38646	0.165605
GAB3	-0.000481994	0.999518	0.999170444500777 - 0.999865800381265	0.000347678	-1.38632	0.165648
OPTN	0.000116113	1.00012	1.00003232465283 - 1.00019991473163	8.3795e-05	1.38568	0.165845
CSTA	0.00089939	1.0009	1.00025026991982 - 1.00154931986526	0.000649525	1.38469	0.166147
ACOX2	0.000357651	1.00036	1.00009887955222 - 1.00061654974404	0.000258835	1.38177	0.167042
SSR4	4.03713e-05	1.00004	1.00001114237318 - 1.00006960187334	2.92298e-05	1.38117	0.167226
CNTN6	0.00225581	1.00226	1.00062370226682 - 1.00389300246958	0.00163465	1.37999	0.167589
HOXB7	0.000340008	1.00034	1.00009363934883 - 1.00058649262953	0.000246427	1.37975	0.167662
HAS2	0.000176616	1.00018	1.00004838900979 - 1.00030487460005	0.000128243	1.3772	0.16845
FCGR2C	0.000675668	1.00068	1.00018492948072 - 1.0011668640954	0.000490967	1.3762	0.16876
ARHGAP44	0.000678763	1.00068	1.00018562094387 - 1.00117236600157	0.000493373	1.37576	0.168895
TMEM155	0.000851237	1.00085	1.0002324516886 - 1.00147074770228	0.000619148	1.37485	0.169177
DNM1	3.25933e-05	1.00003	1.00000887492794 - 1.00005631281152	2.37189e-05	1.37415	0.169396
KLHDC8A	-2.03875e-05	0.99998	0.999964767594548 - 0.99999445772578	1.48451e-05	-1.37336	0.169642
VAMP5	5.25681e-05	1.00005	1.00001427881082 - 1.00009086016788	3.82907e-05	1.37287	0.169793
ATP2C2	0.00209733	1.0021	1.0005713306618 - 1.00362774076078	0.00152821	1.37242	0.169934
CGREF1	0.0004033	1.0004	1.00010902016367 - 1.00069774185689	0.000294361	1.37009	0.17066
GPR65	0.000423232	1.00042	1.00011358899033 - 1.00073305500071	0.000309733	1.36644	0.1718
SYBU	7.7122e-05	1.00008	1.00002068292799 - 1.00013356697263	5.6442e-05	1.36639	0.171816
GPRC5A	0.000259378	1.00026	1.00006949592705 - 1.00044932800761	0.000189916	1.36575	0.172017
TSPO	7.83015e-05	1.00008	1.00002081423477 - 1.00013579489651	5.74903e-05	1.36199	0.1732
PVALB	0.00153668	1.00154	1.00040889227272 - 1.00266682554196	0.00112897	1.36114	0.173471
TCF12	-1.97379e-05	0.99998	0.999965755932085 - 0.999994768696473	1.45064e-05	-1.36063	0.173629
PRRT2	0.000119003	1.00012	1.00003153532985 - 1.00020648390857	8.74743e-05	1.36043	0.173694
ELOVL4	0.0005185	1.00052	1.00013734373401 - 1.00089992556357	0.000381291	1.35985	0.173876
RAB3A	0.00010437	1.0001	1.00002758222682 - 1.00018116914116	7.67935e-05	1.3591	0.174114
PCP4	0.000243991	1.00024	1.00006419849497 - 1.00042384297137	0.000179822	1.35685	0.17483
NTN4	0.000306244	1.00031	1.00008015329183 - 1.00053242931417	0.000226138	1.35424	0.175661
SYNPR	0.000162393	1.00016	1.00004248665886 - 1.00028232572048	0.00011992	1.35418	0.175678
PAQR9	0.00121001	1.00121	1.00031523844741 - 1.00210624553221	0.000895504	1.35121	0.176629
SLC30A3	0.000532652	1.00053	1.00013683640569 - 1.00092875064573	0.000395957	1.34523	0.178552
MPPED1	0.000660887	1.00066	1.00016973623663 - 1.00115247553213	0.00049137	1.34499	0.178628
HILPDA	4.68405e-05	1.00005	1.00001197263627 - 1.00008171061441	3.4869e-05	1.34333	0.179165
ATOH7	0.00862482	1.00866	1.00222691253702 - 1.01509733572494	0.00643521	1.34025	0.180163
ZNF677	-0.0001969	0.999803	0.999656189623715 - 0.999950049417319	0.00014693	-1.34009	0.180215
BARD1	-0.000294196	0.999706	0.999486170773928 - 0.999925523078242	0.000219676	-1.33923	0.180497
STPG1	0.000364514	1.00036	1.00009232280133 - 1.00063683782447	0.000272258	1.33886	0.180617
RCC1	0.000177688	1.00018	1.0000448043537 - 1.00031060398228	0.0001329	1.33701	0.181219
FBXO2	0.000105954	1.00011	1.00002653649103 - 1.00018538300319	7.94233e-05	1.33404	0.182189
SERPINH1	1.51155e-05	1.00002	1.00000375837527 - 1.00002647285783	1.13572e-05	1.33091	0.183218
NDUFA4L2	5.20344e-05	1.00005	1.00001287395527 - 1.00009119746677	3.91618e-05	1.3287	0.183946
SLC8A2	0.000241113	1.00024	1.00005944911789 - 1.00042283535383	0.000181693	1.32704	0.184497
LRRC36	-0.00104705	0.998954	0.998163611422675 - 0.999743393511539	0.000789891	-1.32556	0.184987
HEY1	-3.55135e-05	0.999964	0.999937646223301 - 0.999991328043159	2.68409e-05	-1.32311	0.185799
MMP17	0.000214187	1.00021	1.00005186985148 - 1.0003765504846	0.00016234	1.31937	0.187045
HIF1A	-1.94371e-05	0.999981	0.999965813214872 - 0.999995312896984	1.47498e-05	-1.31779	0.187575
MIR210HG	0.000367174	1.00037	1.00008848776705 - 1.00064599539585	0.000278754	1.3172	0.187772
RSPO2	-0.000244316	0.999756	0.999570226195635 - 0.999941200959575	0.000185487	-1.31716	0.187786
ATL1	0.000268163	1.00027	1.0000641507368 - 1.00047224655886	0.000204048	1.31421	0.188774
GDF10	0.00105408	1.00105	1.00025131155346 - 1.00185795830894	0.000803323	1.31215	0.18947
TESPA1	0.000751449	1.00075	1.00017886477272 - 1.00132459780182	0.000572867	1.31173	0.18961
BSCL2	0.00369012	1.0037	1.00087879861133 - 1.00651508177603	0.00281814	1.30942	0.190393
CD44	6.59178e-06	1.00001	1.0000015524563 - 1.000011631148	5.03935e-06	1.30806	0.190852
RRM2	7.92926e-05	1.00008	1.00001853156542 - 1.00014005999582	6.07642e-05	1.30492	0.191919
ABCA1	3.75551e-05	1.00004	1.00000875439824 - 1.00006635726771	2.88014e-05	1.30393	0.192257
RTN4RL2	0.00057425	1.00057	1.00013400349282 - 1.00101482705192	0.000440412	1.30389	0.19227
SLC1A6	0.00084914	1.00085	1.00019750188308 - 1.00150149868502	0.000651998	1.30236	0.192792
PLAU	8.13524e-05	1.00008	1.00001881620974 - 1.00014389525522	6.25395e-05	1.30082	0.193321
RAB15	0.000168705	1.00017	1.00003901786329 - 1.00029842125919	0.000129702	1.30072	0.193355
RAI2	0.000710568	1.00071	1.00016449204427 - 1.00125714932261	0.000546329	1.30062	0.193387
TRPV6	0.00324151	1.00325	1.00075230562335 - 1.00574123160351	0.00249446	1.29948	0.193779
NAPSB	0.000100449	1.0001	1.00002303246686 - 1.00017787517194	7.74214e-05	1.29743	0.194483
MYBPH	9.27957e-05	1.00009	1.00002125204682 - 1.00016434790054	7.15479e-05	1.29697	0.194641
ATP6V0E1	3.24988e-05	1.00003	1.00000743703931 - 1.00005756158075	2.50623e-05	1.29672	0.194727
SIGLEC1	7.95062e-05	1.00008	1.00001805690841 - 1.00014096172139	6.14524e-05	1.29378	0.19574
BCL6	4.46902e-05	1.00004	1.00001012582573 - 1.00007925659959	3.45654e-05	1.29292	0.196039
C2CD2L	0.000309694	1.00031	1.00006978765697 - 1.00054969683093	0.000239955	1.29064	0.19683
NUSAP1	-0.016105	0.984024	0.971510624931683 - 0.996537456753515	0.0125134	-1.28701	0.198089
SCN2A	0.000193314	1.00019	1.000043040358 - 1.00034362588268	0.000150293	1.28625	0.198355
RGS7BP	0.000782834	1.00078	1.00017427291059 - 1.00139200808351	0.000608868	1.28572	0.19854
CCNL2	-2.6151e-05	0.999974	0.9999534641481 - 0.999994234623651	2.03852e-05	-1.28284	0.199549
PABPC1L	-8.31014e-05	0.999917	0.999852112270608 - 0.999981691855014	6.47898e-05	-1.28263	0.199621
NFKBIA	4.63659e-05	1.00005	1.00001019846596 - 1.0000825354255	3.61685e-05	1.28194	0.199863
SLC16A1	-3.61243e-05	0.999964	0.999935678684091 - 0.999992073999107	2.81977e-05	-1.28111	0.200155
ERC2	0.00044417	1.00044	1.00009657249866 - 1.00079196534504	0.000347696	1.27747	0.201438
ABCG4	0.00155404	1.00156	1.00033820056435 - 1.00277228643601	0.00121704	1.27689	0.20164
FCGR1A	0.00011232	1.00011	1.00002402230426 - 1.00020063077054	8.83042e-05	1.27197	0.203384
MCF2L2	0.000626796	1.00063	1.00013416953549 - 1.00111981491671	0.000492823	1.27185	0.203427
VAMP2	3.26846e-05	1.00003	1.00000696663168 - 1.0000584036961	2.57185e-05	1.27086	0.203779
DDN	0.000188143	1.00019	1.00004009990078 - 1.00033622059398	0.00014806	1.27072	0.20383
GPR22	0.000976746	1.00098	1.00020640137932 - 1.00174804396706	0.000770821	1.26715	0.205102
FAM71E1	-0.00140005	0.998601	0.997493725501327 - 0.999708141814962	0.00110721	-1.26448	0.206057
SNHG12	0.000392041	1.00039	1.000081787816 - 1.00070244826472	0.00031033	1.2633	0.20648
SYN2	4.83026e-05	1.00005	1.00001006715437 - 1.00008654040563	3.82366e-05	1.26326	0.206498
SYK	0.000120339	1.00012	1.00002501355711 - 1.00021567950867	9.5333e-05	1.2623	0.206839
APBA1	0.000174512	1.00017	1.00003624111075 - 1.00031281362415	0.000138286	1.26196	0.206962
NAP1L2	0.000254019	1.00025	1.00005267606309 - 1.00045542644871	0.000201375	1.26142	0.207157
LGALS1	8.60692e-06	1.00001	1.00000176177285 - 1.00001545215107	6.84519e-06	1.25737	0.20862
PGP	0.000326531	1.00033	1.00006685960639 - 1.00058630960483	0.000259725	1.25722	0.208674
B4GALT6	0.000335548	1.00034	1.00006826017517 - 1.00060294761409	0.000267344	1.25512	0.209436
TMCC2	0.000134442	1.00013	1.00002730415807 - 1.00024159858227	0.000107147	1.25474	0.209572
PCP4L1	0.000462442	1.00046	1.00009358177782 - 1.00083151523252	0.000368967	1.25334	0.210081
SLC32A1	0.000550787	1.00055	1.00011102071562 - 1.0009908570079	0.000439918	1.25202	0.210562
NPL	9.23845e-05	1.00009	1.00001854781438 - 1.0001662296733	7.38409e-05	1.25113	0.210888
SLC6A17	0.000129433	1.00013	1.00002592288742 - 1.00023296058018	0.000103519	1.25034	0.211177
CDH18	0.000655104	1.00066	1.00013112426059 - 1.00117951365937	0.000524195	1.24973	0.211396
CELF5	0.000123176	1.00012	1.00002426929634 - 1.00022209779448	9.89142e-05	1.24528	0.213029
GATAD2A	-6.34108e-05	0.999937	0.999885506411859 - 0.999987676029513	5.10848e-05	-1.24128	0.214501
TMEM45A	0.000143232	1.00014	1.00002784105573 - 1.00025864407651	0.000115402	1.24116	0.214545
AJUBA	-0.000317868	0.999682	0.999425674492155 - 0.999938690390345	0.000256508	-1.23921	0.215266
TM2D3	0.000160407	1.00016	1.00003091156748 - 1.00028992793434	0.000129508	1.23858	0.215499
FLNC	1.18368e-05	1.00001	1.0000022669888 - 1.00002140675698	9.56988e-06	1.23688	0.216131
ADM	4.27602e-05	1.00004	1.00000817055589 - 1.00007735170487	3.45906e-05	1.23618	0.216391
SRPX2	4.22162e-05	1.00004	1.00000801529943 - 1.00007641894145	3.42018e-05	1.23433	0.217081
GABRB2	0.000275953	1.00028	1.00005186110699 - 1.00050012101991	0.00022413	1.23122	0.218241
CNTN2	3.54905e-05	1.00004	1.00000658662574 - 1.00006439568352	2.89045e-05	1.22785	0.219502
RASGEF1C	0.000331091	1.00033	1.00006116565978 - 1.00060112677134	0.000269981	1.22635	0.220066
AQP1	2.49144e-06	1	1.00000045387937 - 1.00000452900985	2.03757e-06	1.22275	0.221423
DRD1	0.00178892	1.00179	1.00032665137306 - 1.00325438137642	0.00146387	1.22205	0.221689
ITGB2	2.23056e-05	1.00002	1.0000040316843 - 1.00004058009454	1.82742e-05	1.22061	0.222234
HOXB2	0.000174811	1.00017	1.00003160914452 - 1.0003180441078	0.000143217	1.2206	0.222237
CDH8	0.000647252	1.00065	1.00011713496301 - 1.00117778793233	0.000530326	1.22048	0.222284
LINC00294	0.000411427	1.00041	1.0000743867572 - 1.00074863596546	0.000337125	1.2204	0.222313
NGEF	0.000104895	1.0001	1.00001894886077 - 1.00019085171567	8.59514e-05	1.2204	0.222315
SLC27A2	0.00278512	1.00279	1.00050670246538 - 1.0050713016271	0.0022823	1.22031	0.222346
KLHL17	-0.00034774	0.999652	0.99936723976748 - 0.999937400584896	0.00028508	-1.2198	0.222542
CENPM	0.000350642	1.00035	1.00006318220361 - 1.00063822493019	0.000287521	1.21953	0.222642
IL13RA1	4.50274e-05	1.00005	1.0000080715581 - 1.00008198531216	3.69569e-05	1.21838	0.223081
BIN1	3.73049e-05	1.00004	1.00000667587221 - 1.00006793527209	3.06297e-05	1.21793	0.22325
KCNAB1	0.00057688	1.00058	1.00010218218878 - 1.00105191085364	0.000474864	1.21483	0.22443
NEUROD2	0.00033168	1.00033	1.00005846212366 - 1.00060500741822	0.000273273	1.21373	0.22485
CHSY1	8.64001e-05	1.00009	1.00001494610491 - 1.00015786164121	7.14578e-05	1.20911	0.226621
C2orf80	0.000158289	1.00016	1.00002728223744 - 1.00028932035596	0.000131019	1.20814	0.226995
C1QA	1.00647e-05	1.00001	1.00000169657549 - 1.00001843288259	8.36815e-06	1.20274	0.229079
C1R	1.12147e-05	1.00001	1.00000187791977 - 1.00002055155785	9.33682e-06	1.20112	0.229703
PPP1R3E	0.000311787	1.00031	1.00005166767899 - 1.00057200336097	0.000260168	1.19841	0.230759
LGI3	8.4462e-05	1.00008	1.00001392107268 - 1.00015500996386	7.05444e-05	1.19729	0.231195
SLC7A7	0.000108818	1.00011	1.00001782399853 - 1.00019982391993	9.1e-05	1.1958	0.231773
MOV10	-0.000111378	0.999889	0.99979547019261 - 0.999981786534906	9.31582e-05	-1.19558	0.231861
BGN	7.80824e-06	1.00001	1.00000127628535 - 1.00001434024583	6.53198e-06	1.19539	0.231936
NINJ2	0.000538647	1.00054	1.00008798501312 - 1.00098959844618	0.000450807	1.19485	0.232145
ENPEP	-0.000268751	0.999731	0.999506343708172 - 0.999956226274736	0.000224941	-1.19476	0.23218
ZC3H12B	0.000784629	1.00078	1.00012688292031 - 1.00144299122573	0.000658054	1.19235	0.233125
SCAMP5	4.42713e-05	1.00004	1.00000714192886 - 1.00008140263422	3.71304e-05	1.19232	0.233135
B3GALT2	0.000239188	1.00024	1.00003857778198 - 1.00043985613912	0.000200639	1.19213	0.23321
INPPL1	-3.4978e-05	0.999965	0.99993567395478 - 0.999994371248796	2.93486e-05	-1.19181	0.233336
TDRD9	0.00126618	1.00127	1.00020401283941 - 1.00232995294541	0.00106297	1.19117	0.233586
APOBEC3C	8.5667e-05	1.00009	1.00001357461243 - 1.00015776664797	7.2096e-05	1.18823	0.234741
CYP4X1	0.00107049	1.00107	1.00016919307982 - 1.00197293822984	0.000901873	1.18697	0.235241
SNRPD3	-0.000179782	0.99982	0.999668728806464 - 0.99997173945473	0.000151505	-1.18664	0.23537
APOC1	3.12124e-05	1.00003	1.0000048676053 - 1.00005755821436	2.63453e-05	1.18474	0.236119
RCAN2	4.81783e-05	1.00005	1.00000743202506 - 1.00008892686326	4.07474e-05	1.18236	0.237061
TYROBP	2.89087e-05	1.00003	1.0000043871504 - 1.00005343103488	2.45219e-05	1.17889	0.238442
CARD16	0.000320743	1.00032	1.0000486491512 - 1.00059294027912	0.000272146	1.17857	0.238568
GIMAP2	0.000318905	1.00032	1.00004779136603 - 1.00059012043401	0.000271165	1.17606	0.239572
IPCEF1	0.000655962	1.00066	1.00009799392054 - 1.00121435984874	0.000558183	1.17517	0.239925
GMFG	0.000149801	1.00015	1.00002222271296 - 1.00027740124154	0.000127589	1.17409	0.240361
KCNJ9	0.000170388	1.00017	1.00002518685847 - 1.00031561895131	0.000145216	1.17334	0.240658
SIX1	0.000270695	1.00027	1.00003979735106 - 1.00050166591638	0.000230934	1.17217	0.241127
IGFBP5	2.52877e-06	1	1.00000036858482 - 1.00000468895742	2.16019e-06	1.17062	0.24175
FGF13	0.000270842	1.00027	1.00003911278763 - 1.00050264439951	0.000231766	1.1686	0.242564
RAB9B	0.000407975	1.00041	1.00005880828432 - 1.00075730784796	0.00034925	1.16815	0.242748
CLEC4G	1.18367	3.26635	2.25235991931174 - 4.2803350890208	1.01399	1.16734	0.243071
GPX3	1.26602e-05	1.00001	1.00000180625913 - 1.00002351420161	1.0854e-05	1.16641	0.24345
LOX	3.96139e-05	1.00004	1.00000564452952 - 1.0000735848844	3.39702e-05	1.16614	0.243559
ANXA3	0.00186445	1.00187	1.0002664287941 - 1.0034659505999	0.00159976	1.16546	0.243835
CENPA	0.000526845	1.00053	1.00007434620099 - 1.00097962116667	0.000452637	1.16394	0.244447
SCIN	4.84548e-05	1.00005	1.00000676447953 - 1.00009014745875	4.16915e-05	1.16222	0.245145
HELLS	-0.000343063	0.999657	0.999361725148419 - 0.999952265829131	0.00029527	-1.16186	0.245292
IFI30	0.00413334	1.00414	1.00058320294598 - 1.00770058424286	0.00355869	1.16148	0.245448
HOXC4	0.000493661	1.00049	1.00006841328689 - 1.00091915219009	0.000425369	1.16055	0.245827
LEFTY1	-0.00657899	0.993443	0.987773372465191 - 0.999111837773911	0.00566923	-1.16047	0.245856
MS4A6A	2.81337e-05	1.00003	1.00000386648965 - 1.00005240165105	2.42676e-05	1.15931	0.246329
RASAL1	0.0003696	1.00037	1.00005082455537 - 1.00068851145799	0.000318843	1.15919	0.246379
CRY2	0.000137869	1.00014	1.00001874435324 - 1.00025701266676	0.000119134	1.15726	0.247167
FAS	0.000178986	1.00018	1.00002430357533 - 1.00033370044353	0.000154698	1.157	0.247273
SOX2	-1.54032e-05	0.999985	0.999971269953516 - 0.999997923828064	1.33269e-05	-1.1558	0.247764
HUS1	0.000292427	1.00029	1.000039297795 - 1.00054564165728	0.000253172	1.15505	0.248069
NUPR1	0.000602717	1.0006	1.0000807198146 - 1.00112507690972	0.000522179	1.15423	0.248404
FRRS1L	0.000136279	1.00014	1.00001821543064 - 1.00025436116272	0.000118073	1.15419	0.248421
SEC61G	-2.45824e-06	0.999998	0.99999541026449 - 0.999999673255698	2.1315e-06	-1.15329	0.248789
GPR83	0.00109267	1.00109	1.00014405002018 - 1.00204248219432	0.000949216	1.15113	0.24968
RNASEH2A	-0.0271553	0.97321	0.949588240054746 - 0.99683196802871	0.0236219	-1.14958	0.250316
TBC1D9	0.000187611	1.00019	1.00002434102776 - 1.00035091642112	0.000163288	1.14896	0.250572
RAP1GAP	6.19465e-05	1.00006	1.0000079595027 - 1.0001159374256	5.3989e-05	1.14739	0.251219
CAMK2A	3.18196e-05	1.00003	1.00000408689547 - 1.00005955332939	2.77332e-05	1.14735	0.251238
TSPAN6	-4.94399e-05	0.999951	0.999907466396145 - 0.999993656304429	4.3095e-05	-1.14723	0.251286
C5AR1	6.64991e-05	1.00007	1.00000852762837 - 1.00012447506939	5.79737e-05	1.14706	0.251358
S100A10	1.28559e-05	1.00001	1.00000164824324 - 1.00002406371382	1.12077e-05	1.14706	0.251359
ANPEP	4.66674e-05	1.00005	1.00000590361182 - 1.00008743337886	4.07649e-05	1.14479	0.252294
SIRPB2	0.000322913	1.00032	1.00004046145078 - 1.00060546814202	0.000282503	1.14304	0.253022
MVB12A	-0.000124328	0.999876	0.999766833708941 - 0.999984526110337	0.000108846	-1.14223	0.253357
CBX7	0.000172924	1.00017	1.00002154337911 - 1.00032433381007	0.000151395	1.1422	0.253371
PLOD1	1.79512e-05	1.00002	1.00000221491695 - 1.00003368785321	1.57365e-05	1.14074	0.253978
PCDHGC3	-1.08666e-05	0.999989	0.999979602378929 - 0.999998664519289	9.53107e-06	-1.14012	0.254234
TOM1L2	5.63186e-05	1.00006	1.00000682025467 - 1.00010582004989	4.94999e-05	1.13775	0.255224
NEIL3	0.000820665	1.00082	1.00009969114248 - 1.00154231328942	0.000721311	1.13774	0.255229
CKS2	0.000125155	1.00013	1.00001473511965 - 1.00023559006375	0.000110427	1.13337	0.257061
CORO6	0.00095818	1.00096	1.00011178664988 - 1.00180549090694	0.000846852	1.13146	0.257861
TMEM59L	4.25699e-05	1.00004	1.00000493313228 - 1.00008020843366	3.76377e-05	1.13105	0.258036
LPCAT3	-0.000408278	0.999592	0.999230157876566 - 0.99995345300559	0.000361648	-1.12894	0.258924
PRC1	0.0103882	1.01044	1.00123986265783 - 1.01964477737965	0.00920246	1.12885	0.258962
RYR2	0.00063677	1.00064	1.00007269033712 - 1.0012012542562	0.000564282	1.12846	0.259126
TUBA4A	8.41499e-05	1.00008	1.00000955070337 - 1.00015875609833	7.46027e-05	1.12797	0.259331
HPCA	7.38993e-05	1.00007	1.00000831695844 - 1.00013948710806	6.55851e-05	1.12677	0.25984
SLC10A3	0.000220801	1.00022	1.00002469823015 - 1.00041695321363	0.000196127	1.12581	0.260248
IGFBP1	0.000875873	1.00088	1.00009643558634 - 1.00165607795488	0.000779821	1.12317	0.261365
CBLN1	0.00141957	1.00142	1.00015355024865 - 1.00268760263487	0.00126703	1.12039	0.262546
PRKD2	-0.000126679	0.999873	0.999760250251827 - 0.999986408704577	0.000113079	-1.12026	0.262601
ARL6IP6	-0.000169481	0.999831	0.999679123350368 - 0.999981944315026	0.00015141	-1.11934	0.262993
IL15RA	0.000770953	1.00077	1.00008187782399 - 1.00146062198011	0.000689372	1.11834	0.263422
ARL11	0.000724888	1.00073	1.00007656127576 - 1.00137374004076	0.000648589	1.11764	0.263722
CAPG	3.02569e-05	1.00003	1.00000317687154 - 1.00005733775454	2.70804e-05	1.1173	0.263868
ELAVL2	0.000201684	1.0002	1.00002102016106 - 1.00038238951608	0.000180685	1.11622	0.264326
SNTB1	-0.000170244	0.99983	0.999676243775675 - 0.999983298099001	0.000153527	-1.10888	0.267481
PBK	0.00011647	1.00012	1.00001109797791 - 1.00022185518907	0.000105379	1.10525	0.269051
MTCP1	0.00488829	1.0049	1.00047462934981 - 1.00932588126525	0.00442563	1.10454	0.269358
IGLON5	6.24697e-05	1.00006	1.00000590768973 - 1.00011903570293	5.6564e-05	1.10441	0.269416
SLC15A3	0.000113362	1.00011	1.00001061524289 - 1.00021612138827	0.000102753	1.10325	0.26992
PLCH2	0.00033186	1.00033	1.00003084888028 - 1.0006329816791	0.000301066	1.10228	0.270339
CACNB3	0.000190063	1.00019	1.00001751777324 - 1.00036264435648	0.000172563	1.10141	0.270718
IGFLR1	-0.00186137	0.99814	0.996449217566226 - 0.999831514628164	0.00169115	-1.10065	0.271048
SLC25A15	-0.00029108	0.999709	0.999444489472995 - 0.999973435981301	0.000264473	-1.1006	0.27107
LRRTM4	0.000312923	1.00031	1.00002829760741 - 1.00059764589347	0.000284674	1.09923	0.271667
MAML2	-7.76421e-05	0.999922	0.999851564998084 - 0.999993156867074	7.07959e-05	-1.0967	0.272771
CNTNAP4	0.000672291	1.00067	1.0000593712355 - 1.00128566369444	0.000613146	1.09646	0.272877
TSKU	9.926e-05	1.0001	1.00000869150902 - 1.00018983841794	9.05735e-05	1.09591	0.27312
SALL3	-5.84559e-05	0.999942	0.999888061610621 - 0.999995030056579	5.34842e-05	-1.09296	0.274413
NCF1	0.00058159	1.00058	1.00004953670797 - 1.00111398100289	0.000532222	1.09276	0.2745
RANBP3L	0.000136875	1.00014	1.00001154164117 - 1.00026222741059	0.000125343	1.09201	0.274831
CNTN4	0.000578729	1.00058	1.00004808057632 - 1.00110971273522	0.000530816	1.09026	0.275597
VAMP1	0.000314754	1.00031	1.00002536095135 - 1.00060424706519	0.000289443	1.08745	0.276839
MS4A4A	5.92155e-05	1.00006	1.00000474742321 - 1.00011368702997	5.44698e-05	1.08712	0.276982
MST1	0.000271565	1.00027	1.00002104196419 - 1.00052216107935	0.00025056	1.08383	0.278439
NBPF20	-0.00130212	0.998699	0.997496602002318 - 0.999900856336284	0.00120213	-1.08318	0.278729
AFAP1L1	-8.71248e-05	0.999913	0.999832287114336 - 0.999993470851544	8.05919e-05	-1.08106	0.27967
CD68	0.0267593	1.02712	1.00227987819773 - 1.05196124749981	0.0248407	1.07724	0.281374
FCGR3A	1.38137e-05	1.00001	1.00000098609812 - 1.00002664154324	1.28277e-05	1.07686	0.281541
HSPB3	0.0014693	1.00147	1.00010550468914 - 1.00283526171802	0.00136488	1.07651	0.2817
CPXM1	3.21087e-05	1.00003	1.00000223781668 - 1.00006198068546	2.98714e-05	1.0749	0.282421
XPR1	-6.04176e-05	0.99994	0.999883323794608 - 0.999995844638652	5.62604e-05	-1.07389	0.282871
BATF2	-0.000168191	0.999832	0.999675148163103 - 0.999988497139549	0.000156674	-1.07351	0.283043
GDPD2	7.48625e-05	1.00007	1.00000503376891 - 1.00014469686391	6.98315e-05	1.07204	0.2837
BSN	9.32733e-05	1.00009	1.00000624090844 - 1.0001803143668	8.70367e-05	1.07165	0.283875
TMEM178A	-9.81417e-05	0.999902	0.999810227376168 - 0.999993498928326	9.16358e-05	-1.071	0.284171
CACNG1	0.00151934	1.00152	1.0001016411767 - 1.00293934244132	0.00141885	1.07082	0.284249
PDIA2	0.000363648	1.00036	1.00002383360597 - 1.00070359453265	0.00033988	1.06993	0.284651
RNASE3	0.00131426	1.00132	1.00008635524231 - 1.00254389682955	0.00122877	1.06957	0.284811
DHRS13	-0.000497598	0.999503	0.999037177415584 - 0.99996787369401	0.000465348	-1.0693	0.284933
CAMK2G	6.53261e-05	1.00007	1.0000041628458 - 1.00012649357218	6.11654e-05	1.06802	0.28551
CD63	4.12244e-06	1	1.00000026116762 - 1.00000798373458	3.86128e-06	1.06764	0.285685
CAMK2B	-4.97392e-05	0.99995	0.999903672583541 - 0.999996851580109	4.65895e-05	-1.0676	0.285699
NOX4	-0.000489057	0.999511	0.999052804250899 - 0.999969320763569	0.000458258	-1.06721	0.285878
ITGB4	1.50826e-05	1.00002	1.00000094637083 - 1.00002921906923	1.41363e-05	1.06694	0.286
SLA	5.04918e-05	1.00005	1.00000314558358 - 1.0000978405544	4.73475e-05	1.06641	0.286239
TMEM151A	0.000152391	1.00015	1.00000938381573 - 1.00029542049071	0.000143018	1.06553	0.286635
BTN3A2	-5.39232e-05	0.999946	0.999895372812427 - 0.999996783774195	5.07055e-05	-1.06346	0.287574
STC2	7.07011e-05	1.00007	1.0000041509461 - 1.00013725623494	6.65526e-05	1.06233	0.288084
GAD1	8.42726e-05	1.00008	1.00000486704613 - 1.00016368533829	7.94091e-05	1.06125	0.288578
PCDHB7	-0.000131735	0.999868	0.99974388632334 - 0.99999266100424	0.000124387	-1.05907	0.289567
C1QC	7.3844e-06	1.00001	1.00000039995591 - 1.00001436890859	6.98448e-06	1.05726	0.290393
LHX2	-0.000135329	0.999865	0.999736157381803 - 0.999993203478151	0.000128523	-1.05295	0.292363
SHC3	-5.59151e-05	0.999944	0.999890945428847 - 0.999997227544193	5.31411e-05	-1.0522	0.292707
C1QB	5.48111e-06	1.00001	1.00000025899151 - 1.00001070325453	5.22213e-06	1.04959	0.293906
RAB13	0.000167084	1.00017	1.00000782517767 - 1.00032637035778	0.000159273	1.04904	0.294158
LGI1	0.000133665	1.00013	1.0000062001336 - 1.00026114831854	0.000127474	1.04857	0.294377
CDS1	0.000285082	1.00029	1.00001280380452 - 1.00055744053616	0.000272318	1.04687	0.29516
INPP5F	5.48952e-05	1.00005	1.0000023703291 - 1.00010742311562	5.25264e-05	1.0451	0.295978
NECAP1	9.67172e-05	1.0001	1.00000415852106 - 1.00018928527554	9.25634e-05	1.04488	0.29608
HTR2A	0.000570437	1.00057	1.00002430400728 - 1.00111689631922	0.000546296	1.04419	0.296397
PPFIA3	0.000199064	1.0002	1.00000828121937 - 1.00038988660359	0.000190803	1.0433	0.29681
RHOJ	-6.20366e-05	0.999938	0.999878475265121 - 0.999997455343647	5.949e-05	-1.04281	0.297038
KCNV1	0.00111847	1.00112	1.0000452697686 - 1.00219292482752	0.00107383	1.04157	0.297609
LGALS3BP	9.26465e-06	1.00001	1.00000036756246 - 1.0000181618193	8.89713e-06	1.04131	0.297733
DACH2	0.000587987	1.00059	1.00002345102429 - 1.00115286973523	0.000564709	1.04122	0.297773
CXCL3	0.000232209	1.00023	1.00000884684541 - 1.00045562477601	0.000223389	1.03948	0.298581
PDZD4	3.83472e-05	1.00004	1.00000143445584 - 1.0000752614583	3.69135e-05	1.03884	0.298879
CCDC167	0.000111589	1.00011	1.0000041468581 - 1.00021904383974	0.000107448	1.03854	0.299021
CHST9	-0.000137351	0.999863	0.999730385059703 - 0.999994931213303	0.000132273	-1.03839	0.299088
PML	6.36863e-05	1.00006	1.00000231290447 - 1.00012506370809	6.13754e-05	1.03765	0.299432
GBE1	7.21259e-05	1.00007	1.00000260436616 - 1.00014165261278	6.95241e-05	1.03742	0.299539
ADCY1	6.25081e-05	1.00006	1.00000225551674 - 1.00012276455386	6.02545e-05	1.0374	0.299549
KALRN	9.92737e-05	1.0001	1.00000347531712 - 1.0001950818938	9.58033e-05	1.03622	0.300098
GBP1	-1.80699e-05	0.999982	0.99996445200915 - 0.999999408519138	1.74783e-05	-1.03385	0.301206
SPOCK1	2.40105e-05	1.00002	1.00000072463727 - 1.00004729690085	2.32861e-05	1.03111	0.302491
SULF2	2.02322e-05	1.00002	1.00000056072637 - 1.00003990408231	1.96717e-05	1.02849	0.303718
CPEB3	0.000558667	1.00056	1.00001416061569 - 1.00110348623161	0.000544663	1.02571	0.305027
COQ2	0.000495477	1.0005	1.00001207933541 - 1.00097912081789	0.000483521	1.02473	0.305491
HK2	3.99503e-05	1.00004	1.0000008802866 - 1.00007902192936	3.90708e-05	1.02251	0.30654
RTN4R	0.000467423	1.00047	1.00000923320853 - 1.00092583070897	0.000458299	1.01991	0.307772
LGI4	8.92774e-05	1.00009	1.00000169405075 - 1.00017686867537	8.75873e-05	1.0193	0.308063
PPP3CB	9.48115e-05	1.00009	1.00000170399449 - 1.00018792795349	9.3112e-05	1.01825	0.308558
ETV4	0.000109249	1.00011	1.00000190747611 - 1.00021660159523	0.000107347	1.01771	0.308814
KCNK12	0.00106922	1.00107	1.00001806804702 - 1.00212151943606	0.00105173	1.01664	0.309327
CAMKV	7.07041e-05	1.00007	1.00000109847374 - 1.00014031463692	6.96081e-05	1.01574	0.309751
ANKRD22	0.000327831	1.00033	1.00000508294236 - 1.00065068735684	0.000322802	1.01558	0.30983
PENK	0.000280814	1.00028	1.00000305911533 - 1.00055864864221	0.000277795	1.01087	0.312079
SERPING1	1.06973e-05	1.00001	1.00000011072739 - 1.00002128396481	1.05866e-05	1.01045	0.312278
ENDOU	0.00170998	1.00171	1.00001771133786 - 1.0034051668037	0.00169373	1.00959	0.31269
GPRASP1	0.000115782	1.00012	1.00000107771019 - 1.00023049942303	0.000114711	1.00934	0.312813
ZNF385B	0.000321129	1.00032	1.00000294037325 - 1.00063942150231	0.000318241	1.00908	0.312938
SLIT3	0.000385749	1.00039	1.00000332914961 - 1.00076831818235	0.000382495	1.00851	0.31321
PDE1A	0.000267408	1.00027	1.00000214174955 - 1.00053274516827	0.000265302	1.00794	0.313484
APBB1	3.93158e-05	1.00004	1.00000029294375 - 1.00007834011841	3.90236e-05	1.00749	0.313701
PMEPA1	2.52778e-05	1.00003	1.00000017137622 - 1.0000503847862	2.51067e-05	1.00681	0.314025
TSPYL2	6.34108e-05	1.00006	1.00000029101088 - 1.0001265345219	6.31218e-05	1.00458	0.3151
FBXO41	0.000115104	1.00012	1.00000047113035 - 1.00022974995655	0.000114639	1.00405	0.315354
HYAL2	8.71775e-05	1.00009	1.00000014918707 - 1.00017421339111	8.70321e-05	1.00167	0.316503
TRMT2B	-0.000244168	0.999756	0.999511833795765 - 0.999999889379028	0.000244028	-1.00058	0.317032
NRG3	0.000365696	1.00037	1.00000001019161 - 1.00073151630239	0.000365753	0.999845	0.317386
CA11	4.42329e-05	1.00004	0.999999902962492 - 1.00008856485635	4.43309e-05	0.997789	0.318382
IGSF5	0.00127968	1.00128	0.999993739092872 - 1.00256726390899	0.00128676	0.994498	0.319981
GLS	0.000103635	1.0001	0.999999397600404 - 1.00020788270268	0.000104243	0.99417	0.32014
RAB20	0.000168832	1.00017	0.99999860148157 - 1.00033909005361	0.000170244	0.991702	0.321343
GABRA1	0.000132379	1.00013	0.999998698520061 - 1.00026607758812	0.00013369	0.990199	0.322077
RAB26	0.000488555	1.00049	0.999994987086391 - 1.00098236155907	0.000493687	0.989604	0.322368
TNFRSF12A	3.37348e-05	1.00003	0.999999636191483 - 1.00006783461122	3.40992e-05	0.989314	0.322509
CLSTN2	-6.32557e-05	0.999937	0.999872712139018 - 1.00000078048771	6.40342e-05	-0.987843	0.32323
UHRF1	-5.29516e-05	0.999947	0.999893368901003 - 1.00000073062345	5.36809e-05	-0.986416	0.323929
C20orf96	-0.000163398	0.999837	0.999670854330188 - 1.00000237650362	0.000165761	-0.985744	0.324259
PRKD3	-8.13092e-05	0.999919	0.999836096238338 - 1.00000129192134	8.25978e-05	-0.984399	0.324919
SSBP3	6.35295e-05	1.00006	0.99999893121029 - 1.00012813177417	6.46003e-05	0.983424	0.325399
TRIM47	3.21701e-05	1.00003	0.999999439682127 - 1.00006490161857	3.2731e-05	0.982865	0.325674
HCN1	0.000660792	1.00066	0.999987894610112 - 1.00133412594591	0.000673116	0.981691	0.326252
TF	1.20362e-05	1.00001	0.999999764034411 - 1.00002430841175	1.22722e-05	0.980766	0.326708
IRF7	0.000124354	1.00012	0.9999975087078 - 1.00025121525364	0.000126853	0.9803	0.326938
SYT1	2.73237e-05	1.00003	0.999999438075376 - 1.00005521016976	2.7886e-05	0.979836	0.327167
RHOC	-1.86193e-05	0.999981	0.999962361485588 - 1.00000040025391	1.90194e-05	-0.978965	0.327597
EEF1A2	2.05526e-05	1.00002	0.999999530635302 - 1.00004157496816	2.10222e-05	0.977663	0.328241
IL1RAP	-2.38931e-05	0.999976	0.999951626317034 - 1.00000058802521	2.44809e-05	-0.975992	0.329068
MFSD1	5.70841e-05	1.00006	0.999998327475838 - 1.00011584391676	5.87582e-05	0.971508	0.331295
RNF135	0.000207829	1.00021	0.999993692136178 - 1.00042200875676	0.000214158	0.970445	0.331825
DTNB	0.000336939	1.00034	0.999989393716248 - 1.00068459814789	0.000347602	0.969324	0.332384
ELMO1	3.38848e-05	1.00003	0.999998881493181 - 1.00006888918206	3.50038e-05	0.96803	0.33303
GAS2L3	0.000145601	1.00015	0.999995116700522 - 1.00029610664598	0.000150495	0.967481	0.333303
SPRY4	-2.04089e-05	0.99998	0.999958492679457 - 1.00000068989201	2.10986e-05	-0.967311	0.333388
POLR2L	3.99069e-05	1.00004	0.999998609868536 - 1.00008120561786	4.12979e-05	0.96632	0.333884
RGS1	1.75047e-05	1.00002	0.999999377197058 - 1.00003563252042	1.81277e-05	0.965635	0.334227
SPC25	0.000287339	1.00029	0.999989128668817 - 1.0005856322922	0.000298252	0.963411	0.335341
BST2	1.78862e-05	1.00002	0.999999319676296 - 1.00003645298722	1.85667e-05	0.963349	0.335372
DLG4	4.57845e-05	1.00005	0.999998128739254 - 1.00009344239323	4.76568e-05	0.960713	0.336697
N4BP2	-0.000351235	0.999649	0.999283139218544 - 1.00001451503248	0.000365688	-0.960476	0.336816
SERTM1	0.000876763	1.00088	0.999963531068472 - 1.00179076327353	0.000913616	0.959662	0.337225
TRIM3	0.000244127	1.00024	0.999989744645963 - 1.0004985690695	0.000254412	0.959573	0.33727
C3	2.26063e-06	1	0.999999904505481 - 1.00000461675356	2.35612e-06	0.959469	0.337323
TPPP	4.25404e-05	1.00004	0.99999810259533 - 1.00008697993653	4.44387e-05	0.957282	0.338425
ADAM11	0.000306805	1.00031	0.999986219949123 - 1.00062748342718	0.000320632	0.956875	0.33863
ORC1	-0.000429973	0.99957	0.999120136602202 - 1.0000201020469	0.000449983	-0.955532	0.339308
CES4A	0.00105853	1.00106	0.99995109241133 - 1.00216708790817	0.001108	0.955354	0.339399
IGFBP2	4.09572e-06	1	0.99999980636657 - 1.00000838508407	4.28936e-06	0.954855	0.339651
ANKRD34C	0.0103747	1.01043	0.999558940976301 - 1.02129836990196	0.0108697	0.954455	0.339853
LSM7	-5.2633e-05	0.999947	0.999892142941017 - 1.00000259374866	5.52254e-05	-0.953058	0.34056
CALB2	0.000280349	1.00028	0.999986162314811 - 1.00057461400657	0.000294226	0.952836	0.340673
FZD2	0.000153746	1.00015	0.999992173916202 - 1.00031534197798	0.000161584	0.951493	0.341354
MAP1LC3C	-0.000555358	0.999445	0.998859872983723 - 1.00002971966534	0.000584923	-0.949454	0.34239
MTHFD2	-8.2714e-05	0.999917	0.999830127436102 - 1.00000445147339	8.7162e-05	-0.948968	0.342637
CSPG4	-1.50116e-05	0.999985	0.999969147220757 - 1.00000082980601	1.58413e-05	-0.947625	0.343321
SPHKAP	0.000513776	1.00051	0.999971718569553 - 1.00105609699407	0.000542189	0.947595	0.343336
TNC	-3.71531e-06	0.999996	0.999992361359401 - 1.00000020802973	3.92334e-06	-0.946978	0.34365
ATRAID	3.2664e-05	1.00003	0.999998139809808 - 1.00006718932531	3.45248e-05	0.946105	0.344095
CNGA3	-5.25876e-05	0.999947	0.99989178902428 - 1.00000303860782	5.56248e-05	-0.945398	0.344456
RBM11	0.00209987	1.0021	0.999877187085867 - 1.00432695628779	0.00222488	0.943809	0.345267
CITED1	-0.00195096	0.998051	0.99598168320103 - 1.00012019232441	0.00206925	-0.942834	0.345766
LRRC7	0.00040713	1.00041	0.999974217435034 - 1.00084020862193	0.000432996	0.940264	0.347082
WFDC1	0.00047664	1.00048	0.999969504596109 - 1.00098400329677	0.000507249	0.939657	0.347394
SHISA8	0.00590867	1.00593	0.999636185903782 - 1.01221614304924	0.00628998	0.939379	0.347536
HCG11	0.000370147	1.00037	0.999974214283294 - 1.00076621660109	0.000396001	0.934712	0.349937
FSTL5	0.00112961	1.00113	0.999920309460249 - 1.00234017747893	0.00120993	0.933609	0.350506
TP53	-3.87376e-05	0.999961	0.99991975182613 - 1.00000277446449	4.15113e-05	-0.933182	0.350726
VIP	0.00310615	1.00311	0.999776912836577 - 1.00644504543646	0.00333407	0.93164	0.351523
WLS	-1.14299e-05	0.999989	0.999976286863915 - 1.00000085343513	1.22833e-05	-0.930526	0.352099
SLC6A1	-3.2704e-05	0.999967	0.999932018221675 - 1.00000257479934	3.52783e-05	-0.92703	0.353911
SCN1B	0.000135757	1.00014	0.999989230344717 - 1.00028230128146	0.000146535	0.926442	0.354216
GPX8	0.000105624	1.00011	0.999991419417041 - 1.00021983945016	0.00011421	0.924821	0.355059
IFI16	2.30297e-05	1.00002	0.999998122846376 - 1.00004793698582	2.49071e-05	0.924623	0.355162
PTPN3	0.000393994	1.00039	0.999967798600638 - 1.00082034424422	0.000426273	0.924276	0.355343
MEOX2	-5.54733e-05	0.999945	0.999884471198147 - 1.00000458522627	6.0057e-05	-0.923678	0.355654
CDT1	-0.000144598	0.999855	0.999698657990163 - 1.00001216708176	0.000156755	-0.922448	0.356295
GPRIN1	9.53948e-05	1.0001	0.999991759784612 - 1.00019903891327	0.00010364	0.920448	0.357339
ANO5	0.000217547	1.00022	0.999981179951632 - 1.00045396119187	0.000236391	0.920286	0.357423
NR3C2	-0.000232118	0.999768	0.999515078189183 - 1.0000207405036	0.000252831	-0.918074	0.35858
CDCA7	-0.000112854	0.999887	0.999763858205007 - 1.00001044752817	0.000123295	-0.915315	0.360026
AK7	0.000448249	1.00045	0.999958569573635 - 1.00093812914425	0.00048978	0.915205	0.360084
SLC43A3	0.000230347	1.00023	0.999978535786884 - 1.0004822117286	0.000251838	0.914664	0.360368
SH3GL2	6.40298e-05	1.00006	0.99999394156618 - 1.00013412210464	7.00903e-05	0.913533	0.360962
PLXNB2	-1.73488e-05	0.999983	0.999963623678186 - 1.00000167909844	1.90277e-05	-0.911763	0.361893
FLNA	-3.33562e-06	0.999997	0.999993005332842 - 1.00000032344708	3.65906e-06	-0.911605	0.361977
SYT7	6.83401e-05	1.00007	0.999993220493012 - 1.00014346437817	7.51219e-05	0.909722	0.362969
TNFRSF19	-3.81314e-05	0.999962	0.999919874031137 - 1.00000386460144	4.19953e-05	-0.907993	0.363882
NLRC5	-7.96889e-05	0.99992	0.999832517992901 - 1.00000811047389	8.77962e-05	-0.907658	0.364059
ITGB1	2.113e-05	1.00002	0.999997848134972 - 1.00004441240489	2.32821e-05	0.907565	0.364108
AASS	-6.23298e-05	0.999938	0.999868674993835 - 1.00000666935771	6.89972e-05	-0.903367	0.366331
STXBP5	0.000326749	1.00033	0.999964749438134 - 1.00068885621283	0.000362053	0.90249	0.366797
PPP1R16B	5.60428e-05	1.00006	0.999993917714402 - 1.00011817099972	6.21266e-05	0.902073	0.367018
ANKRD2	0.00358097	1.00359	0.999613405590945 - 1.00756137795563	0.00397399	0.901103	0.367533
ITGA7	-1.0636e-05	0.999989	0.99997755718011 - 1.00000117103135	1.18069e-05	-0.900823	0.367682
GPC6	0.000121856	1.00012	0.999986506652353 - 1.00025721932005	0.000135356	0.900258	0.367983
PLA2G2A	-1.20673e-05	0.999988	0.999974491454012 - 1.00000137419095	1.34414e-05	-0.897769	0.369308
PRSS2	0.120628	1.12821	0.993561722553425 - 1.26284903012694	0.134644	0.895907	0.370302
HAUS8	-0.000351782	0.999648	0.999255338101662 - 1.00004122247076	0.000392942	-0.89525	0.370653
AKT3	-3.59486e-05	0.999964	0.999923892257537 - 1.00000421184956	4.01598e-05	-0.895139	0.370713
RAP1GAP2	0.000104911	1.0001	0.999987620087167 - 1.00022221239947	0.000117296	0.894409	0.371103
ANXA1	8.32895e-06	1.00001	0.999999007328411 - 1.00001765063879	9.32166e-06	0.893505	0.371587
PPP1R14A	8.20297e-05	1.00008	0.999990176951927 - 1.00017388918467	9.18561e-05	0.893024	0.371844
GULP1	-0.000199361	0.999801	0.999577298697361 - 1.00002401975791	0.000223361	-0.892551	0.372098
IFITM3	6.60543e-06	1.00001	0.99999920344517 - 1.00001400746163	7.40201e-06	0.892384	0.372187
P4HB	9.82099e-06	1.00001	0.999998789427726 - 1.00002085264419	1.10316e-05	0.890259	0.373327
REPS2	0.000203877	1.0002	0.999974872246885 - 1.00043292407773	0.000229026	0.890193	0.373362
CLIC1	1.55945e-05	1.00002	0.999998040194124 - 1.00003314910198	1.75545e-05	0.888352	0.374352
HOXD3	0.000299368	1.0003	0.999962268942852 - 1.00063655757609	0.000337144	0.887953	0.374566
KIF5A	3.19156e-06	1	0.999999586241948 - 1.00000679688947	3.60532e-06	0.885236	0.37603
TRIB2	-1.12348e-05	0.999989	0.999976058447219 - 1.00000147208206	1.27068e-05	-0.884155	0.376612
CNTN1	1.86236e-05	1.00002	0.999997526333987 - 1.00003972111557	2.10974e-05	0.882742	0.377376
LAMC1	1.2239e-05	1.00001	0.999998372261127 - 1.00002610588387	1.38668e-05	0.882611	0.377447
CHPF2	4.70234e-05	1.00005	0.999993484945268 - 1.00010056401325	5.35395e-05	0.878293	0.379785
TEAD3	-0.000198905	0.999801	0.999574613001198 - 1.00002761658511	0.000226502	-0.878161	0.379856
UNC13A	6.00354e-05	1.00006	0.999991575225617 - 1.0001284991046	6.84619e-05	0.876916	0.380532
CPVL	-2.8225e-05	0.999972	0.999939562414546 - 1.00000398840889	3.2213e-05	-0.876199	0.380922
UPP2	0.00261268	1.00262	0.999629898105259 - 1.00560228868214	0.0029862	0.874918	0.381618
MCM2	-5.6484e-05	0.999944	0.99987894985814 - 1.00000808534767	6.45677e-05	-0.874802	0.381682
CA4	0.000231874	1.00023	0.999966746742165 - 1.00049705602145	0.000265155	0.874488	0.381853
OST4	4.93288e-05	1.00005	0.999992912093682 - 1.00010574797652	5.64179e-05	0.874346	0.38193
PDK1	9.37069e-05	1.00009	0.999986421360004 - 1.00020100126926	0.00010729	0.873399	0.382446
NPAS4	0.00180412	1.00181	0.999738305883336 - 1.00387319919858	0.00206745	0.872634	0.382863
EVI2A	9.98833e-05	1.0001	0.99998521787257 - 1.00021455872411	0.00011467	0.871047	0.383729
NAP1L5	0.000154591	1.00015	0.999977038009784 - 1.00033216700522	0.000177564	0.870616	0.383964
IGSF8	5.41148e-05	1.00005	0.999991866175549 - 1.00011636628761	6.22501e-05	0.869313	0.384676
MAP1A	1.68168e-05	1.00002	0.999997461170772 - 1.00003617269527	1.93558e-05	0.868826	0.384942
BAIAP3	3.68763e-05	1.00004	0.999994164686588 - 1.00007958927063	4.27123e-05	0.863365	0.387937
SDC1	3.45314e-05	1.00003	0.999994452260455 - 1.00007461168989	4.00797e-05	0.861567	0.388926
LRRC4	7.75752e-05	1.00008	0.999987487829805 - 1.00016766849071	9.00903e-05	0.861082	0.389193
SLITRK4	0.000401222	1.0004	0.999934977192909 - 1.00086762851737	0.000466326	0.860391	0.389574
SHC1	2.27786e-05	1.00002	0.999996247770948 - 1.00004930987185	2.65311e-05	0.858562	0.390582
FSD1	-9.19802e-05	0.999908	0.999800838621643 - 1.00001520943203	0.000107185	-0.858141	0.390815
PPP3R1	0.000100154	1.0001	0.999983252649889 - 1.00021706519761	0.000116906	0.856703	0.391609
SFXN3	7.1332e-05	1.00007	0.999987908515218 - 1.00015476065894	8.34261e-05	0.855033	0.392533
PCDH8	0.00013221	1.00013	0.999977586828844 - 1.00028684987622	0.000154632	0.854998	0.392552
C1QTNF1	2.40784e-05	1.00002	0.999995862548473 - 1.00005229491247	2.82162e-05	0.853356	0.393462
ALOX12B	0.0116803	1.01175	0.99805581860965 - 1.02544164790165	0.0136929	0.853014	0.393651
KCNQ2	1.75345e-05	1.00002	0.999996965426527 - 1.00003810392799	2.05693e-05	0.852463	0.393957
BEGAIN	0.000269589	1.00027	0.999953155229312 - 1.00058609632817	0.000316471	0.851863	0.39429
CALM1	-4.51154e-06	0.999995	0.999990188995365 - 1.00000078794041	5.29947e-06	-0.851319	0.394592
CHEK2	0.000446268	1.00045	0.999921901938064 - 1.00097083332076	0.000524466	0.8509	0.394825
SLC40A1	-3.37985e-05	0.999966	0.999926402017897 - 1.0000060021739	3.98001e-05	-0.849206	0.395767
SPTBN2	5.72899e-05	1.00006	0.999989820889155 - 1.00012476214965	6.74706e-05	0.849108	0.395821
FKBP9	1.57466e-05	1.00002	0.999997201546123 - 1.00003429190942	1.85452e-05	0.849094	0.395829
CAMTA2	0.000125681	1.00013	0.999977591746776 - 1.00027378602724	0.000148097	0.848639	0.396082
FCGBP	-3.34792e-06	0.999997	0.999992701903377 - 1.00000060227218	3.95018e-06	-0.847535	0.396697
PLOD2	2.79532e-05	1.00003	0.999994942931147 - 1.00006096417475	3.30106e-05	0.846793	0.397111
KIRREL3	0.000149288	1.00015	0.999972801807635 - 1.00032579608945	0.000176497	0.845837	0.397644
C14orf132	2.78036e-05	1.00003	0.999994926958308 - 1.00006068101039	3.2877e-05	0.845685	0.397729
WEE1	-5.31804e-05	0.999947	0.999883868811088 - 1.00000977317731	6.29522e-05	-0.844775	0.398237
COX7A1	-9.54926e-05	0.999905	0.999791453796518 - 1.00001757017199	0.000113058	-0.844632	0.398316
NCS1	2.35833e-05	1.00002	0.999995653840058 - 1.0000515133164	2.79297e-05	0.84438	0.398457
SKA1	0.000376116	1.00038	0.999930022888718 - 1.00082235075052	0.000446164	0.843	0.399229
TAP1	-1.8217e-05	0.999982	0.99996015476643 - 1.0000034115264	2.16284e-05	-0.842274	0.399635
KIF20A	0.000130889	1.00013	0.999975261846353 - 1.00028653397967	0.000155636	0.840996	0.40035
TAC1	0.000135471	1.00014	0.99997390867735 - 1.00029705159495	0.000161571	0.838458	0.401773
PDE4A	-0.000120648	0.999879	0.999735317925174 - 1.00002339996779	0.000144041	-0.837597	0.402257
NSUN5P1	8.71157e-05	1.00009	0.999982978462376 - 1.00019126060368	0.000104141	0.836517	0.402864
PYGL	-3.71001e-05	0.999963	0.999918488171188 - 1.00000731293975	4.44124e-05	-0.835356	0.403518
PDGFC	-6.91255e-05	0.999931	0.999848027040099 - 1.00001372666346	8.28498e-05	-0.834348	0.404085
PI3	3.48329e-05	1.00003	0.999993009146473 - 1.00007665783687	4.18243e-05	0.832838	0.404936
STAT3	1.7924e-05	1.00002	0.999996388535967 - 1.00003945976567	2.15356e-05	0.832295	0.405242
TRIM24	-2.54352e-05	0.999975	0.999943989063497 - 1.00000514108812	3.0576e-05	-0.831869	0.405483
HLF	0.000122685	1.00012	0.99997498875859 - 1.00027039562701	0.000147703	0.830615	0.406191
C1RL	5.76723e-05	1.00006	0.999988169335393 - 1.00012717850491	6.95046e-05	0.829762	0.406673
PBXIP1	1.05598e-05	1.00001	0.999997800384216 - 1.0000233194236	1.27595e-05	0.827605	0.407894
LRP11	0.00450102	1.00451	0.999071165660205 - 1.0099511734033	0.00544	0.827394	0.408014
ASPHD1	0.000128791	1.00013	0.999972396851043 - 1.00028520265888	0.000156403	0.82346	0.410247
NALCN	0.000166243	1.00017	0.999964109047544 - 1.00036840386092	0.000202147	0.822383	0.410859
ADCYAP1	0.000513442	1.00051	0.999888206172596 - 1.00113894084592	0.000625367	0.821024	0.411633
GNG12	-2.49489e-05	0.999975	0.999944648320399 - 1.00000545444289	3.04031e-05	-0.820606	0.411871
CYBA	3.20713e-05	1.00003	0.999992975023952 - 1.00007116858931	3.90968e-05	0.820305	0.412042
CASKIN1	0.00017411	1.00017	0.999961650614228 - 1.00038659962007	0.000212475	0.819439	0.412536
CALD1	1.13437e-05	1.00001	0.999997466496884 - 1.00002522103286	1.38773e-05	0.81743	0.413683
NAGA	7.54626e-05	1.00008	0.999983020609257 - 1.00016791023324	9.24448e-05	0.816299	0.414329
E2F7	-0.000234625	0.999765	0.999477193404964 - 1.0000536106409	0.000288209	-0.814082	0.415598
TMX1	-5.42213e-05	0.999946	0.999879022478677 - 1.00001253781243	6.67577e-05	-0.812211	0.41667
MOAP1	6.07448e-05	1.00006	0.99998567612547 - 1.00013581709971	7.50705e-05	0.80917	0.418418
SF3B6	8.8475e-05	1.00009	0.99997911826589 - 1.00019783957997	0.000109361	0.80902	0.418503
ARSD	0.000109198	1.00011	0.999974091294884 - 1.00024431704966	0.000135113	0.8082	0.418976
MEST	-1.08916e-05	0.999989	0.999975631835748 - 1.00000258502531	1.34766e-05	-0.808188	0.418982
ARAP3	-3.83876e-05	0.999962	0.999914052210497 - 1.0000091740287	4.75609e-05	-0.807125	0.419594
DIRAS2	5.53652e-05	1.00006	0.999986757549138 - 1.00012397598154	6.86092e-05	0.806965	0.419687
HMGB2	2.58822e-05	1.00003	0.999993728881663 - 1.0000580361312	3.21536e-05	0.804953	0.420847
RDH10	1.9435e-05	1.00002	0.999995262497062 - 1.00004360793132	2.41727e-05	0.804007	0.421393
UNC13C	0.000487331	1.00049	0.99988054130423 - 1.00109435737183	0.000606908	0.802973	0.421991
STOX2	0.000119788	1.00012	0.999970438322459 - 1.00026915103038	0.000149356	0.802025	0.422539
GOLGA7B	0.000104428	1.0001	0.999974209402083 - 1.00023465675752	0.000130224	0.80191	0.422605
PHACTR3	7.1269e-05	1.00007	0.999982360413304 - 1.00016018266476	8.89111e-05	0.801576	0.422798
ZNFX1	-3.9828e-05	0.99996	0.999910411818256 - 1.00000993368855	4.97609e-05	-0.800388	0.423486
MR1	8.55994e-05	1.00009	0.999978539337191 - 1.00019266677971	0.000107064	0.799518	0.42399
CEBPD	2.87364e-05	1.00003	0.999992746728778 - 1.00006472681024	3.599e-05	0.798453	0.424608
SPPL2A	-6.25739e-05	0.999937	0.999858915813428 - 1.00001594038438	7.85123e-05	-0.796994	0.425454
DUSP8	0.000110832	1.00011	0.9999716871916 - 1.00024998933818	0.000139151	0.796488	0.425749
NKD2	0.000652195	1.00065	0.999832861552525 - 1.00147195366272	0.000819546	0.7958	0.426148
HP	-4.59851e-05	0.999954	0.999896213176111 - 1.00001181866623	5.78027e-05	-0.795553	0.426292
PROS1	3.6462e-05	1.00004	0.9999906252867 - 1.0000823001102	4.58374e-05	0.795464	0.426343
CRIP1	0.00309704	1.0031	0.9991961356716 - 1.00700755029356	0.00390571	0.792953	0.427805
VGLL4	-5.20981e-05	0.999948	0.999882015150877 - 1.00001379141457	6.58881e-05	-0.790705	0.429116
SNRPB	-3.34983e-05	0.999967	0.999924089941501 - 1.0000089146273	4.24123e-05	-0.789824	0.429631
KL	-0.00236085	0.997642	0.994651936290616 - 1.00063192379162	0.00298999	-0.789585	0.42977
SLC6A12	0.000471627	1.00047	0.999873999278178 - 1.00106947805006	0.000597739	0.789018	0.430101
CP	2.45624e-05	1.00002	0.99999333823113 - 1.00005578709475	3.12244e-05	0.786639	0.431493
BRCA2	-0.000333861	0.999666	0.999241753930918 - 1.0000906354917	0.000424441	-0.78659	0.431522
FAM120C	-8.84323e-05	0.999912	0.999799039143251 - 1.00002410399083	0.000112532	-0.785839	0.431962
TP53I13	8.87836e-05	1.00009	0.999975551758038 - 1.0002020232654	0.000113236	0.78406	0.433005
LYAR	0.000373655	1.00037	0.999896147890416 - 1.00085130216522	0.000477577	0.782398	0.433981
TWSG1	3.44042e-05	1.00003	0.999990429602672 - 1.00007837999389	4.39752e-05	0.782355	0.434006
LINC00320	0.000256589	1.00026	0.999928161562017 - 1.00058508292046	0.000328461	0.781187	0.434692
SIAH3	0.00180562	1.00181	0.999492749001205 - 1.00412175955385	0.00231451	0.780134	0.435312
ARSJ	9.71212e-05	1.0001	0.999972605435805 - 1.00022164644137	0.000124521	0.779962	0.435413
ANXA2P1	0.00667043	1.00669	0.998130855108006 - 1.01525460530689	0.00856188	0.779086	0.435929
EGFEM1P	-0.00178289	0.998219	0.995929675869662 - 1.00050772207463	0.00228902	-0.778887	0.436047
PXDC1	-5.09549e-05	0.999949	0.999883592743211 - 1.0000145001336	6.54537e-05	-0.778487	0.436282
DRAXIN	-4.95264e-05	0.99995	0.999886734204131 - 1.00001421549977	6.37406e-05	-0.776998	0.43716
DGKZ	-3.4879e-05	0.999965	0.999920056134882 - 1.00001018714092	4.50655e-05	-0.773962	0.438953
MYRIP	0.000134856	1.00013	0.999960091212644 - 1.00030963967646	0.000174774	0.771603	0.440349
TBX2	-7.58671e-05	0.999924	0.999825538651275 - 1.00002273284986	9.85971e-05	-0.769466	0.441617
PLEKHH1	6.37981e-05	1.00006	0.999980885619035 - 1.00014671471029	8.29145e-05	0.769444	0.44163
DKK2	0.000220985	1.00022	0.999933567167192 - 1.00050845229329	0.000287443	0.768798	0.442013
PANX2	0.00039967	1.0004	0.999879165919055 - 1.00092033335192	0.000520584	0.767734	0.442645
ZNF367	-0.000173913	0.999826	0.999598821356387 - 1.00005338206164	0.00022728	-0.765193	0.444156
HMMR	0.000244614	1.00024	0.99992465649792 - 1.00056463160208	0.000319988	0.764449	0.4446
MGARP	0.000647097	1.00065	0.999800040475621 - 1.00149457199144	0.000847266	0.763747	0.445018
PTPN12	3.73574e-05	1.00004	0.999988437793437 - 1.00008627843944	4.89203e-05	0.763638	0.445083
ABTB1	0.000143756	1.00014	0.999955475192244 - 1.00033205820006	0.000188292	0.763478	0.445179
GSKIP	0.000129816	1.00013	0.999959790090218 - 1.00029985864144	0.000170034	0.763469	0.445184
KCND1	-0.000216031	0.999784	0.999500999403607 - 1.00006698621374	0.000282993	-0.763377	0.445239
VAT1	1.71036e-05	1.00002	0.999994672761077 - 1.00003953470404	2.2431e-05	0.762499	0.445762
SYT4	0.000106307	1.00011	0.999966278517246 - 1.00024634713519	0.000140034	0.759151	0.447762
GPR158	0.000143519	1.00014	0.999954405077868 - 1.00033265295949	0.000189124	0.758861	0.447936
CNIH4	8.67946e-05	1.00009	0.999972375741413 - 1.00020122093991	0.000114423	0.758544	0.448125
SYNGR1	4.63295e-05	1.00005	0.999985123176894 - 1.00010753791573	6.12074e-05	0.756926	0.449094
PRR18	0.000203097	1.0002	0.999934731453737 - 1.00047150360288	0.000268386	0.756734	0.449209
LINC00844	7.72383e-05	1.00008	0.999974861416565 - 1.00017962113581	0.00010238	0.754429	0.450592
LHX6	0.000763234	1.00076	0.999750769189846 - 1.00177628242179	0.00101276	0.753621	0.451077
CTXN1	3.09699e-05	1.00003	0.999989828975457 - 1.0000721117127	4.11414e-05	0.752767	0.45159
IGFBP3	3.25058e-06	1	0.999998923295721 - 1.00000757787762	4.32729e-06	0.751182	0.452543
PLVAP	3.70096e-05	1.00004	0.999987681966987 - 1.00008633851439	4.93283e-05	0.750271	0.453092
HOXA4	0.00147765	1.00148	0.999501328572024 - 1.00345615937094	0.00197742	0.747264	0.454904
TUBB4A	1.15146e-05	1.00001	0.999996104703035 - 1.00002692466671	1.541e-05	0.747218	0.454932
DNAJC6	4.93554e-05	1.00005	0.999983271632281 - 1.0001154415089	6.60849e-05	0.746847	0.455156
SLC39A12	0.000144311	1.00014	0.999950510263301 - 1.00033813336698	0.000193812	0.744596	0.456516
MVP	2.86486e-05	1.00003	0.999990152468634 - 1.00006714552843	3.84965e-05	0.744186	0.456764
ZFP36L2	-1.7591e-05	0.999982	0.999958761165518 - 1.00000605718521	2.3648e-05	-0.743867	0.456957
PCDH15	-9.28409e-05	0.999907	0.999782245484622 - 1.00003208124116	0.000124918	-0.743216	0.457351
PTTG1IP	7.83707e-06	1.00001	0.999997274975124 - 1.00001839922144	1.05621e-05	0.741997	0.458089
PEG3	-0.000109266	0.999891	0.999743455487138 - 1.00003802443748	0.000147284	-0.74187	0.458166
SGPP2	0.00033066	1.00033	0.999884644721813 - 1.00077678495301	0.00044607	0.741274	0.458527
GNAI3	-3.21062e-05	0.999968	0.999924432973599 - 1.00001135562658	4.34613e-05	-0.738731	0.460071
CAMTA1	8.34466e-05	1.00008	0.999970188086565 - 1.00019671199762	0.000113262	0.736757	0.46127
VPS13A	-0.000138016	0.999862	0.999674571950857 - 1.00004941410193	0.000187421	-0.736398	0.461489
SAA1	1.66394e-05	1.00002	0.99999402491562 - 1.0000392542577	2.26147e-05	0.735781	0.461864
COL5A2	9.82888e-06	1.00001	0.999996448893802 - 1.00002320896624	1.338e-05	0.734593	0.462587
FGF9	0.000445242	1.00045	0.999839041844369 - 1.00105164022727	0.000606299	0.73436	0.462729
FANCI	-6.98025e-05	0.99993	0.9998350752648 - 1.00002532460926	9.51247e-05	-0.7338	0.463071
IGIP	0.000149818	1.00015	0.999945575294536 - 1.00035408286366	0.000204254	0.733489	0.46326
NKAIN2	0.000251203	1.00025	0.999907538740111 - 1.00059493019753	0.000343696	0.730888	0.464848
TRIM22	-2.4958e-05	0.999975	0.999940883447222 - 1.00000920120311	3.41589e-05	-0.730644	0.464997
FCHO1	0.000219051	1.00022	0.999918451553048 - 1.00051969775145	0.000300623	0.728655	0.466212
ARHGEF6	-1.87101e-05	0.999981	0.999955544156945 - 1.00000703601246	2.57459e-05	-0.72672	0.467397
PPP1R18	3.61513e-05	1.00004	0.999986352599642 - 1.00008595132734	4.97994e-05	0.725939	0.467876
SMOX	-2.27524e-05	0.999977	0.99994589526213 - 1.00000860037852	3.13526e-05	-0.725696	0.468025
NPTX2	7.34682e-06	1.00001	0.999997182444396 - 1.00001751124184	1.01644e-05	0.722799	0.469803
PCLO	0.000175552	1.00018	0.999932624570666 - 1.00041851017943	0.000242943	0.722606	0.469922
NMI	0.0001451	1.00015	0.999943979998787 - 1.00034624060345	0.00020113	0.721422	0.47065
SLC4A2	-2.24792e-05	0.999978	0.999946352406222 - 1.00000868978211	3.11687e-05	-0.72121	0.470781
DNALI1	-2.98644e-05	0.99997	0.999928685546064 - 1.00001158656578	4.14505e-05	-0.720483	0.471228
S1PR3	-2.5824e-05	0.999974	0.999938321117616 - 1.00001003153157	3.58552e-05	-0.72023	0.471383
YBX1	-5.37268e-06	0.999995	0.999987151070021 - 1.00000210360114	7.47627e-06	-0.718631	0.472368
POU3F3	-2.45967e-05	0.999975	0.999941147349537 - 1.00000965982047	3.42562e-05	-0.718022	0.472744
C19orf48	-5.64358e-05	0.999944	0.999864947255244 - 1.00002218428169	7.86185e-05	-0.717844	0.472854
FAM126A	-4.79192e-05	0.999952	0.999885251505572 - 1.00001891229346	6.68304e-05	-0.717028	0.473357
LAPTM5	7.37938e-06	1.00001	0.99999706805077 - 1.00001769075683	1.03114e-05	0.715656	0.474204
CRH	0.00184891	1.00185	0.999265993496804 - 1.00443524222778	0.00258462	0.715349	0.474394
SYCE1	0.0143892	1.01449	0.994365697045856 - 1.03462078324552	0.0201275	0.714902	0.47467
ACY3	-0.000440747	0.999559	0.99894282947521 - 1.00017587102131	0.000616521	-0.714894	0.474675
TRIM6	0.000591886	1.00059	0.999763926781491 - 1.00142019486387	0.000828134	0.714722	0.474781
GGT5	5.75074e-05	1.00006	0.999976532872263 - 1.00013848525288	8.09762e-05	0.710177	0.477595
IFI35	4.34045e-05	1.00004	0.999982158051611 - 1.00010465291515	6.12474e-05	0.708675	0.478526
TIMP2	6.83849e-06	1.00001	0.99999715807101 - 1.00001651895595	9.68044e-06	0.706423	0.479925
SH3BGRL2	0.000135675	1.00014	0.999943459451099 - 1.00032790901386	0.000192225	0.705814	0.480304
KIAA0319	0.000280121	1.00028	0.999882978917976 - 1.00067734158902	0.000397181	0.705272	0.480641
SOX9	-9.56873e-06	0.99999	0.999976839233932 - 1.00000402339316	1.35921e-05	-0.703993	0.481437
ADAM33	-2.98538e-05	0.99997	0.999927624783188 - 1.00001266847746	4.25218e-05	-0.702082	0.482628
NDC80	0.000189162	1.00019	0.999919398757832 - 1.00045896172353	0.000269781	0.701169	0.483198
SOX11	1.84933e-05	1.00002	0.999992116600381 - 1.0000448704155	2.63769e-05	0.701118	0.483229
NR1D1	8.97784e-05	1.00009	0.99996148338297 - 1.00021808151753	0.000128299	0.699759	0.484078
MAP7	0.000122455	1.00012	0.999947105736878 - 1.00029781849804	0.000175356	0.698319	0.484978
SP100	5.25047e-05	1.00005	0.99997728906189 - 1.00012772308887	7.5217e-05	0.698043	0.48515
FKBP10	1.30924e-05	1.00001	0.999994235328596 - 1.00003194954668	1.88571e-05	0.694293	0.487499
PNOC	0.000330522	1.00033	0.999852872322194 - 1.00080828113117	0.000477704	0.691897	0.489002
INPP5J	0.000609966	1.00061	0.999728243368769 - 1.00149206011831	0.000881908	0.691643	0.489162
CFD	-5.75614e-05	0.999942	0.999859207129751 - 1.0000256732913	8.32331e-05	-0.691569	0.489208
CA12	1.4617e-05	1.00001	0.99999341176756 - 1.00003582236954	2.12053e-05	0.689307	0.49063
CD163	6.07449e-06	1.00001	0.999997245057998 - 1.00001490396188	8.82945e-06	0.687981	0.491465
PCDH19	-7.10457e-05	0.999929	0.999825621109195 - 1.00003229246188	0.000103336	-0.687524	0.491753
SGSH	9.45179e-05	1.00009	0.999956749266187 - 1.00023229555547	0.000137773	0.68604	0.492688
UBE2C	5.90887e-05	1.00006	0.999972824403653 - 1.00014535642663	8.6266e-05	0.684959	0.49337
COL28A1	-3.47352e-05	0.999965	0.999914510910042 - 1.0000160199524	5.07545e-05	-0.684376	0.493738
GABRB1	0.000533505	1.00053	0.999752882789627 - 1.00131441109199	0.000780764	0.683311	0.49441
C1orf54	0.000105571	1.00011	0.999951045057711 - 1.00026010880587	0.000154532	0.683169	0.4945
ASIC2	0.000559658	1.00056	0.999737992313455 - 1.00138163654472	0.000821822	0.680996	0.495874
MS4A7	3.62181e-05	1.00004	0.999982997559861 - 1.0000894399518	5.32212e-05	0.68052	0.496175
CACNA1G	8.70826e-05	1.00009	0.999959009714136 - 1.00021516314348	0.000128077	0.679926	0.496552
FEZF2	0.000790581	1.00079	0.999626013832663 - 1.0019557725402	0.00116488	0.67868	0.49734
RGMA	-6.89798e-06	0.999993	0.999982920320893 - 1.00000328377209	1.01817e-05	-0.677486	0.498098
SPRY1	-3.61363e-05	0.999964	0.999910471863602 - 1.00001725681367	5.33925e-05	-0.676805	0.498529
APH1A	-1.87354e-05	0.999981	0.999953567633237 - 1.00000896183028	2.76971e-05	-0.676441	0.498761
PRKCG	0.000199257	1.0002	0.999904653607408 - 1.00049390014183	0.000294623	0.676311	0.498843
YJEFN3	-0.000191727	0.999808	0.999524564922319 - 1.00009201835954	0.000283727	-0.675744	0.499203
HCLS1	2.35748e-05	1.00002	0.999988681057244 - 1.00005846906028	3.4894e-05	0.675611	0.499287
RENBP	0.000138177	1.00014	0.999932995883242 - 1.00034337651806	0.00020519	0.673407	0.500688
TMEM125	0.000159543	1.00016	0.99992249280618 - 1.00039661879844	0.000237063	0.672999	0.500948
RDH5	0.000628766	1.00063	0.999694172138232 - 1.00156375573501	0.000934792	0.672627	0.501185
MYD88	7.34726e-05	1.00007	0.999964192519217 - 1.00018275800758	0.000109283	0.672316	0.501382
PCDHB9	0.000181691	1.00018	0.999910731461931 - 1.00045268336423	0.000270976	0.670506	0.502536
HOXD13	0.000157007	1.00016	0.999922645007877 - 1.00039139386802	0.000234374	0.669899	0.502922
GOT1	6.74003e-05	1.00007	0.99996674774349 - 1.00016805743773	0.000100655	0.669618	0.503101
CDCA7L	-5.00718e-05	0.99995	0.999875142813011 - 1.00002471612257	7.47867e-05	-0.669528	0.503159
CRLF1	-5.93574e-05	0.999941	0.999851972334561 - 1.00002931637944	8.8672e-05	-0.669404	0.503238
SPTBN4	0.000116125	1.00012	0.999942624919583 - 1.00028963879404	0.000173507	0.669282	0.503315
ENHO	8.33586e-05	1.00008	0.999958781720821 - 1.00020794236204	0.00012458	0.669115	0.503422
MSI1	-6.18223e-05	0.999938	0.999845644574697 - 1.00003071467002	9.2535e-05	-0.668096	0.504072
MET	1.37144e-05	1.00001	0.99999317499866 - 1.0000342539289	2.05395e-05	0.667708	0.50432
HAPLN4	0.0350463	1.03567	0.983127634683762 - 1.08820760184564	0.05254	0.66704	0.504747
PLCL2	0.000197838	1.0002	0.999900844194177 - 1.00049487075542	0.000297013	0.666091	0.505353
DOK1	0.000160751	1.00016	0.999919244792074 - 1.00040228248545	0.000241519	0.665582	0.505678
RNASE4	-0.00793125	0.9921	0.980182635863416 - 1.00401760036531	0.0119175	-0.665514	0.505722
DIRAS3	4.74593e-05	1.00005	0.999976053308385 - 1.00011886744868	7.14071e-05	0.66463	0.506287
ANO6	2.93809e-05	1.00003	0.999985114545626 - 1.00007364804353	4.42667e-05	0.663723	0.506868
DLG2	8.06984e-05	1.00008	0.999959085647353 - 1.00020231764789	0.000121616	0.663551	0.506978
HELZ2	-4.81411e-05	0.999952	0.999878628182806 - 1.00002509195113	7.32319e-05	-0.657379	0.510937
MTMR11	-8.23136e-05	0.999918	0.99979244376252 - 1.00004293588676	0.000125246	-0.657215	0.511043
P2RY13	0.000151141	1.00015	0.999921113248535 - 1.00038119216044	0.000230039	0.657023	0.511166
BUB1B	-0.00016975	0.99983	0.999571642101021 - 1.00008888721095	0.000258623	-0.656361	0.511592
BAZ1A	-0.000108842	0.999891	0.999724959737722 - 1.00005736860981	0.000166204	-0.654867	0.512554
HOXA1	-0.000875087	0.999125	0.997783933848773 - 1.00046665730099	0.00134136	-0.652387	0.514151
TMCO4	0.00015188	1.00015	0.999919041314456 - 1.00038474216048	0.00023285	0.652265	0.51423
RPS27L	3.85714e-05	1.00004	0.999979112079153 - 1.00009803226485	5.94601e-05	0.648694	0.516536
EMX1	0.000930261	1.00093	0.999495092830139 - 1.00236629459876	0.0014356	0.647994	0.516989
DCLK1	-1.20358e-05	0.999988	0.99996936593276 - 1.00000656263783	1.85984e-05	-0.647143	0.51754
KCNE3	0.000261019	1.00026	0.999857601952551 - 1.00066450437377	0.000403451	0.646966	0.517654
ATP1B1	1.85413e-05	1.00002	0.999989817822153 - 1.00004726511967	2.87236e-05	0.645506	0.518599
CALR	4.6712e-06	1	0.999997421756002 - 1.00001192065874	7.24945e-06	0.644352	0.519347
RAD54B	-0.000972144	0.999028	0.997518644410492 - 1.00053801232441	0.00150968	-0.643939	0.519615
FCGRT	1.50458e-05	1.00002	0.99999166608831 - 1.00003842576291	2.33798e-05	0.643538	0.519875
RPN2	1.02664e-05	1.00001	0.999994189422657 - 1.00002634346196	1.6077e-05	0.638575	0.523099
BRMS1	0.000102636	1.0001	0.999941901636383 - 1.00026338137792	0.00016074	0.638524	0.523133
RPLP0	-1.78017e-06	0.999998	0.999995423526434 - 1.00000101613848	2.79631e-06	-0.636615	0.524376
ZDHHC11	0.000282734	1.00028	0.999838124185287 - 1.00072742306435	0.000444649	0.635857	0.524869
ZBTB18	-2.28264e-05	0.999977	0.999941266424144 - 1.00001308120854	3.59074e-05	-0.635703	0.52497
MCM3	-2.61202e-05	0.999974	0.999932708119975 - 1.00001505222436	4.11721e-05	-0.634415	0.52581
MCF2	0.000871721	1.00087	0.999494755618552 - 1.00224944626157	0.00137735	0.632899	0.526799
XRN2	-3.12283e-05	0.999969	0.999919304027638 - 1.00001824043293	4.94682e-05	-0.631279	0.527858
PIAS4	-0.000114365	0.999886	0.999704307009336 - 1.00006697592977	0.000181334	-0.630686	0.528246
CHRDL1	3.97935e-05	1.00004	0.999976469669398 - 1.00010311887514	6.33246e-05	0.628405	0.529739
GPR37	3.19531e-05	1.00003	0.999981097921527 - 1.00008280936605	5.08557e-05	0.628309	0.529801
ZBTB42	-0.000139676	0.99986	0.999637808316829 - 1.00008285990831	0.000222526	-0.627683	0.530212
SLC31A1	6.34057e-05	1.00006	0.999962020581115 - 1.00016479482194	0.000101387	0.625382	0.53172
PPP1R13B	0.000169339	1.00017	0.99989841112586 - 1.00044029572334	0.000270942	0.625001	0.531971
YAP1	-3.7159e-05	0.999963	0.999903300832648 - 1.00002238249922	5.95408e-05	-0.624093	0.532566
GPR17	1.62271e-05	1.00002	0.999990210188075 - 1.00004224421061	2.6017e-05	0.62371	0.532818
CSF1	1.9639e-05	1.00002	0.999988147047584 - 1.00005113137678	3.14922e-05	0.623616	0.53288
MAG	1.42011e-05	1.00001	0.999991404356295 - 1.0000369981283	2.27969e-05	0.622942	0.533323
LAMP3	0.000841642	1.00084	0.999486618665976 - 1.00219737322736	0.00135538	0.620965	0.534623
PTTG3P	0.016919	1.01706	0.989806774753394 - 1.04431908405239	0.0272562	0.62074	0.534771
HNRNPF	-2.4518e-05	0.999975	0.999935596555982 - 1.00001536809473	3.98858e-05	-0.614705	0.53875
EDN3	2.59861e-05	1.00003	0.999983704070895 - 1.00006826890278	4.22824e-05	0.614585	0.538829
STAT5B	3.8551e-05	1.00004	0.999975706736472 - 1.00010139675307	6.2845e-05	0.61343	0.539592
ANGPT2	-4.25388e-05	0.999957	0.999888103164156 - 1.00002682104227	6.93589e-05	-0.613314	0.539669
GNAO1	1.90678e-05	1.00002	0.999987963681596 - 1.000050172367	3.11043e-05	0.613028	0.539858
LMO3	1.91011e-05	1.00002	0.999987919004989 - 1.00005028347485	3.11822e-05	0.612562	0.540166
RAI14	6.23363e-05	1.00006	0.99996020397551 - 1.00016447243777	0.000102134	0.610337	0.541639
VSIG4	6.54447e-06	1.00001	0.999995819566524 - 1.00001726942096	1.07249e-05	0.610211	0.541722
SV2A	-1.99858e-05	0.99998	0.999947234895432 - 1.00001279392915	3.27795e-05	-0.609704	0.542058
SLFN13	0.000109365	1.00011	0.999929858124835 - 1.0002888828668	0.000179512	0.609231	0.542371
IGSF21	-4.23286e-05	0.999958	0.999887989716664 - 1.00002735494999	6.96826e-05	-0.607448	0.543554
CACNA2D2	0.000133803	1.00013	0.999913477492308 - 1.00035414613275	0.000220334	0.607272	0.54367
RASGEF1A	0.000177614	1.00018	0.999885135701477 - 1.00047012288994	0.000292494	0.607239	0.543692
LINC01114	0.000198072	1.0002	0.999871809920953 - 1.00052437277371	0.000326281	0.607058	0.543812
NEXN	-0.000282365	0.999718	0.999250690920867 - 1.00018465962331	0.000466984	-0.604655	0.545408
TMEM154	-0.000191878	0.999808	0.999489912106149 - 1.00012636782891	0.000318228	-0.602959	0.546536
DOCK3	-7.19829e-05	0.999928	0.99980789554622 - 1.00004814392798	0.000120124	-0.599237	0.549015
MTTP	5.17392e-05	1.00005	0.999965160799621 - 1.00013832022818	8.65797e-05	0.59759	0.550114
FAM131A	-6.11175e-05	0.999939	0.999836428476345 - 1.00004134025331	0.000102456	-0.596525	0.550825
CTNNA2	2.02454e-05	1.00002	0.999986166962243 - 1.00005432429888	3.40787e-05	0.594079	0.552459
CAMSAP3	0.00014149	1.00014	0.999903093899856 - 1.00037990700518	0.000238407	0.593484	0.552857
KCNH3	-0.000124332	0.999876	0.999665452099451 - 1.00008589892245	0.000210223	-0.591429	0.554233
GPC5	6.94658e-05	1.00007	0.999951740705039 - 1.00018719563094	0.000117727	0.590056	0.555153
PTK2B	2.89027e-05	1.00003	0.999979844728555 - 1.00007796148388	4.90584e-05	0.589149	0.555761
ABHD8	-0.000111339	0.999889	0.999699611322141 - 1.00007772209725	0.000189055	-0.588925	0.555911
LPL	-7.57492e-06	0.999992	0.999979539867517 - 1.00000531034034	1.28852e-05	-0.587876	0.556615
CCDC102B	-0.000122521	0.999877	0.999668966263671 - 1.00008600619705	0.00020852	-0.587576	0.556817
PPM1H	0.000173653	1.00017	0.999877936693873 - 1.00046939858159	0.000295731	0.587198	0.557071
BCHE	2.94313e-05	1.00003	0.999979300086413 - 1.00007956328347	5.01316e-05	0.58708	0.55715
ELOVL7	0.000239223	1.00024	0.999831584146283 - 1.00064691945992	0.000407668	0.586809	0.557332
AURKB	0.000100909	1.0001	0.999928659141501 - 1.00027316977024	0.000172255	0.585813	0.558001
MSANTD1	0.00225063	1.00225	0.998410271587414 - 1.00609606208915	0.0038429	0.585661	0.558104
TRIP6	-2.10706e-05	0.999979	0.999942921436617 - 1.00001493779271	3.60082e-05	-0.585162	0.558439
CNTNAP2	6.00282e-05	1.00006	0.999957311194392 - 1.00016274886423	0.000102719	0.584394	0.558956
CYFIP2	2.02106e-05	1.00002	0.999985583738494 - 1.00005483796911	3.46271e-05	0.583665	0.559445
HHATL	0.000109674	1.00011	0.999921080425288 - 1.00029827983583	0.0001886	0.581518	0.560891
PBX3	4.97425e-05	1.00005	0.999964153120668 - 1.00013533442059	8.55906e-05	0.581168	0.561127
C4orf47	0.000304198	1.0003	0.99977979780971 - 1.00082869118727	0.000524447	0.580037	0.56189
EDNRA	7.72394e-05	1.00008	0.999944021282086 - 1.00021046354983	0.000133221	0.579784	0.562061
MADD	4.38036e-05	1.00004	0.999967943680462 - 1.0001196654144	7.58609e-05	0.57742	0.563656
MOBP	1.92844e-05	1.00002	0.99998580442223 - 1.00005276474147	3.34802e-05	0.575995	0.564619
MEX3A	-3.29701e-05	0.999967	0.999909766371001 - 1.00002429450469	5.72641e-05	-0.575756	0.56478
ABHD15	0.000213394	1.00021	0.999842214564499 - 1.0005846188188	0.000371202	0.574873	0.565377
DTL	-8.70813e-05	0.999913	0.9997612917368 - 1.00006455329469	0.000151631	-0.574298	0.565766
CDH10	8.64825e-05	1.00009	0.999935090270949 - 1.00023788219425	0.000151396	0.571234	0.567841
NDST3	-0.000303321	0.999697	0.999165358712916 - 1.00022809187806	0.000531367	-0.570831	0.568114
TMEM248	1.70234e-05	1.00002	0.999987173658039 - 1.0000468733879	2.98499e-05	0.5703	0.568474
DBF4	0.000104189	1.0001	0.999921266659981 - 1.00028712215138	0.000182928	0.569564	0.568974
VCAM1	1.98873e-05	1.00002	0.999984941275681 - 1.00005483363808	3.49462e-05	0.569082	0.5693
WASF3	-5.22978e-05	0.999948	0.999855804983921 - 1.00003960221797	9.18986e-05	-0.569081	0.569301
PDIA6	1.57668e-05	1.00002	0.999987876680906 - 1.00004365725139	2.78903e-05	0.565317	0.571858
OPCML	3.79471e-05	1.00004	0.999970663453817 - 1.00010523218806	6.72844e-05	0.563981	0.572767
SEMA3E	-5.85762e-05	0.999941	0.999837472303737 - 1.0000453786678	0.000103953	-0.563487	0.573104
CYP2C8	-0.0015373	0.998464	0.995729150456323 - 1.00119861563277	0.00273473	-0.562138	0.574022
SYS1	5.39973e-05	1.00005	0.999957643948456 - 1.00015035362656	9.63548e-05	0.560401	0.575206
ACSL6	7.31658e-05	1.00007	0.999942606336598 - 1.0002037306781	0.000130562	0.560391	0.575213
CCNB1	4.13472e-05	1.00004	0.999967464972198 - 1.00011523119054	7.38831e-05	0.55963	0.575732
RREB1	-0.000116451	0.999884	0.999674689562213 - 1.00009242265373	0.000208867	-0.557536	0.577161
FLNB	2.63666e-05	1.00003	0.99997895622466 - 1.00007377772316	4.74107e-05	0.556132	0.578121
RACGAP1	4.64156e-05	1.00005	0.99996294716283 - 1.00012988618977	8.34695e-05	0.556078	0.578157
GEN1	-0.000168332	0.999832	0.999528896550667 - 1.00013446733989	0.000302785	-0.555946	0.578248
PPM1K	4.30888e-05	1.00004	0.999965515056441 - 1.00012066432476	7.75746e-05	0.555449	0.578588
CACNB4	-0.00016313	0.999837	0.999542757840256 - 1.00013100792487	0.000294125	-0.554629	0.579148
TRABD	-9.62784e-05	0.999904	0.999729565523201 - 1.00007788686761	0.000174161	-0.552814	0.580391
ST6GAL2	-6.11089e-05	0.999939	0.999828281687934 - 1.00004950430841	0.000110611	-0.552465	0.58063
PRRX1	-1.81706e-05	0.999982	0.999948837842654 - 1.00001482133986	3.29917e-05	-0.550761	0.581797
NKIRAS1	0.000145387	1.00015	0.999881165407765 - 1.00040962993669	0.000264232	0.550225	0.582165
RABGAP1L	-0.000102455	0.999898	0.999710787938741 - 1.00008431170439	0.000186762	-0.548589	0.583288
SOWAHA	0.000182556	1.00018	0.999848937882959 - 1.00051620843582	0.000333635	0.547174	0.584259
LPAR1	2.59371e-05	1.00003	0.999978521630249 - 1.00007335332225	4.74158e-05	0.547014	0.584369
NDRG3	3.18372e-05	1.00003	0.99997363314727 - 1.00009004224733	5.82046e-05	0.546988	0.584387
DNAJC27	0.000352793	1.00035	0.999707745067137 - 1.00099796456814	0.00064511	0.546872	0.584467
NAMPT	2.67653e-06	1	0.999997750357899 - 1.00000760271096	4.92618e-06	0.543328	0.586904
SHKBP1	-6.53378e-05	0.999935	0.99981438309656 - 1.0000549455097	0.000120281	-0.543209	0.586986
FAM189A1	0.000177574	1.00018	0.999849814233003 - 1.0005053654385	0.000327776	0.541755	0.587987
CYP20A1	-0.000109993	0.99989	0.99968685244856 - 1.00009317359377	0.000203161	-0.541409	0.588225
GAS7	1.13583e-05	1.00001	0.999990307595956 - 1.00003240905244	2.10507e-05	0.539566	0.589496
MKI67	-1.69872e-05	0.999983	0.999951515169234 - 1.00001451072741	3.14978e-05	-0.539314	0.58967
IGHM	4.6667e-05	1.00005	0.999960046301665 - 1.00013328995681	8.66218e-05	0.538745	0.590063
ADAMTS9	-3.3902e-05	0.999966	0.99990303128828 - 1.00002916591178	6.30673e-05	-0.537552	0.590886
SPSB4	-0.000100295	0.9999	0.999712923280484 - 1.00008649708571	0.000186787	-0.536948	0.591304
TTC7B	8.96891e-05	1.00009	0.999922510965044 - 1.0002568753102	0.000167182	0.536475	0.59163
LMNA	1.07292e-05	1.00001	0.999990700750901 - 1.00003075776068	2.00285e-05	0.535696	0.592168
CNTN5	0.000325354	1.00033	0.999717900121531 - 1.00093291434565	0.000607507	0.535556	0.592265
OTUD7A	0.000179531	1.00018	0.999844319685932 - 1.00051477475239	0.000335228	0.53555	0.59227
AGTPBP1	8.64921e-05	1.00009	0.999924684905822 - 1.00024830682132	0.000161811	0.534526	0.592978
PAIP1	-4.26535e-05	0.999957	0.999877433119384 - 1.00003726164081	7.99143e-05	-0.533741	0.593521
KCNK10	0.000165254	1.00017	0.999855431786634 - 1.00047510330197	0.000309836	0.53336	0.593785
GRIA2	1.83292e-05	1.00002	0.999983961452501 - 1.0000526972402	3.43679e-05	0.533323	0.59381
NEDD1	-0.000105077	0.999895	0.999697496010488 - 1.00009236008768	0.000197432	-0.532221	0.594573
OGDHL	-9.4406e-05	0.999906	0.999728088235627 - 1.00008310866112	0.00017751	-0.531834	0.594841
GJB6	0.000176543	1.00018	0.999844296340245 - 1.00050882065231	0.000332262	0.531336	0.595186
CBFA2T3	0.000454532	1.00045	0.99959796433528 - 1.00131130641072	0.000856671	0.530579	0.59571
RBBP8	-6.02123e-05	0.99994	0.999826176967841 - 1.00005340210129	0.000113613	-0.529979	0.596126
TREM2	1.37071e-05	1.00001	0.999987812833496 - 1.00003960146432	2.58943e-05	0.529346	0.596565
RRBP1	-1.57151e-05	0.999984	0.999954590683909 - 1.00001397944597	2.96944e-05	-0.529227	0.596648
R3HDM1	-7.10855e-05	0.999929	0.999794426461525 - 1.00006340753673	0.000134491	-0.528554	0.597115
FAM81A	-0.000237367	0.999763	0.999313224038761 - 1.00021209839715	0.000449437	-0.528143	0.5974
LPAR2	0.000137396	1.00014	0.999876747474515 - 1.00039806287525	0.000260658	0.527112	0.598116
PPP1R14C	0.000214139	1.00021	0.999807629538364 - 1.0006206943255	0.000406532	0.526745	0.598371
CDCA8	9.18791e-05	1.00009	0.999917183884686 - 1.00026658274687	0.000174699	0.525927	0.598939
NDRG4	8.1584e-06	1.00001	0.999992641568747 - 1.00002367529271	1.55169e-05	0.525776	0.599044
WDR76	-9.57678e-05	0.999904	0.999722078790312 - 1.00008639469412	0.000182158	-0.525741	0.599068
CD99	2.79737e-06	1	0.999997462525672 - 1.00000813221957	5.33485e-06	0.524358	0.60003
GALNT10	-2.11339e-05	0.999979	0.999938546166745 - 1.0000191865234	4.03202e-05	-0.524151	0.600173
CRHBP	0.000423515	1.00042	0.999613638514072 - 1.00123356988709	0.000809966	0.52288	0.601058
TGFB1I1	-4.43203e-05	0.999956	0.999870853195978 - 1.00004050817769	8.48275e-05	-0.522476	0.601339
ZNF804A	-0.000217505	0.999783	0.999364283394962 - 1.00020075400455	0.000418235	-0.520054	0.603026
AURKA	0.000118221	1.00012	0.999890553375286 - 1.00034590167117	0.000227674	0.519253	0.603584
PI4KA	-2.27599e-05	0.999977	0.999933387513885 - 1.0000210931438	4.38528e-05	-0.519007	0.603756
NGLY1	9.56118e-05	1.0001	0.999909792596291 - 1.00028144006155	0.000185824	0.514529	0.606882
TYMS	0.00015472	1.00015	0.999853152632702 - 1.00045631104776	0.000301579	0.513032	0.607929
PRRT3	-0.000185158	0.999815	0.999452767741026 - 1.00017694985287	0.000362091	-0.511359	0.6091
RASL11B	0.00188413	1.00189	0.99819227684412 - 1.00557953778758	0.00369363	0.510103	0.609979
TMEM71	-0.000201681	0.999798	0.99940275510025 - 1.00019392430479	0.000395585	-0.509829	0.610171
LRRTM1	0.000167466	1.00017	0.99983856453516 - 1.00049639604676	0.000328916	0.509146	0.61065
ADARB1	9.6864e-05	1.0001	0.999904790677209 - 1.00028894667559	0.000192078	0.504295	0.614054
WNT5A	-4.62081e-05	0.999954	0.999861606075222 - 1.00004597983853	9.21869e-05	-0.501244	0.616199
LINC01023	0.000621549	1.00062	0.999376979232149 - 1.00186650599685	0.00124476	0.499331	0.617546
SH3GLB2	2.7154e-05	1.00003	0.999972681604694 - 1.00008162713953	5.44728e-05	0.498488	0.61814
TAS2R5	-0.00165346	0.998348	0.995030738645672 - 1.00166508017576	0.00331717	-0.498454	0.618164
KCNB1	8.03877e-05	1.00008	0.999918835018693 - 1.00024194676259	0.000161556	0.497584	0.618777
DTX3L	-3.1886e-05	0.999968	0.999903933443768 - 1.0000322955342	6.4181e-05	-0.496814	0.61932
MYOF	2.89885e-05	1.00003	0.99997062341367 - 1.00008735442215	5.83655e-05	0.496672	0.619421
NOTCH1	-8.69216e-06	0.999991	0.99997379201252 - 1.00000882373468	1.75159e-05	-0.496245	0.619721
CENPU	7.33662e-05	1.00007	0.999925462469306 - 1.00022127528575	0.000147906	0.496031	0.619872
TACC3	-2.62894e-06	0.999997	0.999992062449605 - 1.00000267967079	5.30861e-06	-0.495222	0.620443
SCARF2	-0.000101613	0.999898	0.999692714492556 - 1.00010406914555	0.000205677	-0.494043	0.621276
STK33	-8.32541e-05	0.999917	0.99974785105286 - 1.000085647631	0.000168898	-0.492925	0.622066
LRRC75A	-0.000168836	0.999831	0.999487542084008 - 1.00017481401301	0.000343636	-0.491323	0.623198
TAGLN2	-3.76466e-06	0.999996	0.999988571872047 - 1.00000389881365	7.66347e-06	-0.491248	0.623251
HSD17B10	-2.73785e-05	0.999973	0.999916662249675 - 1.00002858148883	5.59596e-05	-0.489255	0.624661
CCSER1	-0.00341399	0.996592	0.989579663429946 - 1.00360399677945	0.00701217	-0.486867	0.626353
ZMYND15	0.00022336	1.00022	0.999764073948876 - 1.0006826965581	0.000459311	0.486294	0.626759
GABBR1	9.46351e-06	1.00001	0.999989963402059 - 1.00002896370858	1.95002e-05	0.485304	0.62746
BCL7A	4.41384e-05	1.00004	0.999953152739377 - 1.00013512600308	9.09866e-05	0.485109	0.627599
BRSK2	4.25614e-05	1.00004	0.999954557716576 - 1.00013056682848	8.80046e-05	0.483627	0.628651
RIT1	-6.62704e-05	0.999934	0.999796519829758 - 1.00007094372607	0.000137212	-0.482978	0.629111
ELAVL3	1.98011e-05	1.00002	0.999978715144359 - 1.00006088735078	4.10861e-05	0.48194	0.629848
RBM47	9.35695e-05	1.00009	0.999899386692313 - 1.00028776098351	0.000194187	0.481852	0.629911
TMEM176B	7.78381e-06	1.00001	0.999991621593725 - 1.00002394608579	1.61622e-05	0.481604	0.630087
RNF213	1.75765e-05	1.00002	0.999981056818839 - 1.0000540965174	3.65198e-05	0.481287	0.630313
PPEF1	0.000472752	1.00047	0.999489827573406 - 1.00145590029833	0.000983036	0.48091	0.63058
NECAP2	2.66637e-05	1.00003	0.9999711644881 - 1.00008216356458	5.54995e-05	0.48043	0.630921
SSTR2	0.000108321	1.00011	0.999882609818454 - 1.00033404460915	0.000225717	0.479898	0.6313
PHACTR1	0.000123123	1.00012	0.999865609222483 - 1.00038065183548	0.000257521	0.478108	0.632573
GBX2	0.000184555	1.00018	0.999798521177965 - 1.00057062275694	0.000386051	0.478059	0.632608
TRIM59	0.000351636	1.00035	0.999613436155844 - 1.00108995873008	0.000738261	0.476302	0.633859
NID2	6.65261e-05	1.00007	0.999926694292754 - 1.00020636241925	0.000139834	0.475751	0.634252
DOK6	0.000205501	1.00021	0.999773472644407 - 1.00063757067267	0.000432049	0.475642	0.63433
S100A11P1	0.0151984	1.01531	0.983351241158593 - 1.04727777184613	0.0319633	0.475497	0.634433
KCNJ12	0.000544885	1.00055	0.999392417738088 - 1.00169764991749	0.00115262	0.472738	0.6364
KIAA1549L	-6.46065e-05	0.999935	0.99979870282083 - 1.00007208830229	0.000136693	-0.472641	0.63647
MORC4	-0.000101785	0.999898	0.999682718003072 - 1.0001137232804	0.000215503	-0.472312	0.636704
ENC1	-7.52612e-06	0.999992	0.999976536214231 - 1.00000841160527	1.59377e-05	-0.472221	0.636769
PITX1	0.000104341	1.0001	0.999882476659704 - 1.00032621551664	0.000221869	0.47028	0.638155
RAB31	5.21909e-06	1.00001	0.99999408601612 - 1.00001635219448	1.11331e-05	0.468791	0.639219
NUF2	0.000113317	1.00011	0.999871578472594 - 1.00035506821657	0.000241745	0.468746	0.639251
ZNF536	0.000121969	1.00012	0.999861693506998 - 1.00038225990464	0.000260283	0.468602	0.639354
NWD2	0.000961456	1.00096	0.998905872928554 - 1.00301796403855	0.00205605	0.467624	0.640054
MAP6D1	-0.00199587	0.998006	0.993717300480295 - 1.00229493869364	0.00428882	-0.465366	0.641669
LRRC8B	-7.12347e-05	0.999929	0.999775500680159 - 1.00008203500563	0.000153267	-0.464775	0.642093
C11orf97	-0.00111391	0.998887	0.996484793059296 - 1.00128862017137	0.00240191	-0.463761	0.642819
PPIC	0.000115831	1.00012	0.99986508151698 - 1.00036659377694	0.000250756	0.461927	0.644134
ANXA2R	0.000176907	1.00018	0.999793571578972 - 1.00056027404007	0.000383351	0.461475	0.644458
AEN	-4.02997e-05	0.99996	0.99987236153254 - 1.00004704068799	8.73396e-05	-0.461414	0.644502
CAMKK2	5.05553e-05	1.00005	0.99994060979678 - 1.00016050340774	0.000109947	0.459816	0.645648
C11orf96	4.36944e-05	1.00004	0.999948560475382 - 1.00013883021034	9.51349e-05	0.459289	0.646027
GINS1	-5.75186e-05	0.999942	0.999817241067526 - 1.00006772505553	0.000125242	-0.45926	0.646048
MGME1	9.09259e-05	1.00009	0.999892755650863 - 1.0002891044485	0.000198174	0.458818	0.646365
TICRR	-0.000203483	0.999797	0.999352728321243 - 1.00024034802008	0.00044381	-0.45849	0.6466
CBX8	-0.00011598	0.999884	0.999630574228118 - 1.00013747882816	0.000253452	-0.457602	0.647239
PDZRN4	9.89169e-05	1.0001	0.99988270987682 - 1.0003151336174	0.000216212	0.4575	0.647312
CEP55	0.000174181	1.00017	0.999792986375943 - 1.00055540534938	0.000381209	0.456916	0.647731
RPL22L1	2.94616e-05	1.00003	0.999964971376542 - 1.00009395268962	6.44907e-05	0.456835	0.64779
MCM4	-1.4849e-05	0.999985	0.999952577375312 - 1.00001772477766	3.25737e-05	-0.45586	0.648491
DHX37	-8.11718e-05	0.999919	0.999740623447819 - 1.00009703952485	0.000178208	-0.455489	0.648757
CHI3L2	1.63946e-06	1	0.999998037970001 - 1.0000052409542	3.60149e-06	0.455217	0.648953
LRR1	-0.000261533	0.999739	0.999163084313812 - 1.00031391712738	0.000575416	-0.454512	0.649461
CYP4Z1	0.0078906	1.00792	0.990557611751143 - 1.025286004681	0.0173642	0.454418	0.649528
TOX2	0.000200366	1.0002	0.999759034383635 - 1.00064173746551	0.000441352	0.453982	0.649841
AATK	1.82214e-05	1.00002	0.999978044040861 - 1.0000583991765	4.01776e-05	0.453523	0.650172
EZH2	-3.57811e-05	0.999964	0.999885268890832 - 1.00004317013938	7.89506e-05	-0.453209	0.650398
KIF14	-0.000148563	0.999851	0.999523554004553 - 1.00017934106805	0.000327894	-0.453085	0.650488
FSTL1	6.75908e-06	1.00001	0.999991814679199 - 1.00002170352068	1.49444e-05	0.452281	0.651067
KIF11	-5.81004e-05	0.999942	0.999812754623314 - 1.00007104790595	0.000129147	-0.449879	0.652797
SPATS2L	2.40175e-05	1.00002	0.999970468072853 - 1.00007756759533	5.35498e-05	0.448509	0.653786
KNTC1	-5.93189e-05	0.999941	0.999808316387791 - 1.00007304930985	0.000132366	-0.448142	0.654051
SLK	-8.21146e-05	0.999918	0.999733836388658 - 1.00010194120584	0.000184052	-0.446148	0.65549
ESM1	6.06412e-05	1.00006	0.999924511263613 - 1.00019677479993	0.000136132	0.44546	0.655988
DPP3	-6.7742e-05	0.999932	0.99977987551867 - 1.00008464498096	0.000152385	-0.444546	0.656648
PLEKHA8P1	0.00078229	1.00078	0.99902022715981 - 1.00254496519345	0.00176237	0.443886	0.657125
RBP1	9.8516e-06	1.00001	0.999987587649063 - 1.00003211564772	2.2264e-05	0.44249	0.658135
WDR49	-0.000241286	0.999759	0.999212945043711 - 1.00030454046793	0.000545798	-0.44208	0.658431
PGF	5.10081e-05	1.00005	0.999935189526624 - 1.00016682921254	0.00011582	0.440409	0.659641
IMPG1	-0.0026692	0.997334	0.991267043051661 - 1.00340167159781	0.00606731	-0.439931	0.659987
CCNB2	6.33207e-05	1.00006	0.999919078307836 - 1.0002075671832	0.000144244	0.438982	0.660674
SNHG1	-3.69581e-05	0.999963	0.999878591434331 - 1.0000474936506	8.44511e-05	-0.437628	0.661656
FSBP	-0.000245024	0.999755	0.999192830625044 - 1.00031718214014	0.000562176	-0.435849	0.662946
PKP4	-2.32889e-05	0.999977	0.99992284524445 - 1.00003057758889	5.38662e-05	-0.432347	0.66549
NNAT	4.52565e-06	1	0.99999402890885 - 1.00001502241571	1.04968e-05	0.431148	0.666361
LAS1L	-3.88001e-05	0.999961	0.999871201489177 - 1.00005119975653	8.99991e-05	-0.431117	0.666384
EPHA5	-0.000133195	0.999867	0.99955730728743 - 1.00017632036402	0.000309507	-0.430346	0.666944
FOLH1	0.000105256	1.00011	0.999860390145725 - 1.00035013239621	0.000244871	0.429841	0.667311
KCTD14	-0.000901574	0.999099	0.996986018374718 - 1.00121164620577	0.00211281	-0.426717	0.669585
CTNNA1	-5.52844e-06	0.999994	0.999981506870518 - 1.00000743627805	1.29647e-05	-0.426422	0.6698
CHRM3	-7.02166e-05	0.99993	0.999765005987903 - 1.00009456574642	0.00016478	-0.426124	0.670018
KCTD16	0.000175288	1.00018	0.999763134553742 - 1.00058747145166	0.000412168	0.425282	0.670631
CLVS1	0.000179635	1.00018	0.999757095846938 - 1.00060220661376	0.000422555	0.425116	0.670752
EPCAM	-0.00125654	0.998744	0.995785077073647 - 1.00170341926421	0.00295917	-0.424626	0.671109
BUB1	6.74876e-05	1.00007	0.999908116226487 - 1.00022686344091	0.000159374	0.423455	0.671963
TRAF4	-1.0982e-05	0.999989	0.999963011779564 - 1.00001502437112	2.60063e-05	-0.422282	0.672819
PPM1L	-6.36639e-05	0.999936	0.99978550391081 - 1.00008717238168	0.000150834	-0.422078	0.672968
LINC00963	3.97901e-05	1.00004	0.999945313807131 - 1.00013426805149	9.44771e-05	0.421162	0.673637
TOP2A	1.00679e-05	1.00001	0.999986091309185 - 1.00003404454336	2.39766e-05	0.419904	0.674556
ST6GALNAC6	-0.00416665	0.995842	0.985902792829407 - 1.00578125267619	0.00993923	-0.419212	0.675061
ZYX	-3.97494e-06	0.999996	0.999986513682181 - 1.00000553644589	9.51138e-06	-0.417914	0.67601
SBNO2	-2.3012e-05	0.999977	0.999921830831545 - 1.00003214566261	5.51574e-05	-0.417206	0.676528
STK10	3.53478e-05	1.00004	0.999950355285815 - 1.00012034146541	8.49931e-05	0.41589	0.677491
CCDC3	3.86051e-05	1.00004	0.999945765893544 - 1.00013144579392	9.284e-05	0.415824	0.677539
TEAD4	0.000147658	1.00015	0.999792506369705 - 1.00050283067727	0.000355162	0.415747	0.677595
CNN3	-1.94215e-06	0.999998	0.999993362145999 - 1.00000275355615	4.69571e-06	-0.413602	0.679166
EFNA4	0.000358849	1.00036	0.999490947500021 - 1.00122687953314	0.000867966	0.413437	0.679287
PDLIM5	-1.56424e-05	0.999984	0.999946514709099 - 1.00002220072277	3.7843e-05	-0.41335	0.67935
TPRG1	0.000670518	1.00067	0.999045841284979 - 1.0022956435999	0.0016249	0.412651	0.679862
PRDX4	1.12944e-05	1.00001	0.999983858795142 - 1.00003873021946	2.74357e-05	0.411669	0.680582
RTP1	0.000348746	1.00035	0.999498129912158 - 1.0011994846071	0.000850677	0.409963	0.681833
INPP4A	-4.12643e-05	0.999959	0.999858043434419 - 1.00005942957598	0.000100693	-0.409803	0.68195
PARPBP	0.000366637	1.00037	0.999471502024558 - 1.0012619057699	0.000895202	0.409558	0.682131
HOXC6	0.000234097	1.00023	0.99966252961997 - 1.00080571976243	0.000571595	0.409551	0.682135
MCM10	-0.00011185	0.999888	0.999614927489658 - 1.00016138474119	0.000273229	-0.409365	0.682272
EPHA2	-3.89321e-05	0.999961	0.999865959459404 - 1.00005617787893	9.51092e-05	-0.409341	0.68229
NBEA	-6.16908e-05	0.999938	0.999787597549668 - 1.00008902461641	0.000150714	-0.409325	0.682301
PHLPP2	0.000105491	1.00011	0.999847377541852 - 1.00036361478301	0.000258119	0.40869	0.682767
C6orf136	-0.000144811	0.999855	0.999500842896945 - 1.00020955578897	0.000354356	-0.40866	0.68279
DPYSL3	2.13653e-06	1	0.999996904267287 - 1.00000736880077	5.23227e-06	0.408338	0.683026
HERC5	-4.00508e-05	0.99996	0.999861781829172 - 1.00005811823657	9.81682e-05	-0.407981	0.683288
RALYL	0.000146518	1.00015	0.999787367720299 - 1.00050569064502	0.000359161	0.407946	0.683313
CXCR4	-1.63164e-05	0.999984	0.999943670356925 - 1.00002369709509	4.00134e-05	-0.407774	0.68344
SEC61A2	8.44661e-05	1.00008	0.99987719829819 - 1.00029174103879	0.000207271	0.407515	0.68363
ATP2B2	-2.86616e-05	0.999971	0.999900853783904 - 1.00004182379783	7.0485e-05	-0.406634	0.684277
GLRA2	-0.00012979	0.99987	0.999550628351867 - 1.00018980805508	0.00031959	-0.406115	0.684658
SLITRK5	8.29072e-05	1.00008	0.999878607492073 - 1.00028721372251	0.000204303	0.405805	0.684886
ZC3HAV1	-3.0824e-05	0.999969	0.999892243949793 - 1.00004610900319	7.69325e-05	-0.400663	0.688668
KIF17	0.000211988	1.00021	0.999680685300342 - 1.00074333660974	0.000531326	0.39898	0.689908
CDKN1A	-6.80546e-06	0.999993	0.999976117755945 - 1.00001027137976	1.70768e-05	-0.39852	0.690247
HERC1	3.9976e-05	1.00004	0.999939371893083 - 1.00014058164644	0.000100605	0.397356	0.691105
MGAT2	0.00471199	1.00472	0.992770133261729 - 1.01667608682319	0.011953	0.394211	0.693425
MSTN	4.06926e-05	1.00004	0.99993683523722 - 1.00014455158752	0.000103858	0.391809	0.695199
HR	4.03661e-05	1.00004	0.999937097782001 - 1.00014363612996	0.000103269	0.390883	0.695884
OLFML2A	-4.18235e-05	0.999958	0.999850576054283 - 1.00006577877134	0.000107601	-0.388689	0.697506
PLP2	1.96571e-05	1.00002	0.999968961494576 - 1.00007035307566	5.06958e-05	0.387746	0.698204
KIF18A	0.00020285	1.0002	0.999679619255679 - 1.00072612271482	0.000523252	0.387673	0.698258
CNP	2.48494e-06	1	0.999996073915902 - 1.0000088959755	6.41103e-06	0.387604	0.698309
GYPC	-1.86616e-05	0.999981	0.999933129485969 - 1.00002954765276	4.82091e-05	-0.387097	0.698684
SLC26A4	0.000522429	1.00052	0.999161372702469 - 1.00188375731367	0.00136119	0.383802	0.701125
ZNF540	0.000482993	1.00048	0.999222207046942 - 1.00174401150876	0.0012609	0.383053	0.70168
MAST1	3.23829e-05	1.00003	0.99994776019497 - 1.00011700663499	8.46232e-05	0.382671	0.701963
DDIAS	-0.000160124	0.99984	0.999421345040292 - 1.00025843338695	0.000418544	-0.382573	0.702037
NR4A2	8.89149e-05	1.00009	0.999854859136604 - 1.0003229786527	0.00023406	0.379881	0.704033
ACTL6A	-3.97453e-05	0.99996	0.999854978961222 - 1.00006553203399	0.000105277	-0.377532	0.705778
KDELR3	4.81055e-05	1.00005	0.999920433245628 - 1.00017578014535	0.000127673	0.376786	0.706333
GNAL	0.000202075	1.0002	0.999665152930626 - 1.00073903825009	0.000536943	0.376344	0.706661
MELK	-6.03855e-05	0.99994	0.999778977673948 - 1.00010025492294	0.000160639	-0.375909	0.706984
KCNJ4	-0.000255171	0.999745	0.999065419688103 - 1.00042430406121	0.000679442	-0.375559	0.707245
RAPGEF4	-3.79938e-05	0.999962	0.999859999435265 - 1.00006401438269	0.000102007	-0.372461	0.70955
SLFN5	5.92667e-05	1.00006	0.999900049544163 - 1.00021848733196	0.000159219	0.372234	0.709719
SYT14	0.000206589	1.00021	0.999650746880677 - 1.00076247412574	0.000555864	0.371654	0.71015
LRRC3B	-5.59153e-05	0.999944	0.999793632283525 - 1.00009454019205	0.000150454	-0.371644	0.710158
SLC22A15	0.000149309	1.00015	0.999746445584173 - 1.00055219472609	0.000402875	0.370609	0.710929
MBP	8.24259e-07	1	0.999998597955364 - 1.00000305056402	2.2263e-06	0.370237	0.711206
ERCC6L	-0.000381637	0.999618	0.998586153179843 - 1.00065071874457	0.00103228	-0.369702	0.711605
VIPR1	0.00037319	1.00037	0.999360879265286 - 1.00138563995795	0.00101238	0.368626	0.712406
KIF23	7.84935e-05	1.00008	0.999865179209641 - 1.00029181391026	0.000213317	0.367966	0.712899
NAV3	6.28612e-05	1.00006	0.999890442679366 - 1.00023528370517	0.000172421	0.364581	0.715424
ROMO1	1.50218e-05	1.00002	0.999973467168533 - 1.00005657674595	4.15548e-05	0.361495	0.71773
SLC47A2	3.21908e-05	1.00003	0.99994251158079 - 1.00012187111129	8.96798e-05	0.358953	0.71963
ANK2	-6.38268e-06	0.999994	0.999975741781083 - 1.00001149290954	1.78756e-05	-0.357061	0.721046
DAP	1.46779e-05	1.00001	0.999973534582851 - 1.00005582136851	4.11434e-05	0.356749	0.72128
NEDD4	0.000102109	1.0001	0.999814924904545 - 1.00038930339663	0.000287189	0.355546	0.722181
NAPRT	-0.000112277	0.999888	0.999571680275768 - 1.0002037791934	0.000316049	-0.35525	0.722402
SHISA9	5.53723e-05	1.00006	0.999898710396989 - 1.00021203730685	0.000156663	0.353448	0.723753
COL4A2	-2.63613e-06	0.999997	0.999989904080621 - 1.00000482366842	7.45979e-06	-0.353378	0.723805
COL4A1	-2.27747e-06	0.999998	0.999991265410825 - 1.00000417965902	6.45712e-06	-0.352706	0.724309
RNASE6	4.36126e-05	1.00004	0.999919953322258 - 1.00016727377466	0.00012366	0.352681	0.724328
CAPSL	0.000199634	1.0002	0.999631442459313 - 1.00076786545819	0.000568211	0.351338	0.725335
CRISPLD1	9.45655e-06	1.00001	0.999982426736456 - 1.00003648644684	2.70299e-05	0.349856	0.726447
CYBRD1	1.09169e-05	1.00001	0.999979707567181 - 1.00004212644118	3.12094e-05	0.349796	0.726492
SMIM3	-1.03177e-05	0.99999	0.999960083101926 - 1.00001928165896	2.95993e-05	-0.348579	0.727406
NMB	-9.79067e-06	0.99999	0.99996204168642 - 1.0000183770736	2.81677e-05	-0.347585	0.728152
ASXL3	0.000189003	1.00019	0.999644079087766 - 1.00073396207045	0.000544941	0.346831	0.728718
TMEM255A	-1.37313e-05	0.999986	0.999946563579933 - 1.00002597396322	3.97052e-05	-0.345832	0.729469
DBNDD2	0.000412551	1.00041	0.999217807793834 - 1.00160746368459	0.00119483	0.34528	0.729884
P2RX5	0.000662389	1.00066	0.998739585125584 - 1.00258563169064	0.00192302	0.344452	0.730506
CPNE5	-1.53746e-05	0.999985	0.999939937172001 - 1.00002931384343	4.46883e-05	-0.344041	0.730816
SNX32	0.000171186	1.00017	0.999673064726672 - 1.00066933704889	0.000498136	0.343653	0.731107
PPP2R2D	7.62761e-05	1.00008	0.999854119132352 - 1.00029843882457	0.00022216	0.343339	0.731344
TRIM5	-7.12388e-05	0.999929	0.999720734669284 - 1.00013679286456	0.000208029	-0.342446	0.732015
RPRM	4.29267e-05	1.00004	0.999917538012969 - 1.00016831731347	0.00012539	0.342347	0.73209
KCNE4	-2.23551e-05	0.999978	0.999912316339541 - 1.00004297400851	6.53288e-05	-0.342193	0.732206
XXYLT1	6.03667e-05	1.00006	0.999883951209625 - 1.00023678587148	0.000176417	0.342181	0.732214
PPP4C	1.69081e-05	1.00002	0.999967152565507 - 1.00006666399821	4.97557e-05	0.339823	0.73399
WWTR1	5.62387e-06	1.00001	0.99998892687519 - 1.00002232089903	1.6697e-05	0.336819	0.736253
SAMD9L	-1.79718e-05	0.999982	0.999928604584564 - 1.0000354522018	5.34238e-05	-0.3364	0.736569
HOXA7	0.000254267	1.00025	0.999498326627361 - 1.00101027295714	0.000755973	0.336345	0.736611
TRHDE	0.000528443	1.00053	0.998946288505173 - 1.00211087598009	0.00158229	0.333972	0.7384
FJX1	1.04328e-05	1.00001	0.999979070090714 - 1.00004179563837	3.13628e-05	0.332649	0.739399
KIFC1	-3.28323e-05	0.999967	0.999868253848425 - 1.00006608254891	9.89144e-05	-0.331927	0.739944
CDK2	-5.12793e-05	0.999949	0.999793699205828 - 1.00010374490279	0.000155023	-0.330785	0.740807
CDC20	-3.1955e-05	0.999968	0.999871010624107 - 1.00006508030419	9.70348e-05	-0.329315	0.741917
UBR3	-4.65992e-05	0.999953	0.999811859504243 - 1.00009494436413	0.000141542	-0.329224	0.741986
PPP1R9B	1.90247e-05	1.00002	0.999961177591462 - 1.00007687214028	5.78473e-05	0.328878	0.742248
ZNF25	6.42771e-05	1.00006	0.999868365283394 - 1.00026019303829	0.000195914	0.328089	0.742845
ANK3	4.78414e-05	1.00005	0.999901774150112 - 1.00019391103207	0.000146068	0.327528	0.743269
ITGA1	-2.72631e-05	0.999973	0.999889408037851 - 1.00005606646088	8.33292e-05	-0.327174	0.743537
DBP	-9.45495e-05	0.999905	0.999615964569936 - 1.00019494535555	0.00028949	-0.326607	0.743965
BCL11A	9.43444e-05	1.00009	0.999805175155974 - 1.00038352246785	0.000289174	0.326255	0.744231
AGPAT2	6.9533e-05	1.00007	0.999855909393515 - 1.00028316134665	0.000213626	0.325489	0.744811
TP53INP1	-4.20465e-05	0.999958	0.999828774646553 - 1.00008713405582	0.00012918	-0.325489	0.744811
CCDC80	-5.52872e-06	0.999994	0.999977422276733 - 1.00001152031561	1.7049e-05	-0.324284	0.745723
RPL18AP16	-0.00498252	0.99503	0.979610544162975 - 1.01044920303062	0.0154193	-0.323135	0.746593
DLX2	-0.000110758	0.999889	0.999545174216162 - 1.00023332255194	0.000344074	-0.321901	0.747528
TRIM38	6.81889e-05	1.00007	0.999855466179949 - 1.00028091619429	0.000212725	0.320549	0.748552
RELN	8.47876e-05	1.00008	0.999819040903853 - 1.00035054151447	0.00026575	0.31905	0.749689
CD58	5.22269e-05	1.00005	0.999887434050066 - 1.00021702252523	0.000164794	0.316922	0.751303
CDCA5	3.99605e-05	1.00004	0.999913316420697 - 1.0001666062395	0.000126645	0.315532	0.752358
ZNF217	-4.63606e-05	0.999954	0.999806515917876 - 1.00010076504255	0.000147125	-0.315111	0.752677
LAMA4	1.04789e-05	1.00001	0.999977218229056 - 1.00004373964504	3.32607e-05	0.315053	0.752721
LRP5	-2.4747e-05	0.999975	0.999896415106619 - 1.00005409151821	7.88382e-05	-0.313896	0.7536
RAB3B	0.000103293	1.0001	0.999774103594861 - 1.00043249248292	0.000329194	0.313774	0.753693
PCDHB16	-4.33722e-05	0.999957	0.999817482463306 - 1.00009577503591	0.000139146	-0.311702	0.755267
RAB4B	-0.000734938	0.999265	0.996875135541451 - 1.00165552779768	0.0023902	-0.30748	0.758478
PLSCR1	-1.5976e-05	0.999984	0.99993186697652 - 1.00003618130465	5.21572e-05	-0.306305	0.759373
DYDC2	-0.000269349	0.999731	0.99885131616943 - 1.00061005926689	0.000879372	-0.306297	0.759379
SLC24A4	3.55214e-05	1.00004	0.999919503501952 - 1.00015154049061	0.000116018	0.30617	0.759475
LSM5	2.73627e-05	1.00003	0.999937810959516 - 1.00011691516692	8.95521e-05	0.30555	0.759947
IQSEC1	1.53033e-05	1.00002	0.999964983654696 - 1.00006562323438	5.03198e-05	0.304121	0.761035
USP3	-8.79928e-05	0.999912	0.999622332291681 - 1.00020168982824	0.000289679	-0.30376	0.761311
RUSC2	2.49673e-05	1.00002	0.999942757567927 - 1.00010717759795	8.221e-05	0.303701	0.761356
PLAT	-6.15801e-06	0.999994	0.999973559897281 - 1.00001412411249	2.02821e-05	-0.303618	0.761419
HIVEP2	4.2921e-05	1.00004	0.999901418884495 - 1.00018442504338	0.000141503	0.303322	0.761644
TRIM56	1.46608e-05	1.00001	0.999966237410129 - 1.00006308436431	4.84235e-05	0.302762	0.762071
DLGAP5	-7.49449e-05	0.999925	0.999677519889721 - 1.00017259588479	0.000247538	-0.302761	0.762072
HOXC10	5.30209e-05	1.00005	0.999877813403552 - 1.00022823112057	0.000175209	0.302615	0.762183
PLSCR3	0.0045426	1.00455	0.9895232451109 - 1.019582623147	0.0150297	0.302242	0.762468
CDCA2	0.000135875	1.00014	0.999686253452667 - 1.00058551467047	0.000449631	0.302192	0.762506
SYNJ1	-4.19147e-05	0.999958	0.999818700797448 - 1.00009747157968	0.000139385	-0.300711	0.763635
GTSE1	-4.61829e-05	0.999954	0.999800116469499 - 1.00010751988	0.000153702	-0.300471	0.763818
MYBL2	1.60086e-05	1.00002	0.999962543263094 - 1.00006947409563	5.34654e-05	0.299419	0.764621
MTURN	3.86049e-06	1	0.999990952832025 - 1.00001676815374	1.29077e-05	0.299085	0.764875
HNRNPAB	1.31721e-05	1.00001	0.999969120495633 - 1.00005722385673	4.40517e-05	0.299014	0.764929
KLC1	-4.12827e-05	0.999959	0.999819053405804 - 1.00009838290201	0.000139665	-0.295584	0.767548
FIGN	-4.72369e-05	0.999953	0.999792519412476 - 1.00011300897691	0.000160245	-0.29478	0.768162
PLLP	1.13976e-05	1.00001	0.999972673701987 - 1.00005012154161	3.87239e-05	0.294329	0.768507
METRN	4.11063e-06	1	0.999990064034307 - 1.00001815723945	1.40466e-05	0.292642	0.769796
NR5A2	-0.000389603	0.99961	0.998279035202983 - 1.00094191006677	0.00133144	-0.292619	0.769814
KANK2	1.24144e-05	1.00001	0.999969882958455 - 1.00005494593898	4.25315e-05	0.291887	0.770373
KCNQ5	9.92018e-05	1.0001	0.999758216342473 - 1.00044019702449	0.00034099	0.290923	0.771111
LPCAT1	9.22489e-06	1.00001	0.9999774746399 - 1.00004097522252	3.17503e-05	0.290545	0.771399
NCAPG	-5.64577e-05	0.999944	0.999749041536472 - 1.00013804621929	0.000194502	-0.290268	0.771612
STK17A	9.91315e-06	1.00001	0.999975520369673 - 1.00004430603783	3.43928e-05	0.288233	0.773168
CXCL16	1.09942e-05	1.00001	0.999972844161712 - 1.00004914437659	3.81501e-05	0.288183	0.773207
PCNA	-8.47902e-06	0.999992	0.99996208964311 - 1.00002095238478	2.94314e-05	-0.288095	0.773274
MICU3	0.000121795	1.00012	0.999697971333835 - 1.00054563405416	0.000423831	0.287367	0.773831
CIITA	2.1607e-05	1.00002	0.999946321841441 - 1.00009689258544	7.52854e-05	0.287001	0.774112
FNDC9	-0.0874325	0.916281	0.611263944145632 - 1.22129756599553	0.305017	-0.286648	0.774382
SPATA17	-0.000122417	0.999878	0.99944949961545 - 1.00030568216928	0.000428091	-0.285959	0.774909
ELFN2	1.87604e-05	1.00002	0.99995303089841 - 1.00008449023407	6.57297e-05	0.285417	0.775324
CCNA1	0.000165514	1.00017	0.999583471630413 - 1.00074758310615	0.000582056	0.284361	0.776134
TRAPPC6B	-0.000322115	0.999678	0.998542734498462 - 1.00081313860304	0.0011352	-0.283752	0.776601
GBP5	-5.4664e-05	0.999945	0.999752565840845 - 1.00013810921789	0.000192772	-0.283568	0.776741
CAMK1D	2.6222e-05	1.00003	0.999933573286167 - 1.00011887136793	9.2649e-05	0.283025	0.777158
IFI44	1.79676e-05	1.00002	0.999954399427865 - 1.00008153613309	6.35684e-05	0.28265	0.777445
MCL1	4.18042e-06	1	0.999989381445545 - 1.00001897942017	1.4799e-05	0.28248	0.777575
RHO	-0.0040803	0.995928	0.981474060318709 - 1.01038197525421	0.014454	-0.282296	0.777717
SYDE1	-2.86887e-05	0.999971	0.999869618201727 - 1.00007300525824	0.000101694	-0.282109	0.77786
GPR162	1.9946e-05	1.00002	0.999949179596586 - 1.00009071284043	7.07666e-05	0.281856	0.778054
HOXA10	9.12967e-05	1.00009	0.999765340766822 - 1.00041726096672	0.00032596	0.280086	0.779412
OXTR	-2.27156e-05	0.999977	0.999896131869151 - 1.00005843745934	8.11528e-05	-0.279911	0.779545
MTFP1	0.00109341	1.00109	0.997161058903971 - 1.00502695250259	0.00393295	0.278012	0.781003
TP53I3	-8.15225e-05	0.999918	0.999624229651872 - 1.00021273195404	0.000294251	-0.277051	0.781741
WASF2	-7.02117e-06	0.999993	0.999967618214703 - 1.0000183394941	2.53606e-05	-0.276853	0.781893
CENPN	0.000132875	1.00013	0.99964900739359 - 1.00061675941189	0.000483876	0.274605	0.78362
NEGR1	4.67872e-05	1.00005	0.99987607821826 - 1.00021749834872	0.00017071	0.274074	0.784028
TMEM200A	0.000135538	1.00014	0.999639682343768 - 1.00063141114567	0.000495864	0.273336	0.784595
KIF3C	1.38683e-05	1.00001	0.999963101196574 - 1.00006463565659	5.07672e-05	0.273175	0.784719
PLCB4	0.000114835	1.00011	0.999693413997062 - 1.00053626837938	0.000421427	0.27249	0.785245
NGFR	1.28093e-05	1.00001	0.99996568758747 - 1.00005993117131	4.71218e-05	0.271834	0.78575
HSPA12A	2.15096e-05	1.00002	0.999941831236816 - 1.00010118837324	7.96786e-05	0.269954	0.787195
BHLHE22	0.000132943	1.00013	0.999639618520526 - 1.00062628446845	0.000493333	0.269479	0.787561
KBTBD11	1.78643e-05	1.00002	0.999951490313985 - 1.00008423863982	6.63742e-05	0.269146	0.787818
S100A6	1.52924e-06	1	0.999995818913459 - 1.00000723957052	5.71033e-06	0.267803	0.788851
CDK1	2.75563e-05	1.00003	0.999924499426463 - 1.00013061397242	0.000103057	0.267388	0.78917
PARP9	-1.24098e-05	0.999988	0.999941136750147 - 1.00003404384707	4.64535e-05	-0.267144	0.789358
C3orf80	0.000286613	1.00029	0.999210943950668 - 1.00136236419529	0.00107571	0.266441	0.7899
CCDC110	0.000961316	1.00096	0.997342841222486 - 1.00458071473071	0.00361894	0.265635	0.79052
CIT	-1.92018e-05	0.999981	0.999908197053963 - 1.00005339963804	7.26013e-05	-0.264483	0.791407
UGT8	8.12092e-06	1.00001	0.999977379894459 - 1.00003886201628	3.07411e-05	0.264172	0.791648
CKAP2L	7.25352e-05	1.00007	0.999796889620299 - 1.0003481860415	0.000275648	0.263144	0.79244
ESPL1	5.14021e-05	1.00005	0.999855945016763 - 1.0002468617421	0.000195458	0.262982	0.792564
BRINP2	-1.56337e-05	0.999984	0.999924878621931 - 1.00004385424939	5.94878e-05	-0.262805	0.792701
ANKRD34A	-0.000213988	0.999786	0.998971748813037 - 1.00060032012125	0.000814286	-0.262793	0.79271
DOCK9	-3.02066e-05	0.99997	0.999853699341912 - 1.00008588829437	0.000116094	-0.26019	0.794717
DRAM1	5.08634e-05	1.00005	0.999855165497829 - 1.00024656388833	0.000195699	0.259906	0.794936
IGFBP7	1.4604e-06	1	0.999995824277578 - 1.0000070965262	5.63612e-06	0.259114	0.795547
MAN2B1	1.96482e-05	1.00002	0.999943776629264 - 1.000095520253	7.58718e-05	0.258966	0.795661
NCAPG2	-2.30799e-05	0.999977	0.99988731597495 - 1.00006652485724	8.96044e-05	-0.257575	0.796735
DDR2	-1.27203e-05	0.999987	0.999937661785234 - 1.00003689782898	4.9618e-05	-0.256364	0.79767
RTKN2	6.17361e-05	1.00006	0.999820757696209 - 1.00030271838715	0.00024098	0.256187	0.797806
KCNIP4	0.000138608	1.00014	0.999595880347601 - 1.00068135500972	0.000542737	0.255387	0.798424
VCAN	3.64365e-06	1	0.999989343368268 - 1.00001794393917	1.43003e-05	0.254795	0.798881
TTK	-6.85029e-05	0.999931	0.999662461915534 - 1.00020053688341	0.000269037	-0.254622	0.799015
DNAH9	2.52785e-05	1.00003	0.999925881433444 - 1.00012467629256	9.93974e-05	0.254318	0.79925
ID4	2.63269e-06	1	0.999992253478404 - 1.00001301190156	1.03792e-05	0.25365	0.799766
CHST14	3.05948e-05	1.00003	0.999909587206972 - 1.00015160331051	0.000121008	0.252833	0.800398
PKP2	0.000140248	1.00014	0.999584723379691 - 1.00069579205409	0.000555534	0.252456	0.800689
MCM5	-1.62178e-05	0.999984	0.999919476076268 - 1.00004808864745	6.43063e-05	-0.252196	0.80089
CCNA2	4.19434e-05	1.00004	0.999875471111481 - 1.00020841748894	0.000166473	0.251953	0.801077
LRRC10B	0.000159215	1.00016	0.999521057154587 - 1.00079739727279	0.00063817	0.249486	0.802985
BOK	-4.12841e-05	0.999959	0.999793142869993 - 1.00012429070676	0.000165574	-0.249339	0.803098
LBR	-2.05152e-05	0.999979	0.999896787013592 - 1.00006218299955	8.2698e-05	-0.248074	0.804077
CYTL1	1.43779e-05	1.00001	0.999956112163459 - 1.00007264376976	5.82658e-05	0.246763	0.805091
GRM2	0.000170743	1.00017	0.9994779119039 - 1.00086360414888	0.000692846	0.246438	0.805343
STK3	9.1256e-05	1.00009	0.999719316886431 - 1.00046320345369	0.000371943	0.245349	0.806186
BTN3A3	-2.39159e-05	0.999976	0.999878442920399 - 1.00007372575206	9.76414e-05	-0.244937	0.806506
GMNN	2.83162e-05	1.00003	0.999912156624734 - 1.00014447659135	0.00011616	0.243769	0.80741
NEK6	-6.88305e-06	0.999993	0.999964779261762 - 1.00002145468452	2.83377e-05	-0.242894	0.808088
FRMPD2	0.000771902	1.00077	0.997589808472559 - 1.00395459234074	0.00318239	0.242554	0.808351
TYRO3	-9.76041e-06	0.99999	0.999949986785645 - 1.00003049248476	4.02528e-05	-0.242478	0.80841
RBM24	-0.000150605	0.999849	0.999225075358945 - 1.00047373803674	0.000624331	-0.241226	0.80938
PCDHB6	5.1891e-05	1.00005	0.999836331023537 - 1.00026745365724	0.000215561	0.240725	0.809768
ECT2	2.92264e-05	1.00003	0.999907799118826 - 1.00015065458465	0.000121428	0.24069	0.809795
PHLDA1	-4.19527e-06	0.999996	0.999978313634832 - 1.00001329583783	1.74911e-05	-0.239852	0.810445
TP53I11	1.0295e-05	1.00001	0.999967119406648 - 1.00005347068779	4.31756e-05	0.238445	0.811536
KIF4A	3.30361e-05	1.00003	0.999893336974131 - 1.00017273629583	0.0001397	0.236479	0.813061
ANKZF1	-2.47937e-05	0.999975	0.999870035953531 - 1.00008037721799	0.000105171	-0.235748	0.813629
ANO3	-0.000190571	0.999809	0.998996442472771 - 1.00062245086352	0.000813004	-0.234404	0.814671
CCDC50	-1.30422e-05	0.999987	0.99993123532574 - 1.00004268049849	5.57226e-05	-0.234055	0.814942
CENPK	-6.63905e-05	0.999934	0.999647703239382 - 1.00021952019385	0.000285908	-0.232209	0.816376
KCNQ1	7.48549e-05	1.00007	0.999751524757254 - 1.00039819063059	0.000323333	0.23151	0.816918
KIF2C	3.25097e-05	1.00003	0.999891878339148 - 1.00017314209105	0.000140632	0.231169	0.817184
GBP2	7.23895e-06	1.00001	0.999975912010711 - 1.00003856594623	3.1327e-05	0.231077	0.817255
EME1	0.000128498	1.00013	0.999570641274414 - 1.00068637159977	0.000557865	0.230339	0.817828
SNRPG	1.47207e-05	1.00001	0.999950652977122 - 1.0000787886239	6.40678e-05	0.229767	0.818273
SYNPO	3.9599e-06	1	0.999986652805892 - 1.00002126701665	1.73071e-05	0.228802	0.819023
LRP10	-4.64463e-06	0.999995	0.999974795227197 - 1.00001591553277	2.05602e-05	-0.225904	0.821276
LAMA5	-6.85865e-06	0.999993	0.999962580104242 - 1.00002370265089	3.05613e-05	-0.224423	0.822428
ASCL1	8.07226e-06	1.00001	0.999971984439448 - 1.00004416014709	3.60879e-05	0.223684	0.823004
PCSK5	-3.84801e-05	0.999962	0.999789365379243 - 1.00013367591709	0.000172155	-0.22352	0.823131
HAUS1	-3.33895e-05	0.999967	0.999816880189606 - 1.00011634190007	0.000149731	-0.222997	0.823538
GPNMB	3.2499e-06	1	0.999988630402864 - 1.0000178694011	1.46195e-05	0.222299	0.824081
TNFRSF1A	-5.10252e-06	0.999995	0.999971765813941 - 1.00001802916821	2.31317e-05	-0.220586	0.825415
TNFRSF10B	-1.56942e-05	0.999984	0.999912902490714 - 1.0000557093534	7.14034e-05	-0.219796	0.82603
ESYT3	-0.000445188	0.999555	0.997523703317606 - 1.00158611982392	0.00203121	-0.219174	0.826515
IDH1	-6.75025e-06	0.999993	0.999962307738118 - 1.00002419181687	3.0942e-05	-0.218158	0.827306
CX3CR1	-6.06656e-06	0.999994	0.999966039380588 - 1.00002182754576	2.78941e-05	-0.217485	0.82783
PDPN	-1.24744e-06	0.999999	0.999992982569816 - 1.00000452254845	5.76999e-06	-0.216195	0.828836
HJURP	4.31989e-05	1.00004	0.999843380738793 - 1.00024301899125	0.000199819	0.21619	0.82884
GPR12	7.13065e-05	1.00007	0.999740918038452 - 1.00040170001287	0.000330391	0.215825	0.829125
TEF	2.73295e-05	1.00003	0.999899862798076 - 1.00015479687152	0.000127467	0.214404	0.830232
AMIGO1	3.34535e-05	1.00003	0.999877189193323 - 1.00018971887202	0.000156265	0.214082	0.830483
TSPAN7	-4.30426e-06	0.999996	0.999975523600474 - 1.00001586789855	2.01721e-05	-0.213376	0.831033
ATAD2	-2.26941e-05	0.999977	0.999870893383522 - 1.00008371888995	0.000106413	-0.213265	0.83112
CDC25A	5.48142e-05	1.00005	0.999796905861181 - 1.00031272548148	0.00025791	0.212532	0.831692
CBX6	-1.18104e-05	0.999988	0.999932582310712 - 1.00004379696987	5.56073e-05	-0.21239	0.831803
KCNJ3	8.7217e-05	1.00009	0.999674750326244 - 1.0004996912974	0.00041247	0.21145	0.832536
DAB1	-5.55816e-05	0.999944	0.999680077614999 - 1.00020876224573	0.000264342	-0.210264	0.833462
ANKRD26	-0.000126806	0.999873	0.999266348447916 - 1.00048005608771	0.000606854	-0.208956	0.834483
FOXJ1	7.36495e-06	1.00001	0.999971968274124 - 1.00004276167092	3.53967e-05	0.208069	0.835175
CA10	1.18218e-05	1.00001	0.999954974706676 - 1.00006866894084	5.68471e-05	0.207957	0.835263
ID3	-2.51183e-06	0.999997	0.999985407488447 - 1.00000956886244	1.20807e-05	-0.207921	0.835291
UNC80	-3.50258e-05	0.999965	0.999795932333319 - 1.00013401727349	0.000169042	-0.207201	0.835853
SEC61A1	-2.66498e-06	0.999997	0.999984408450764 - 1.00001026159217	1.29266e-05	-0.206163	0.836663
CENPH	-4.26458e-05	0.999957	0.999749512258383 - 1.00016519797051	0.000207843	-0.205183	0.837429
RPH3A	-4.99697e-06	0.999995	0.999970552899998 - 1.00001945318831	2.44501e-05	-0.204374	0.838061
CASP6	8.43751e-05	1.00008	0.999670780818931 - 1.00049797657075	0.000413598	0.204003	0.838351
MYC	1.45555e-05	1.00001	0.999943164071352 - 1.00008594710617	7.13915e-05	0.203883	0.838445
MCM7	-3.62962e-06	0.999996	0.999978465413232 - 1.00001427535949	1.7905e-05	-0.202716	0.839357
ZNF233	0.000356213	1.00036	0.998596736218849 - 1.00211581628895	0.00175954	0.202447	0.839568
CD151	4.02485e-06	1	0.999984063584283 - 1.00002398612802	1.99613e-05	0.201633	0.840204
S100A16	-2.80041e-06	0.999997	0.999983301613282 - 1.00001109756581	1.3898e-05	-0.201498	0.840309
ZNF702P	-0.000245484	0.999755	0.998533481835405 - 1.00097561101615	0.00122106	-0.201041	0.840667
NOL12	0.000168318	1.00017	0.999328364334889 - 1.00100829906129	0.000839967	0.200386	0.841179
ARHGAP11A	5.01042e-05	1.00005	0.99980006632275 - 1.00030014465001	0.000250039	0.200386	0.841179
CX3CL1	-8.49605e-06	0.999992	0.999949012716092 - 1.00003399525626	4.24913e-05	-0.199948	0.841521
SLC25A27	4.59326e-05	1.00005	0.999816121114296 - 1.00027574614894	0.000229813	0.19987	0.841582
ZNF204P	9.54275e-05	1.0001	0.999616999678263 - 1.00057386445492	0.000478432	0.199459	0.841904
RHBDL1	-0.000117871	0.999882	0.999288330169154 - 1.00047594255135	0.000593806	-0.1985	0.842654
CDC45	-4.53909e-05	0.999955	0.999725821507485 - 1.00018339867323	0.000228789	-0.198397	0.842735
HPSE	5.16459e-05	1.00005	0.999788077013134 - 1.00031521745445	0.00026357	0.195947	0.844651
SEC11A	1.00766e-05	1.00001	0.999957629305443 - 1.00006252396436	5.24473e-05	0.192128	0.847642
MRC2	3.24258e-06	1	0.999986309503917 - 1.00002017566754	1.69331e-05	0.191494	0.848139
APOL1	7.82103e-06	1.00001	0.99996660642596 - 1.00004903568674	4.12146e-05	0.189763	0.849495
TIMELESS	-1.5479e-05	0.999985	0.999902617969448 - 1.00006642422177	8.19031e-05	-0.188992	0.850099
DEPDC1B	7.13102e-05	1.00007	0.99969234383743 - 1.00045028169029	0.000378969	0.188169	0.850744
LTF	3.86787e-07	1	0.999998324604452 - 1.00000244896961	2.06218e-06	0.187562	0.85122
DNAAF3	-0.000237912	0.999762	0.998471467951741 - 1.00105276481765	0.00129065	-0.184335	0.853751
FIBIN	-6.86233e-06	0.999993	0.999954506362328 - 1.00003176901525	3.86313e-05	-0.177637	0.859008
SMC4	-1.85962e-05	0.999981	0.999876617877695 - 1.00008619005503	0.000104786	-0.177468	0.859141
RBMS1	-1.69204e-05	0.999983	0.999886949877549 - 1.0000792096346	9.61299e-05	-0.176016	0.860281
AMER2	8.75584e-06	1.00001	0.999959008343779 - 1.0000585034047	4.97475e-05	0.176005	0.86029
BRSK1	-1.30874e-05	0.999987	0.999912510509064 - 1.00006131482929	7.44022e-05	-0.175901	0.860372
KIF15	-2.92553e-05	0.999971	0.999803309064406 - 1.00013818112351	0.000167436	-0.174725	0.861295
ANKFN1	-7.20578e-05	0.999928	0.999515189445336 - 1.00034070012497	0.000412755	-0.174578	0.861412
LAP3	4.35914e-06	1	0.999979177737907 - 1.00002954055895	2.51814e-05	0.173109	0.862565
SLC2A10	-1.91136e-05	0.999981	0.999869555073895 - 1.00009221811543	0.000111332	-0.171682	0.863688
SLC30A10	-6.28766e-05	0.999937	0.999570352290505 - 1.00030389840013	0.000366773	-0.171432	0.863884
CSRP2	3.63426e-06	1	0.999982399691245 - 1.00002486885024	2.12346e-05	0.171148	0.864107
XK	-0.000125932	0.999874	0.999137429606914 - 1.00061072146251	0.000736646	-0.170954	0.86426
SHCBP1	4.15087e-05	1.00004	0.999795348996441 - 1.00028767005982	0.000246161	0.168624	0.866092
PSMB9	-1.00776e-05	0.99999	0.999930037008932 - 1.00004980798714	5.98855e-05	-0.16828	0.866363
EFNB3	-5.00408e-06	0.999995	0.999965207277714 - 1.00002478458279	2.97887e-05	-0.167986	0.866594
FGF14	-2.02934e-05	0.99998	0.999858898127518 - 1.00010051538979	0.000120809	-0.16798	0.866599
FKBP5	-3.56985e-06	0.999996	0.999975146095113 - 1.00001771422761	2.12841e-05	-0.167724	0.866801
HSPG2	-4.79649e-06	0.999995	0.99996647119348 - 1.00002393585088	2.87323e-05	-0.166937	0.86742
CD93	7.09339e-06	1.00001	0.999964372311188 - 1.00004981451023	4.27211e-05	0.166039	0.868126
LIN7B	-7.30762e-05	0.999927	0.999478101842739 - 1.00037575108602	0.000448825	-0.162817	0.870663
CA3	3.45966e-06	1	0.999982197307664 - 1.00002472202612	2.12624e-05	0.162713	0.870744
SUSD2	-2.39563e-05	0.999976	0.999828047783543 - 1.00012404016763	0.000147996	-0.161871	0.871407
TCF7L1	-2.04919e-05	0.99998	0.999852734090373 - 1.00010628255295	0.000126774	-0.161641	0.871589
PDE10A	-4.65654e-05	0.999953	0.999662914177901 - 1.00024395716387	0.000290521	-0.160282	0.872659
CORO1B	1.29107e-05	1.00001	0.999932241436068 - 1.00009358007807	8.06693e-05	0.160044	0.872846
CCDC177	0.000293938	1.00029	0.998452311517837 - 1.00213565014578	0.00184167	0.159604	0.873193
APOL4	-7.03794e-06	0.999993	0.999948707698994 - 1.00003721647487	4.42544e-05	-0.159034	0.873642
CDC25C	7.95892e-05	1.00008	0.999578733461025 - 1.00058045127494	0.000500859	0.158905	0.873743
OR2L13	0.000297535	1.0003	0.998413761790522 - 1.00218139697464	0.00188382	0.157943	0.874502
RNF128	-6.21717e-05	0.999938	0.999542079676151 - 1.00033358088584	0.000395751	-0.157098	0.875168
HOXA5	-3.49833e-05	0.999965	0.999741141858215 - 1.00018889270641	0.000223875	-0.156262	0.875826
PCDHGB7	-8.25736e-06	0.999992	0.999938179173838 - 1.00004530618127	5.35635e-05	-0.15416	0.877483
MDFI	7.03467e-06	1.00001	0.999961291703784 - 1.00005277768036	4.5743e-05	0.153787	0.877778
CLIP3	-3.179e-06	0.999997	0.999976102741729 - 1.00001753926219	2.07183e-05	-0.15344	0.878052
HSPA2	6.60272e-06	1.00001	0.999963485286123 - 1.00004972019446	4.31175e-05	0.153133	0.878293
C7orf57	2.78872e-05	1.00003	0.999845611783685 - 1.00021016343125	0.000182276	0.152995	0.878403
RYR1	-2.26746e-05	0.999977	0.999827929375524 - 1.00012672196068	0.000149396	-0.151775	0.879365
PSD3	8.50292e-06	1.00001	0.999952316101971 - 1.00006468980457	5.61869e-05	0.151333	0.879713
MSN	-1.11861e-06	0.999999	0.999991458671828 - 1.00000630410874	7.42272e-06	-0.150701	0.880212
EIF4EBP1	1.51371e-05	1.00002	0.999913449294968 - 1.00011682522927	0.000101688	0.148859	0.881665
PECAM1	6.14725e-06	1.00001	0.999964782634532 - 1.00004751189707	4.13646e-05	0.148611	0.88186
SNPH	-2.01103e-05	0.99998	0.99984440516013 - 1.0001153746238	0.000135485	-0.148432	0.882002
KNDC1	1.35393e-05	1.00001	0.999920045790449 - 1.00010703302137	9.34936e-05	0.144815	0.884857
CASQ1	-3.89694e-05	0.999961	0.999691385066983 - 1.00023067756721	0.000269646	-0.144521	0.885089
CHEK1	-2.76675e-05	0.999972	0.999779436577535 - 1.00016522919962	0.000192896	-0.143432	0.885949
CDK5R2	-2.37702e-05	0.999976	0.999807763760318 - 1.00014469633163	0.000168466	-0.141098	0.887793
MEG3	-2.66318e-06	0.999997	0.999978329347339 - 1.00001634429059	1.90075e-05	-0.140113	0.888571
PCDH12	-1.76789e-05	0.999982	0.999855554341913 - 1.00010908811831	0.000126767	-0.13946	0.889087
BRCA1	2.38871e-05	1.00002	0.999848616481318 - 1.00019915826008	0.000175271	0.136287	0.891595
C21orf62	-7.86322e-06	0.999992	0.999934156535027 - 1.00005011707936	5.79803e-05	-0.135619	0.892123
DDHD2	1.55461e-05	1.00002	0.999900764951001 - 1.00013032741402	0.000114781	0.135441	0.892263
RTP4	-5.11404e-05	0.999949	0.999567706134117 - 1.00033001561966	0.000381155	-0.134172	0.893266
CLEC2D	-7.20414e-05	0.999928	0.999387844115358 - 1.00046807820447	0.000540117	-0.133381	0.893892
PCDHA1	0.077392	1.08047	0.493260574471038 - 1.66767052492164	0.587205	0.131797	0.895145
PRRC1	1.46981e-05	1.00001	0.999902608650431 - 1.00012678768263	0.00011209	0.131128	0.895674
RTN1	2.4405e-06	1	0.99998379539464 - 1.00002108561864	1.86451e-05	0.130892	0.89586
BCAN	2.50784e-07	1	0.999998334486137 - 1.00000216708276	1.9163e-06	0.130869	0.895879
GLI2	-2.2975e-05	0.999977	0.999799939360483 - 1.00015411111647	0.000177086	-0.129739	0.896773
LCAT	-2.00906e-05	0.99998	0.999824794506282 - 1.00013502462246	0.000155115	-0.129521	0.896946
SLC16A14	-2.98544e-05	0.99997	0.999730863096905 - 1.00020942895273	0.000239283	-0.124766	0.900709
LINC00632	3.88189e-05	1.00004	0.999727252170067 - 1.00035038719435	0.000311568	0.124592	0.900846
ANKRD33B	6.17597e-05	1.00006	0.9995633273724 - 1.00056019593972	0.000498434	0.123908	0.901389
ETS1	-7.4092e-06	0.999993	0.999932360951046 - 1.00005282070267	6.02299e-05	-0.123015	0.902095
C1QTNF6	1.28902e-05	1.00001	0.999908042952685 - 1.0001177375358	0.000104847	0.122942	0.902153
EXOSC3	-7.11911e-05	0.999929	0.999349442566433 - 1.00050818028385	0.000579369	-0.122877	0.902204
LYPD1	-1.51306e-05	0.999985	0.999861443275252 - 1.00010829578587	0.000123426	-0.122588	0.902433
MAST3	1.25476e-05	1.00001	0.999910004787193 - 1.00011509047691	0.000102543	0.122364	0.902611
PLEKHA1	-2.44411e-05	0.999976	0.999774628433665 - 1.00017648987088	0.000200931	-0.12164	0.903184
TSPYL1	7.40793e-06	1.00001	0.999945499351103 - 1.00006931656146	6.19086e-05	0.119659	0.904753
SMO	-2.16788e-06	0.999998	0.999979668275518 - 1.00001599596891	1.81638e-05	-0.119351	0.904997
ZMAT4	-7.30955e-05	0.999927	0.999309300137632 - 1.00054451421102	0.000617607	-0.118353	0.905788
DENND2A	-2.40598e-06	0.999998	0.999976812889805 - 1.00001837515877	2.07811e-05	-0.115777	0.907829
CAMSAP1	8.27629e-06	1.00001	0.999936621484345 - 1.00007993116611	7.16548e-05	0.115502	0.908047
ZDBF2	-3.02012e-05	0.99997	0.999707464187713 - 1.00023213442266	0.000262335	-0.115124	0.908347
NCAPH	-2.0502e-05	0.999979	0.999800534648609 - 1.00015846175422	0.000178964	-0.11456	0.908794
EFHD1	-3.99922e-06	0.999996	0.999961025303265 - 1.0000309762804	3.49755e-05	-0.114343	0.908966
IDS	2.62198e-05	1.00003	0.999796860353051 - 1.00025557985039	0.00022936	0.114317	0.908986
PDXP	0.000524858	1.00052	0.995906237572972 - 1.00514375301055	0.00461876	0.113636	0.909526
SLC6A15	-2.74314e-05	0.999973	0.999729986475313 - 1.00021515144662	0.000242582	-0.113081	0.909967
DDX60	-1.50296e-05	0.999985	0.999850610444408 - 1.00011933049037	0.00013436	-0.111861	0.910934
LRRN4CL	2.26029e-05	1.00002	0.999820336371756 - 1.00022486989992	0.000202267	0.111748	0.911023
ZRANB1	-5.03829e-05	0.99995	0.999490957230081 - 1.00040827954145	0.000458661	-0.109848	0.91253
AXIN1	-1.35827e-05	0.999986	0.999860190008673 - 1.00011264472592	0.000126227	-0.107605	0.914309
SLCO1C1	1.04378e-05	1.00001	0.99991260658303 - 1.00010826916943	9.78313e-05	0.106692	0.915033
SFRP4	2.48344e-06	1	0.999979132937332 - 1.00002583395093	2.33505e-05	0.106355	0.915301
RUNDC3B	-5.72739e-05	0.999943	0.999393792235773 - 1.00049166318767	0.000548935	-0.104336	0.916902
ADAM12	5.82754e-06	1.00001	0.99994959510795 - 1.00006206000935	5.62325e-05	0.103633	0.917461
KIAA0040	4.82686e-06	1	0.999958115832242 - 1.0000515379177	4.6711e-05	0.103335	0.917697
PSMB8	-4.32147e-06	0.999996	0.999953718411321 - 1.00003763867393	4.19601e-05	-0.10299	0.917971
CXCL10	6.86456e-06	1.00001	0.999939955960795 - 1.0000737731987	6.69086e-05	0.102596	0.918284
TSPYL4	-5.24841e-06	0.999995	0.999943427776243 - 1.00004607542322	5.13238e-05	-0.102261	0.91855
LZTS3	-6.67121e-06	0.999993	0.999927864027784 - 1.00005879360443	6.54648e-05	-0.101905	0.918832
HERC2P3	3.68688e-05	1.00004	0.999672447459911 - 1.00040129148437	0.000364422	0.101171	0.919415
ABCC3	-1.52106e-06	0.999998	0.99998337087312 - 1.00001358701313	1.51081e-05	-0.100679	0.919806
ZIC1	3.66113e-06	1	0.999967021038573 - 1.00004030122677	3.66401e-05	0.0999213	0.920407
GALNT2	3.11441e-06	1	0.999971734479861 - 1.00003449435614	3.13799e-05	0.0992485	0.920941
ST6GALNAC2	-0.000164485	0.999836	0.998152473860322 - 1.0015185841821	0.00168306	-0.0977297	0.922147
SLC16A4	-1.1586e-05	0.999988	0.999868445772031 - 1.00010838245492	0.000119968	-0.0965751	0.923064
AGTRAP	8.39521e-06	1.00001	0.999920410066097 - 1.00009638043334	8.79852e-05	0.0954162	0.923984
ERICH3	2.14036e-05	1.00002	0.999797068459427 - 1.00024573914921	0.000224335	0.0954088	0.92399
FNDC5	1.59547e-05	1.00002	0.999847647718116 - 1.00018426203018	0.000168307	0.0947954	0.924477
PIFO	-5.04859e-06	0.999995	0.999941178002316 - 1.00004872483886	5.37734e-05	-0.0938864	0.925199
SYTL4	9.95429e-06	1.00001	0.999898926237936 - 1.00012098244674	0.000111028	0.0896556	0.928561
GRM1	4.81027e-05	1.00005	0.999505506064977 - 1.000590701732	0.000542598	0.0886527	0.929358
ASPM	1.69429e-05	1.00002	0.999823090276843 - 1.00021079588166	0.000193853	0.087401	0.930353
DTYMK	6.83535e-06	1.00001	0.999927582400095 - 1.00008608833918	7.9253e-05	0.0862472	0.93127
HOOK1	-0.000107669	0.999892	0.998643846975043 - 1.00114082587082	0.00124849	-0.0862397	0.931276
LONRF2	5.52346e-06	1.00001	0.9999413567503 - 1.00006969020798	6.41667e-05	0.0860799	0.931403
NEK2	2.77597e-05	1.00003	0.999704516595012 - 1.00035100365723	0.000323244	0.0858787	0.931563
TNFAIP6	-9.52604e-06	0.99999	0.999878693690118 - 1.00010225432784	0.00011178	-0.0852211	0.932086
ODC1	-1.58766e-06	0.999998	0.999979654967585 - 1.0000171697104	1.87574e-05	-0.084642	0.932546
ALPK3	-1.24821e-05	0.999988	0.999838431415956 - 1.00013660456104	0.000149087	-0.0837238	0.933276
NECAB1	-1.44494e-05	0.999986	0.999812780840717 - 1.00015832047458	0.00017277	-0.0836341	0.933347
E2F8	-6.81259e-05	0.999932	0.99910336384517 - 1.00076038896701	0.000828513	-0.0822268	0.934466
KCNK4	-0.0040597	0.995949	0.946514739098745 - 1.04538231580461	0.0494338	-0.082124	0.934548
CSMD3	3.76599e-05	1.00004	0.999574185754261 - 1.00050113546858	0.000463475	0.0812555	0.935239
GABBR2	2.58776e-06	1	0.999970422163727 - 1.00003475336443	3.21656e-05	0.0804512	0.935878
PAIP2B	1.58602e-05	1.00002	0.999817337958144 - 1.00021438266444	0.000198522	0.0798912	0.936324
CENPE	1.9912e-05	1.00002	0.999768566011692 - 1.00027125845753	0.000251346	0.0792215	0.936856
HES6	-1.61447e-06	0.999998	0.999977959113738 - 1.00001881195633	2.04264e-05	-0.0790381	0.937002
P2RY12	5.18465e-06	1.00001	0.999936915244612 - 1.00007345409003	6.82694e-05	0.075944	0.939464
METTL7B	-1.14354e-06	0.999999	0.999983678270004 - 1.00001403465316	1.51782e-05	-0.0753409	0.939943
MEF2C	5.81307e-06	1.00001	0.999927451804447 - 1.00008417437215	7.83613e-05	0.074183	0.940865
CALCRL	3.39347e-06	1	0.999957046950024 - 1.00004973999948	4.63465e-05	0.0732195	0.941631
ARHGAP18	9.91652e-06	1.00001	0.999873522172192 - 1.00014631096057	0.000136394	0.0727047	0.942041
ISG15	1.2023e-06	1	0.999984568316869 - 1.00001783629429	1.6634e-05	0.07228	0.942379
SLPI	2.91608e-06	1	0.99996218608339 - 1.00004364607913	4.073e-05	0.0715953	0.942924
MAP3K10	1.07662e-05	1.00001	0.999859988588228 - 1.00016154399397	0.000150778	0.0714047	0.943076
SCAI	-2.47086e-05	0.999975	0.999622135655094 - 1.0003284478298	0.000353156	-0.069965	0.944222
YBX3	3.02462e-06	1	0.999959396038592 - 1.00004665321137	4.36286e-05	0.0693266	0.94473
TSPAN11	-4.24624e-06	0.999996	0.999933324949199 - 1.000058182598	6.24288e-05	-0.0680172	0.945772
CALU	4.59459e-07	1	0.999993603794771 - 1.00000731512397	6.85566e-06	0.0670189	0.946567
TPX2	-3.47085e-06	0.999997	0.999944686465101 - 1.00004837184531	5.18427e-05	-0.0669497	0.946622
KIF18B	6.65026e-06	1.00001	0.99990589484266 - 1.00010740573134	0.000100755	0.066004	0.947375
RTBDN	-0.000174638	0.999825	0.99716101567505 - 1.00248973852968	0.00266436	-0.065546	0.947739
TSPYL5	1.09967e-05	1.00001	0.99984302774229 - 1.00017896585561	0.000167969	0.0654688	0.947801
SAMD9	-2.71785e-06	0.999997	0.999954884131321 - 1.00003968017131	4.2398e-05	-0.0641033	0.948888
TRAM1	1.76987e-06	1	0.999973630429226 - 1.00002990930943	2.81394e-05	0.0628963	0.949849
OAS1	-2.07677e-06	0.999998	0.999964535203982 - 1.00003131125287	3.3388e-05	-0.0622012	0.950403
CLCN4	-9.00895e-06	0.999991	0.999845295356775 - 1.00013668683392	0.000145696	-0.061834	0.950695
OIP5	0.000152547	1.00015	0.997663026836405 - 1.00264209121899	0.00248953	0.0612755	0.95114
TSPAN12	3.63041e-06	1	0.999942648983092 - 1.00006461185525	6.09814e-05	0.0595331	0.952528
EMP3	1.78636e-06	1	0.999970652061599 - 1.0000329206646	3.11343e-05	0.057376	0.954246
RIPPLY2	-0.000202445	0.999798	0.996158094879928 - 1.00343705593153	0.00363948	-0.0556247	0.955641
HCP5	4.93595e-06	1	0.99991288322431 - 1.00009698870117	9.20527e-05	0.0536209	0.957237
HMCN1	-2.13928e-05	0.999979	0.999579205767078 - 1.00037800903791	0.000399402	-0.0535622	0.957284
RAB11FIP2	-1.92537e-05	0.999981	0.999606200295164 - 1.00035529270951	0.000374546	-0.0514054	0.959003
GABRG1	-1.02378e-05	0.99999	0.999776673583188 - 1.00020285088492	0.000213089	-0.0480449	0.96168
SLC26A7	-3.10885e-05	0.999969	0.999319164837579 - 1.00061865918328	0.000649747	-0.047847	0.961838
PPP1R14B	2.43945e-06	1	0.999950511316148 - 1.00005436759805	5.19281e-05	0.0469775	0.962531
DHRSX	6.17913e-06	1.00001	0.999872825093517 - 1.00013953319974	0.000133354	0.0463363	0.963042
GPX7	7.85968e-06	1.00001	0.999834967314105 - 1.00018075211186	0.000172892	0.04546	0.963741
SMIM17	5.4515e-05	1.00005	0.998834776102899 - 1.00127425692862	0.00121974	0.044694	0.964351
GPR137C	1.32337e-05	1.00001	0.999715040793974 - 1.00031142687337	0.000298193	0.0443798	0.964602
LMNB1	2.19835e-06	1	0.999950844685508 - 1.00005355201883	5.13537e-05	0.042808	0.965855
TMEM100	3.48654e-06	1	0.999920592773632 - 1.00008638032373	8.28938e-05	0.0420604	0.966451
KIT	3.47174e-06	1	0.999920381729331 - 1.00008656175917	8.309e-05	0.0417829	0.966672
PHKA1	5.85478e-06	1.00001	0.999861595097222 - 1.0001501144972	0.00014426	0.040585	0.967627
FOXD1	-2.15339e-05	0.999978	0.99942788182349 - 1.00052905087712	0.000550585	-0.0391109	0.968802
KIAA0825	8.56556e-05	1.00009	0.997884536520325 - 1.00228678202654	0.00220112	0.0389145	0.968959
SIDT1	8.19044e-06	1.00001	0.999794458625019 - 1.0002219223161	0.000213732	0.0383211	0.969432
VIM	9.82111e-08	1	0.999997515128861 - 1.00000268129334	2.58308e-06	0.0380209	0.969671
NOMO3	1.98142e-05	1.00002	0.99949373440985 - 1.00054589436185	0.00052608	0.0376638	0.969956
HECW2	1.22125e-05	1.00001	0.999679640887069 - 1.00034478435199	0.000332572	0.0367215	0.970707
SOSTDC1	-3.43275e-05	0.999966	0.99902726877517 - 1.00090407745662	0.000938404	-0.0365807	0.970819
SLC9A6	3.58919e-06	1	0.999903905402439 - 1.00010327299232	9.96838e-05	0.0360058	0.971278
WASF1	1.589e-06	1	0.999957125162639 - 1.00004605284606	4.44638e-05	0.035737	0.971492
TULP4	-5.40402e-06	0.999995	0.999842523528428 - 1.00014666845551	0.000152072	-0.0355358	0.971652
LIPG	3.31262e-06	1	0.999907760067356 - 1.00009886517562	9.55526e-05	0.034668	0.972344
CLPB	-4.50323e-06	0.999995	0.999861579613658 - 1.00012941394006	0.000133917	-0.033627	0.973175
NRG4	0.000188652	1.00019	0.994547063699384 - 1.00583027617138	0.00564161	0.0334394	0.973324
FOXM1	2.11172e-06	1	0.999938865179113 - 1.00006535827399	6.32465e-05	0.0333888	0.973365
CADPS2	-3.0337e-06	0.999997	0.999903384783564 - 1.00009054782508	9.35815e-05	-0.0324177	0.974139
FUT9	-3.37816e-06	0.999997	0.999884772045755 - 1.00010847164412	0.00011185	-0.0302027	0.975905
VEGFA	1.19803e-07	1	0.999996072993042 - 1.00000416661208	4.04681e-06	0.0296042	0.976383
HS3ST4	-1.28421e-05	0.999987	0.999549408256425 - 1.00042490778435	0.00043775	-0.0293365	0.976596
ATL3	1.76321e-06	1	0.999939125648664 - 1.00006440076728	6.26376e-05	0.0281493	0.977543
IQGAP1	6.8345e-07	1	0.99997595849874 - 1.00002540840174	2.4725e-05	0.0276421	0.977948
VAV2	-1.9304e-06	0.999998	0.999927466934821 - 1.00006867226469	7.06027e-05	-0.0273418	0.978187
SLCO2B1	4.42785e-07	1	0.999983547660174 - 1.00001733791029	1.68951e-05	0.0262079	0.979092
GPR88	-7.09878e-06	0.999993	0.999713012881751 - 1.00027278961645	0.000279888	-0.0253629	0.979766
RAD51AP1	8.61406e-06	1.00001	0.999660295006655 - 1.00035693319012	0.000348319	0.0247304	0.98027
FAM111A	2.07186e-06	1	0.999917308242828 - 1.00008683548741	8.47636e-05	0.0244428	0.980499
INHBB	4.22665e-06	1	0.999823135463964 - 1.00018531785876	0.000181091	0.0233399	0.981379
TGIF1	-1.97164e-06	0.999998	0.999912749527129 - 1.00008330719285	8.52788e-05	-0.0231199	0.981555
SOAT1	-2.10388e-06	0.999998	0.999903947949477 - 1.00009184429583	9.39482e-05	-0.022394	0.982134
SRGAP1	-2.36085e-06	0.999998	0.999889052982445 - 1.00010622532332	0.000108586	-0.0217417	0.982654
IFI44L	-2.97298e-07	1	0.999984906828014 - 1.00001449857679	1.47959e-05	-0.0200933	0.983969
IGDCC4	1.18718e-06	1	0.999941773953117 - 1.00006060041258	5.94132e-05	0.0199818	0.984058
SHANK3	-1.49249e-06	0.999999	0.999914134249893 - 1.00008288078064	8.43733e-05	-0.0176891	0.985887
FBXW7	2.37585e-06	1	0.999864401956171 - 1.00014034975599	0.000137974	0.0172196	0.986261
BAIAP2	1.8828e-06	1	0.999890193785771 - 1.00011357180805	0.000111689	0.0168575	0.98655
DACT3	-1.51016e-06	0.999998	0.999904087553663 - 1.0000928921264	9.44023e-05	-0.0159971	0.987237
BMP2	-3.36857e-06	0.999997	0.999784516771325 - 1.00020874609011	0.000212115	-0.0158809	0.987329
WDR90	-1.20638e-06	0.999999	0.999916459965321 - 1.00008112728594	8.23337e-05	-0.0146523	0.98831
MEF2D	1.17873e-06	1	0.999919778138829 - 1.00008257932733	8.14006e-05	0.0144806	0.988447
APRT	1.43149e-06	1	0.999895976230683 - 1.0001068867493	0.000105455	0.0135744	0.98917
HOMER3	-2.7757e-06	0.999997	0.999790844780372 - 1.00020360382871	0.00020638	-0.0134495	0.989269
CBX3	2.29167e-07	1	0.999981165159085 - 1.00001929317536	1.9064e-05	0.0120209	0.990409
PCDHAC2	-1.26779e-05	0.999987	0.99871496224005 - 1.00125968214147	0.00127236	-0.00996407	0.99205
DYNLT1	3.00601e-07	1	0.99996460648616 - 1.00003599471596	3.56941e-05	0.00842158	0.993281
SRPX	-7.48894e-08	1	0.999990292492494 - 1.00000955772876	9.63262e-06	-0.00777456	0.993797
OAS3	1.2543e-07	1	0.999977044954626 - 1.00002320590551	2.30805e-05	0.00543447	0.995664
ERI1	6.4691e-07	1	0.999868464111012 - 1.00013282970957	0.000132183	0.00489406	0.996095
MTFR2	5.33716e-06	1.00001	0.998494580871713 - 1.00151609347553	0.00151076	0.00353277	0.997181
APOBEC3B	-3.32373e-06	0.999997	0.998959887572236 - 1.0010334649836	0.00103679	-0.00320579	0.997442
PABPC4L	-4.32048e-06	0.999996	0.998557576227999 - 1.00143378283176	0.0014381	-0.00300429	0.997603
NXT1	3.14352e-07	1	0.999859194275459 - 1.0001414344292	0.00014112	0.00222755	0.998223
RUVBL1	-1.71018e-08	1	0.999919316132806 - 1.00008064966358	8.06668e-05	-0.000212006	0.999831
